# Supplementary material for: A genome-wide CRISPR/Cas9 screen identifies DNA-PK as a sensitiser to 177Lutetium-DOTA-octreotate radionuclide therapy
Source: Theranostics. 2023 Aug 28;13(14):4745–61. doi: 10.7150/thno.84628 (PMC10526672; doi:10.7150/thno.84628)
Supplement: Supplementary file 2 — Supplementary table 4. [file thnov13p4745s2.xlsx]

## Sheet: Sensitivity screen - repeat 1
id	Day 21 control v Baseline|neg|score	Day 21 control v Baseline|neg|p-value	Day 21 control v Baseline|neg|fdr	Day 21 control v Baseline|neg|rank	Day 21 control v Baseline|neg|goodsgrna	Day 21 control v Baseline|neg|lfc	Day 21 LuTate v Baseline|neg|score	Day 21 LuTate v Baseline|neg|p-value	Day 21 LuTate v Baseline|neg|fdr	Day 21 LuTate v Baseline|neg|rank	Day 21 LuTate v Baseline|neg|goodsgrna	Day 21 LuTate v Baseline|neg|lfc
A1BG	0.40964	0.55722	1	8913	2	0.011968	0.56744	0.65763	0.999999	10999	1	0.092916
A1CF	0.66186	0.70959	1	12087	1	0.83757	0.99084	0.99089	0.999999	18818	0	0.75862
A2M	0.4373	0.58482	1	9452	2	0.12042	0.72161	0.74378	0.999999	12850	1	0.30612
A2ML1	0.19307	0.34182	1	5374	2	-0.34825	0.70649	0.73388	0.999999	12614	1	0.32183
A3GALT2	0.67579	0.71761	1	12246	1	0.3301	0.99782	0.99783	0.999999	19028	0	0.64746
A4GALT	0.3924	0.5399	1	8593	1	-0.056322	0.60474	0.67615	0.999999	11344	1	-0.063915
A4GNT	0.84471	0.84406	1	15121	0	0.16637	0.43312	0.58047	0.999999	9469	2	-0.01255
AAAS	0.10177	0.21876	1	3699	3	-0.95236	0.0026515	0.0094444	0.175728	1025	3	-2.1229
AACS	0.28774	0.43558	1	6771	2	-0.31202	0.13866	0.28229	0.999999	4545	2	-0.52992
AADAC	0.57149	0.66316	1	11062	1	0.054825	0.4677	0.61398	0.999999	10116	1	0.36416
AADACL2	0.81607	0.81722	1	14515	1	0.54382	0.13692	0.27936	0.999999	4497	3	-0.40247
AADACL3	0.26137	0.40949	1	6346	2	-0.38617	0.53943	0.64455	0.999999	10732	1	-0.11347
AADACL4	0.9098	0.90955	1	16728	0	0.36475	0.76701	0.77612	0.999999	13542	1	0.12196
AADAT	0.32566	0.47317	1	7428	2	-0.21715	0.95547	0.95538	0.999999	17799	0	0.44874
AAED1	0.90529	0.90496	1	16620	0	0.46308	0.089119	0.19588	0.999999	3403	3	-0.67319
AAGAB	0.3632	0.51068	1	8024	2	0.084544	0.99992	0.99992	0.999999	19106	0	1.3997
AAK1	0.97097	0.97093	1	18282	0	0.39575	0.55178	0.65021	0.999999	10854	1	0.086587
AAMDC	0.77848	0.78607	1	13792	1	-0.11579	0.80254	0.80478	0.999999	14179	1	0.24586
AAMP	0.0014219	0.0051339	0.110375	889	2	-3.1914	0.00088606	0.0032348	0.079469	776	3	-2.1198
AANAT	0.30196	0.44965	1	7034	2	-0.04599	0.62951	0.68914	0.999999	11622	1	-0.11139
AAR2	0.16215	0.31105	1	4976	2	-0.36479	0.87486	0.87441	0.999999	15789	0	-0.10745
AARD	0.013211	0.043468	0.491311	1687	3	-1.7228	0.35227	0.49885	0.999999	7909	2	0.44268
AARS	2.893e-05	0.00010335	0.008265	239	3	-5.4906	4.3268e-06	1.2174e-05	0.002077	111	3	-4.4481
AARS2	0.042391	0.10819	0.852748	2420	3	-1.7384	0.7615	0.77197	0.999999	13446	1	-0.13226
AARSD1	0.048038	0.11914	0.890201	2557	3	-1.044	0.38543	0.53225	0.999999	8539	2	-0.081725
AASDH	0.30246	0.45013	1	7042	1	0.29165	0.12343	0.25631	0.999999	4164	2	-0.44677
AASDHPPT	4.6048e-05	0.00016758	0.010818	296	4	-4.4152	0.048108	0.11877	0.893577	2540	2	-0.6298
AASS	0.75752	0.77046	1	13408	1	0.63832	0.92355	0.92341	0.999999	16992	0	0.11967
AATF	0.0033376	0.011846	0.203433	1113	4	-1.8084	7.8484e-05	0.00030019	0.015677	365	4	-2.8031
AATK	0.35748	0.50498	1	7940	2	-0.33347	0.094016	0.20473	0.999999	3513	2	-0.2226
ABAT	0.22324	0.37185	1	5767	2	-0.60223	0.20974	0.35611	0.999999	5532	1	0.54829
ABCA1	0.8424	0.8417	1	15069	1	0.32503	0.21768	0.36412	0.999999	5662	2	-0.13768
ABCA10	0.20116	0.34982	1	5477	2	-0.20363	0.23208	0.37855	0.999999	5874	2	-0.37334
ABCA12	0.086824	0.19194	1	3378	2	-0.49255	0.76558	0.77503	0.999999	13512	1	0.08832
ABCA13	0.23394	0.38242	1	5902	2	-0.41248	0.60404	0.6758	0.999999	11336	1	0.15497
ABCA2	0.51053	0.63596	1	10473	1	0.32201	0.095493	0.2074	0.999999	3545	2	-1.0012
ABCA3	0.27744	0.42539	1	6620	2	-0.32027	0.4948	0.62518	0.999999	10343	1	0.025409
ABCA4	0.14688	0.29593	1	4799	3	-0.79547	0.33997	0.48642	0.999999	7686	2	-0.26786
ABCA5	0.34438	0.49192	1	7731	1	0.40418	0.22846	0.37489	0.999999	5821	2	-0.3454
ABCA6	0.94934	0.94929	1	17705	0	0.26971	0.36472	0.51133	0.999999	8148	2	-0.11318
ABCA7	0.2698	0.41777	1	6499	2	-0.53415	0.79793	0.80092	0.999999	14084	1	0.81822
ABCA8	0.14019	0.28482	1	4629	3	-0.76779	0.42833	0.57561	0.999999	9370	1	0.57645
ABCA9	0.89921	0.89889	1	16459	0	0.075507	0.59042	0.6689	0.999999	11215	1	0.32377
ABCB1	0.28255	0.43044	1	6695	2	-0.5014	0.13668	0.27893	0.999999	4490	2	-0.42708
ABCB10	0.97569	0.97563	1	18419	0	0.4553	0.93223	0.932	0.999999	17189	0	0.27916
ABCB11	0.42111	0.56867	1	9130	2	-0.015179	0.69036	0.72389	0.999999	12371	1	0.42303
ABCB4	0.69909	0.73145	1	12523	1	0.18737	0.35427	0.50084	0.999999	7948	1	0.55145
ABCB5	0.14166	0.28726	1	4661	3	-0.38649	0.25805	0.4044	0.999999	6292	2	-0.24302
ABCB6	0.040759	0.10499	0.83967	2386	3	-0.81664	0.87031	0.86989	0.999999	15677	0	0.024658
ABCB7	0.036728	0.096999	0.805713	2298	3	-1.2826	0.098681	0.21305	0.999999	3624	2	-0.79159
ABCB8	0.60959	0.68187	1	11478	1	0.045132	0.11152	0.23575	0.999999	3891	3	-0.66762
ABCB9	0.37595	0.52349	1	8270	2	-0.34995	0.37283	0.51955	0.999999	8295	1	-0.1204
ABCC1	0.2961	0.44376	1	6931	1	0.27069	0.46535	0.61282	0.999999	10095	2	-0.17042
ABCC10	0.24032	0.38863	1	6009	1	0.22711	0.95862	0.95858	0.999999	17895	0	0.81434
ABCC11	0.60398	0.6791	1	11415	1	-0.20581	0.96456	0.96452	0.999999	18052	0	0.65952
ABCC12	0.42598	0.57351	1	9226	2	-0.23249	0.87506	0.87461	0.999999	15794	0	0.15433
ABCC2	0.40861	0.55619	1	8892	1	0.87362	0.28085	0.42717	0.999999	6657	1	-0.028194
ABCC3	0.47683	0.62221	1	10181	1	0.050722	0.43673	0.584	0.999999	9545	1	-0.076494
ABCC4	0.62047	0.68752	1	11599	1	0.90948	0.43453	0.58183	0.999999	9499	2	0.097134
ABCC5	0.40044	0.54805	1	8740	2	-0.30502	0.48602	0.62158	0.999999	10273	1	0.24004
ABCC6	0.65145	0.70385	1	11965	1	0.14715	0.93895	0.93892	0.999999	17371	0	0.16272
ABCC8	0.60243	0.67833	1	11403	1	0.42069	0.34455	0.49106	0.999999	7760	2	0.12278
ABCC9	0.91503	0.91482	1	16853	0	0.47883	0.21887	0.36536	0.999999	5681	2	0.21715
ABCD1	0.0087615	0.029681	0.38456	1474	4	-0.87216	0.93488	0.93476	0.999999	17249	0	0.50445
ABCD2	0.12818	0.26453	1	4347	1	0.54559	0.096224	0.20873	0.999999	3561	3	-0.67791
ABCD3	0.58181	0.6681	1	11188	1	0.12235	0.1704	0.31665	0.999999	4950	2	-0.31202
ABCD4	0.39578	0.54333	1	8652	1	0.19467	0.39906	0.54606	0.999999	8811	2	-0.40145
ABCE1	0.00011198	0.00042633	0.020474	398	4	-7.3401	3.3056e-06	9.5834e-06	0.001991	92	4	-5.085
ABCF1	1.9497e-05	6.9674e-05	0.006466	205	4	-6.1619	0.00053563	0.001962	0.055226	677	4	-4.4844
ABCF2	0.098111	0.21228	1	3624	3	-0.68918	0.19637	0.34273	0.999999	5345	2	-0.29201
ABCF3	0.14276	0.28909	1	4696	3	-0.36479	0.79778	0.80078	0.999999	14081	1	-0.23824
ABCG1	0.42965	0.57729	1	9288	2	-0.24798	0.44971	0.59708	0.999999	9794	2	0.083941
ABCG2	0.05528	0.1332	0.941337	2701	3	-0.6235	0.48387	0.6207	0.999999	10255	1	-0.028604
ABCG4	0.95294	0.95282	1	17808	0	0.45636	0.86189	0.86147	0.999999	15481	0	0.68642
ABCG5	0.46806	0.61554	1	10061	1	0.54586	0.4355	0.58276	0.999999	9519	2	-0.20812
ABCG8	0.89062	0.89028	1	16240	0	0.44824	0.89866	0.89834	0.999999	16387	0	0.25352
ABHD1	0.12368	0.25685	1	4233	1	0.60356	0.73224	0.75102	0.999999	12991	1	0.23567
ABHD10	0.15694	0.30592	1	4921	2	0.012795	0.26973	0.41598	0.999999	6482	2	-0.30841
ABHD11	0.91499	0.91478	1	16851	0	0.44598	0.75912	0.77017	0.999999	13408	1	-0.029899
ABHD12	0.321	0.46845	1	7358	2	-0.45034	0.95555	0.95545	0.999999	17804	0	0.5476
ABHD12B	0.74924	0.76456	1	13277	1	0.19241	0.4469	0.59423	0.999999	9733	2	-0.24139
ABHD13	0.93321	0.93303	1	17310	0	0.32944	0.97915	0.9792	0.999999	18470	0	0.58554
ABHD14A	0.89024	0.88991	1	16231	0	0.046473	0.9535	0.9534	0.999999	17748	0	0.14059
ABHD14B	0.29815	0.44583	1	6958	2	-0.23991	0.65176	0.70118	0.999999	11868	1	0.10037
ABHD15	0.077839	0.1756	1	3187	3	-0.60259	0.40064	0.54766	0.999999	8843	2	-0.05481
ABHD16A	0.060715	0.14349	0.969791	2825	3	-0.57254	0.89644	0.89614	0.999999	16330	0	-0.04861
ABHD16B	0.94211	0.94204	1	17530	0	0.47509	0.14627	0.29247	0.999999	4667	2	0.23238
ABHD17A	0.017333	0.056071	0.575339	1860	4	-1.0549	0.040602	0.10416	0.831264	2393	3	-1.4406
ABHD17B	0.8301	0.82986	1	14810	1	0.30293	0.63204	0.69047	0.999999	11650	1	0.053193
ABHD17C	0.96753	0.96748	1	18196	0	0.43062	0.53731	0.64358	0.999999	10716	1	0.5716
ABHD2	0.74799	0.76367	1	13251	1	1.136	0.8902	0.88988	0.999999	16187	0	-0.044177
ABHD3	0.48768	0.62665	1	10270	1	-0.0043606	0.29236	0.43862	0.999999	6851	2	-0.25176
ABHD4	0.8453	0.84465	1	15136	0	0.94745	0.99976	0.99976	0.999999	19097	0	1.1752
ABHD5	0.9002	0.89983	1	16484	0	-0.016595	0.9745	0.97445	0.999999	18328	0	0.61184
ABHD6	0.60008	0.67713	1	11383	1	0.011675	0.21338	0.35988	0.999999	5589	1	-0.1918
ABHD8	0.34443	0.49197	1	7732	2	0.0030425	0.05838	0.13862	0.965209	2744	3	-0.88391
ABI1	0.11258	0.23776	1	3953	3	-0.35144	0.068352	0.15753	0.999999	2942	2	-0.83282
ABI2	0.95673	0.95666	1	17913	0	0.95216	0.29581	0.44201	0.999999	6917	2	-0.38685
ABI3	0.91982	0.91962	1	16975	0	0.30602	0.32722	0.47352	0.999999	7436	2	-0.18414
ABI3BP	0.88798	0.88765	1	16174	0	0.56627	0.54014	0.64487	0.999999	10741	1	-0.10098
ABL1	0.27125	0.41923	1	6527	2	-0.26894	0.41498	0.56207	0.999999	9111	2	-0.040823
ABL2	0.23279	0.38128	1	5893	2	-0.21226	0.37878	0.52559	0.999999	8408	2	-0.062626
ABLIM1	0.90231	0.90194	1	16538	0	0.42567	0.98205	0.98208	0.999999	18553	0	0.71317
ABLIM2	0.64202	0.69881	1	11853	1	0.21344	0.86715	0.86669	0.999999	15607	0	0.10374
ABLIM3	0.38399	0.53155	1	8422	2	-0.068156	0.31168	0.45801	0.999999	7179	2	-0.14103
ABO	0.79647	0.80048	1	14109	1	-0.13658	0.87739	0.87696	0.999999	15860	0	0.50037
ABR	0.9897	0.98972	1	18819	0	1.2199	0.23717	0.38358	0.999999	5962	2	-0.26174
ABRA	0.63869	0.697	1	11806	1	0.050175	0.052525	0.12745	0.923502	2633	3	-0.61531
ABRACL	0.93683	0.93677	1	17408	0	0.34363	0.13461	0.27544	0.999999	4434	1	0.4809
ABT1	0.0014776	0.005339	0.113001	901	4	-1.4062	0.074299	0.16866	0.999999	3082	3	-0.81538
ABTB1	0.1098	0.23287	1	3882	3	-0.81601	0.19565	0.34201	0.999999	5333	2	-0.78559
ABTB2	0.81766	0.81857	1	14552	1	-0.042675	0.87272	0.87234	0.999999	15735	0	-0.063301
ACAA1	0.38179	0.52936	1	8385	1	1.4502	0.74234	0.758	0.999999	13138	1	0.61223
ACAA2	0.65464	0.70558	1	12008	1	0.49353	0.34455	0.49106	0.999999	7761	2	-0.40561
ACACA	0.00025687	0.00095187	0.034994	519	4	-2.747	0.0024448	0.008773	0.166844	1003	4	-2.2624
ACACB	0.90864	0.90839	1	16701	0	0.28751	0.35106	0.49764	0.999999	7886	2	-0.13511
ACAD10	0.24994	0.39819	1	6177	2	-0.74429	0.088108	0.19401	0.999999	3373	2	-0.86967
ACAD11	0.42071	0.56825	1	9120	1	0.56779	0.24788	0.39423	0.999999	6130	2	-0.10958
ACAD8	0.83877	0.83811	1	14981	1	0.052967	0.99057	0.99061	0.999999	18806	0	0.60984
ACAD9	0.74481	0.7614	1	13198	1	0.16844	0.9156	0.9154	0.999999	16787	0	0.33118
ACADL	0.13285	0.27247	1	4460	3	-0.52229	0.097662	0.21128	0.999999	3596	3	-0.77007
ACADM	0.10411	0.22286	1	3750	2	-0.59132	0.0066124	0.022816	0.324702	1341	4	-0.97076
ACADS	0.43625	0.58379	1	9423	1	0.45939	0.12078	0.25174	0.999999	4101	3	-0.32619
ACADSB	0.80182	0.80491	1	14209	1	0.45343	0.74428	0.75938	0.999999	13174	1	0.10393
ACADVL	0.44561	0.5931	1	9614	1	0.17254	0.11779	0.24654	0.999999	4029	3	-0.73444
ACAN	0.41981	0.56734	1	9106	2	-0.32744	0.14764	0.29381	0.999999	4679	2	-0.55015
ACAP1	0.61738	0.68593	1	11566	1	0.66239	0.6913	0.72444	0.999999	12386	1	0.39371
ACAP2	0.9881	0.98813	1	18766	0	0.88467	0.96952	0.96947	0.999999	18189	0	0.55311
ACAP3	0.23061	0.37918	1	5867	2	-0.3121	0.75894	0.77002	0.999999	13404	1	0.020759
ACAT1	0.76071	0.77278	1	13468	1	0.40015	0.40473	0.55173	0.999999	8905	2	0.33313
ACAT2	0.069719	0.16052	1	3010	3	-0.89286	0.77339	0.781	0.999999	13639	1	0.73477
ACBD3	0.73185	0.75257	1	12970	1	0.20826	0.44313	0.59042	0.999999	9663	1	0.19355
ACBD4	0.12783	0.26389	1	4339	3	-0.40135	0.044661	0.11214	0.869474	2463	3	-0.52568
ACBD5	0.98499	0.985	1	18682	0	0.36083	0.937	0.93695	0.999999	17317	0	0.66944
ACBD6	0.34267	0.49021	1	7710	2	-0.15206	0.36015	0.50677	0.999999	8062	2	-0.10208
ACBD7	0.95102	0.95093	1	17754	0	0.16825	0.90014	0.89977	0.999999	16425	0	-0.03003
ACCS	0.84141	0.84069	1	15042	1	0.3008	0.41934	0.56646	0.999999	9212	2	0.021339
ACCSL	0.77314	0.78203	1	13684	1	0.18427	0.57037	0.659	0.999999	11025	1	0.43545
ACD	0.63524	0.69516	1	11765	1	0.043959	0.070613	0.16185	0.999999	2995	3	-0.40421
ACE	0.25039	0.39864	1	6183	2	-0.17599	0.050986	0.12441	0.914587	2599	3	-0.7353
ACE2	0.97839	0.97843	1	18481	0	0.60349	0.99864	0.99864	0.999999	19051	0	0.98361
ACER1	0.28857	0.43639	1	6785	2	-0.54831	0.54223	0.64579	0.999999	10765	1	0.053527
ACER2	0.33726	0.48471	1	7628	2	-0.20361	0.6178	0.68295	0.999999	11479	1	0.24318
ACER3	0.13544	0.27686	1	4514	3	-0.49033	0.50196	0.62822	0.999999	10409	1	-0.18652
ACHE	0.14637	0.2951	1	4784	3	-0.76546	0.39779	0.54474	0.999999	8783	1	0.70793
ACIN1	0.4798	0.62342	1	10206	1	0.23588	0.39896	0.54596	0.999999	8808	1	0.10491
ACKR1	0.61899	0.68674	1	11587	1	0.20007	0.58952	0.66844	0.999999	11203	1	0.15021
ACKR2	0.52176	0.64079	1	10575	1	0.0076238	0.83557	0.83497	0.999999	14870	1	0.48211
ACKR3	0.91975	0.91957	1	16972	0	0.24712	0.87399	0.87356	0.999999	15774	0	0.11948
ACKR4	0.61564	0.68501	1	11541	1	0.30441	0.87349	0.87308	0.999999	15761	0	-0.06573
ACLY	0.0025548	0.0091273	0.16758	1040	4	-4.153	0.062411	0.14631	0.988851	2824	2	-0.43304
ACMSD	0.13008	0.26774	1	4396	3	-0.69611	0.75811	0.76941	0.999999	13391	1	0.20904
ACO1	0.21734	0.36599	1	5680	1	0.32184	0.3031	0.44938	0.999999	7030	2	-0.064166
ACO2	8.2723e-05	0.0002515	0.01418	359	3	-2.6864	0.00084422	0.0024065	0.064239	763	3	-2.2774
ACOT1	0.84889	0.84831	1	15228	0	0.44546	0.95394	0.95383	0.999999	17765	0	0.542
ACOT11	0.81926	0.82	1	14586	1	0.093287	0.26712	0.41342	0.999999	6439	2	-0.39371
ACOT12	0.21025	0.3589	1	5583	2	-0.35798	0.44628	0.5936	0.999999	9725	2	-0.22335
ACOT13	0.35667	0.50414	1	7925	2	-0.16591	0.46036	0.6078	0.999999	9994	2	-0.32577
ACOT2	0.9399	0.93987	1	17480	0	0.5327	0.90782	0.90758	0.999999	16619	0	0.5365
ACOT4	0.3073	0.45493	1	7124	1	0.54572	0.19015	0.33648	0.999999	5239	2	0.10764
ACOT6	0.093859	0.20469	1	3530	2	-0.34973	0.082063	0.18302	0.999999	3228	3	-0.38504
ACOT7	0.82244	0.8229	1	14647	1	0.21368	0.95824	0.95819	0.999999	17882	0	1.282
ACOT8	0.19288	0.34166	1	5369	2	-0.71957	0.4629	0.61034	0.999999	10050	2	-0.23167
ACOT9	0.15387	0.30288	1	4872	2	-0.36638	0.94137	0.94129	0.999999	17435	0	0.39727
ACOX1	0.0040113	0.014147	0.227228	1189	4	-1.6278	0.11891	0.24847	0.999999	4058	3	-0.42474
ACOX2	0.24608	0.39437	1	6116	2	-0.19917	0.11295	0.23827	0.999999	3919	2	-0.39809
ACOX3	0.85469	0.85417	1	15356	0	0.58648	0.26915	0.41541	0.999999	6470	2	-0.23749
ACOXL	0.65266	0.70449	1	11981	1	-0.14021	0.97284	0.97279	0.999999	18273	0	0.61609
ACP1	0.81197	0.8136	1	14429	1	0.38603	0.89511	0.89482	0.999999	16296	0	0.23227
ACP2	0.90267	0.90232	1	16547	0	0.028266	0.39967	0.54667	0.999999	8826	2	-0.38816
ACP5	0.86603	0.8656	1	15623	0	0.48321	0.49804	0.62654	0.999999	10367	1	0.45004
ACP6	0.96674	0.96669	1	18177	0	0.68121	0.29143	0.43773	0.999999	6837	1	0.082335
ACPP	0.19314	0.3419	1	5376	2	0.57701	0.96204	0.96195	0.999999	17981	0	0.42475
ACPT	0.87085	0.87045	1	15741	0	0.27956	0.079946	0.17913	0.999999	3179	3	-0.48439
ACR	0.47105	0.61854	1	10111	1	-0.02523	0.026244	0.075196	0.695318	2065	3	-0.94284
ACRBP	0.8418	0.84108	1	15055	1	0.062647	0.40972	0.55679	0.999999	8998	2	-0.30377
ACRC	0.92046	0.92027	1	16989	0	0.062096	0.60463	0.6761	0.999999	11342	1	-0.015103
ACRV1	0.32184	0.46928	1	7372	2	-0.096634	0.88836	0.88803	0.999999	16139	0	0.32721
ACSBG1	0.04842	0.11988	0.892966	2565	3	-0.83352	0.1367	0.27898	0.999999	4492	1	0.031775
ACSBG2	0.92548	0.92527	1	17127	0	0.18317	0.97807	0.97812	0.999999	18444	0	0.41594
ACSF2	0.096757	0.2099	1	3586	3	-0.5797	0.10784	0.22925	0.999999	3809	3	-0.36493
ACSF3	0.57293	0.66384	1	11079	1	0.19092	0.42652	0.5737	0.999999	9338	1	0.31569
ACSL1	0.95189	0.9518	1	17777	0	0.63557	0.88871	0.88837	0.999999	16149	0	1.2374
ACSL3	0.0059846	0.020768	0.302089	1312	4	-2.788	0.012946	0.042681	0.489656	1665	4	-1.0727
ACSL4	0.9301	0.92989	1	17235	0	0.10344	0.7905	0.79462	0.999999	13960	1	0.37606
ACSL5	0.62072	0.68766	1	11606	1	1.0893	0.79374	0.79733	0.999999	14014	1	0.45016
ACSL6	0.66841	0.71338	1	12163	1	-0.098903	0.018546	0.059151	0.5944	1895	3	-0.7173
ACSM1	0.92994	0.92973	1	17230	0	0.29594	0.098096	0.21204	0.999999	3606	2	-0.82757
ACSM2A	0.95927	0.95919	1	17995	0	0.33508	0.15396	0.30015	0.999999	4757	2	-0.36411
ACSM2B	0.88749	0.88715	1	16162	0	2.0128	0.87726	0.87682	0.999999	15856	0	0.51197
ACSM3	0.39324	0.54072	1	8611	1	0.46574	0.015918	0.051767	0.548769	1800	4	-0.69052
ACSM4	0.95954	0.95944	1	18005	0	0.21481	0.61127	0.6795	0.999999	11415	1	0.35698
ACSM5	0.24984	0.39808	1	6175	2	-0.57137	0.80566	0.80753	0.999999	14242	1	0.45939
ACSM6	0.39863	0.54621	1	8707	2	-0.30203	0.93411	0.93395	0.999999	17235	0	0.24113
ACSS1	0.431	0.57863	1	9312	2	0.09367	0.57365	0.6606	0.999999	11047	1	-0.29092
ACSS2	0.76353	0.77488	1	13517	1	0.76547	0.77989	0.78606	0.999999	13754	1	0.0081751
ACSS3	0.73873	0.7572	1	13090	1	-0.13174	0.011174	0.037261	0.450736	1578	4	-0.65345
ACTA1	0.34121	0.48874	1	7687	1	0.11521	0.48182	0.61982	0.999999	10240	1	0.34149
ACTA2	0.060817	0.14368	0.970701	2826	2	-0.21729	0.28544	0.43174	0.999999	6729	1	0.28943
ACTB	0.28885	0.43669	1	6792	2	-0.0090855	0.010763	0.03595	0.439612	1561	4	-0.80295
ACTBL2	0.0071851	0.024657	0.338558	1388	3	-2.5287	0.33357	0.4799	0.999999	7565	2	-0.44521
ACTC1	0.82372	0.82404	1	14674	1	-0.20394	0.29856	0.44479	0.999999	6961	2	-0.31216
ACTG1	0.43801	0.58552	1	9472	2	-0.41484	0.73508	0.75297	0.999999	13042	1	-0.066328
ACTG2	0.76642	0.77698	1	13569	1	0.40537	0.010675	0.035678	0.437406	1558	4	-0.51397
ACTL10	0.5338	0.64598	1	10683	1	0.35719	0.46833	0.61424	0.999999	10125	1	0.45748
ACTL6A	4.4499e-08	2.5901e-07	0.000291	8	4	-5.6425	9.3874e-06	3.0822e-05	0.003824	152	4	-2.057
ACTL6B	0.084416	0.18762	1	3317	3	-0.63097	0.12726	0.26282	0.999999	4257	2	-0.59457
ACTL7A	0.22189	0.37048	1	5745	2	-0.11193	0.73482	0.75279	0.999999	13036	1	-0.082214
ACTL7B	0.93842	0.93838	1	17446	0	0.46075	0.35395	0.50052	0.999999	7941	1	0.046092
ACTL8	0.049096	0.12116	0.896156	2581	2	-0.70069	0.8426	0.84191	0.999999	15020	0	0.058207
ACTL9	0.88972	0.88938	1	16222	0	0.93851	0.36766	0.51434	0.999999	8199	2	-0.22909
ACTN1	0.70525	0.73526	1	12614	1	0.65482	0.8715	0.87112	0.999999	15711	0	0.15916
ACTN2	0.60879	0.68146	1	11466	1	-0.011416	0.45588	0.6033	0.999999	9921	2	-0.37665
ACTN3	0.7409	0.75869	1	13137	1	0.41395	0.3804	0.52721	0.999999	8442	2	0.013106
ACTN4	0.26177	0.40987	1	6354	2	-0.54418	0.0064076	0.022164	0.31851	1328	2	-1.4164
ACTR10	2.3317e-06	4.9212e-06	0.001383	68	4	-7.261	7.1053e-06	1.9944e-05	0.002742	138	4	-3.1809
ACTR1A	7.1747e-08	2.5901e-07	0.000291	10	4	-7.5694	2.0597e-08	2.5901e-07	0.000225	6	4	-7.5766
ACTR1B	0.28434	0.43218	1	6720	1	0.029729	0.23492	0.38134	0.999999	5921	2	-0.084362
ACTR2	1.1223e-05	3.5485e-05	0.004521	151	3	-6.2364	9.8489e-06	3.2376e-05	0.003824	156	3	-5.6137
ACTR3	0.031098	0.085666	0.746958	2191	3	-1.4908	0.011495	0.038225	0.459207	1589	3	-0.59073
ACTR3B	0.12726	0.26289	1	4324	3	-0.45303	0.13097	0.26919	0.999999	4347	2	-0.22334
ACTR3C	0.98747	0.9875	1	18747	0	0.68533	0.83787	0.83721	0.999999	14920	1	0.32218
ACTR5	0.015608	0.050846	0.543527	1785	4	-1.0866	0.017097	0.055361	0.571033	1849	2	-1.2524
ACTR6	0.011362	0.037826	0.448926	1604	4	-1.3204	0.30735	0.45362	0.999999	7097	2	-0.26952
ACTR8	0.0077883	0.026602	0.3563	1424	4	-2.6634	0.003427	0.012158	0.2103	1103	4	-1.6724
ACTRT1	0.67027	0.71442	1	12181	1	-0.13095	0.13189	0.2708	0.999999	4372	3	-0.55067
ACTRT2	0.4817	0.6242	1	10225	1	0.51421	0.89688	0.89657	0.999999	16344	0	0.082902
ACTRT3	0.1082	0.23006	1	3846	3	-0.79588	0.71028	0.73629	0.999999	12660	1	0.15899
ACVR1	0.39656	0.54408	1	8668	2	-0.17468	0.21321	0.3597	0.999999	5587	2	-0.29859
ACVR1B	0.9279	0.92768	1	17185	0	0.37746	0.46476	0.6122	0.999999	10083	2	-0.34548
ACVR1C	0.53215	0.64526	1	10666	1	0.50877	0.13965	0.2839	0.999999	4562	2	-0.0002607
ACVR2A	0.33671	0.48416	1	7613	2	-0.11357	0.96261	0.96254	0.999999	17999	0	0.25385
ACVR2B	0.23852	0.38693	1	5977	2	-0.60534	0.3428	0.48929	0.999999	7729	2	0.0265
ACVRL1	0.039113	0.10176	0.824174	2357	2	-1.0774	0.83503	0.83446	0.999999	14859	1	0.18031
ACY1	0.13878	0.28252	1	4594	2	-0.53304	0.14745	0.29362	0.999999	4677	2	-0.30759
ACY3	0.4658	0.6133	1	10024	1	0.48965	0.28319	0.42948	0.999999	6693	2	-0.44694
ACYP1	0.84671	0.8461	1	15170	0	0.82694	0.99069	0.99073	0.999999	18810	0	0.9121
ACYP2	0.41365	0.5612	1	8980	1	0.35753	0.88792	0.88758	0.999999	16121	0	0.054158
ADA	0.33054	0.47805	1	7498	2	-0.081365	0.44637	0.59369	0.999999	9728	1	-0.36102
ADAD1	0.73016	0.75141	1	12943	1	0.30157	0.15802	0.30422	0.999999	4798	1	-0.18262
ADAD2	0.3445	0.49205	1	7733	2	-0.52872	0.38708	0.53391	0.999999	8575	2	-0.30986
ADAL	0.40887	0.55645	1	8899	2	-0.25868	0.60022	0.67385	0.999999	11297	1	0.11501
ADAM10	0.76661	0.77714	1	13571	1	1.0501	0.97408	0.974	0.999999	18312	0	0.67138
ADAM11	0.92841	0.92821	1	17194	0	0.080865	0.83362	0.83305	0.999999	14833	1	-0.22902
ADAM12	0.99423	0.99429	1	18933	0	0.72761	0.64857	0.69946	0.999999	11836	1	0.12577
ADAM15	0.1881	0.33686	1	5298	1	0.17357	0.82845	0.82806	0.999999	14715	1	0.91204
ADAM17	0.89628	0.89598	1	16380	0	0.77416	0.90816	0.9079	0.999999	16626	0	0.55554
ADAM18	0.012583	0.041541	0.47629	1663	4	-1.4933	0.44243	0.58974	0.999999	9656	2	-0.36219
ADAM19	0.41455	0.56209	1	8993	1	0.33136	0.9329	0.9327	0.999999	17203	0	0.34197
ADAM2	0.40204	0.54965	1	8768	1	0.1183	0.36167	0.5083	0.999999	8095	1	0.45378
ADAM20	0.33824	0.48572	1	7643	2	-0.33292	0.93931	0.93928	0.999999	17376	0	0.1307
ADAM21	0.23749	0.38592	1	5963	2	-0.068409	0.36835	0.515	0.999999	8208	2	-0.011085
ADAM22	0.9858	0.9858	1	18705	0	0.89595	0.6095	0.67855	0.999999	11390	1	0.33258
ADAM23	0.92906	0.92886	1	17207	0	0.68471	0.56599	0.65697	0.999999	10983	1	0.32928
ADAM28	0.92413	0.92397	1	17087	0	0.57201	0.44169	0.58899	0.999999	9645	2	0.33349
ADAM29	0.85095	0.85036	1	15273	0	0.25925	0.89258	0.89224	0.999999	16236	0	0.055867
ADAM30	0.50959	0.63561	1	10463	1	0.056652	0.38991	0.53674	0.999999	8624	2	-0.36047
ADAM32	0.32274	0.47021	1	7380	2	-0.19903	0.97303	0.97297	0.999999	18281	0	0.4922
ADAM33	0.33231	0.47983	1	7534	1	-0.037854	0.81015	0.81141	0.999999	14329	1	0.53575
ADAM7	0.60383	0.67904	1	11413	1	0.1807	0.98324	0.98326	0.999999	18590	0	0.86122
ADAM8	0.17781	0.32668	1	5163	2	-0.61155	0.83533	0.83474	0.999999	14868	1	-0.12963
ADAM9	0.081891	0.18303	1	3262	2	-1.0947	0.7341	0.75228	0.999999	13020	1	0.067912
ADAMDEC1	0.3129	0.46055	1	7216	2	-0.19966	0.87802	0.87759	0.999999	15875	0	0.11407
ADAMTS1	0.57007	0.6625	1	11046	1	0.32777	0.94724	0.94722	0.999999	17589	0	0.21639
ADAMTS10	0.70301	0.73386	1	12577	1	-0.2795	0.32989	0.47624	0.999999	7491	2	-0.39919
ADAMTS12	0.94459	0.94448	1	17588	0	0.41853	0.62727	0.68798	0.999999	11596	1	0.06299
ADAMTS13	0.39249	0.54	1	8597	2	0.073119	0.59907	0.67324	0.999999	11290	1	0.053119
ADAMTS14	0.77881	0.78632	1	13799	1	0.13888	0.99342	0.99346	0.999999	18891	0	0.77417
ADAMTS15	0.45756	0.6051	1	9868	2	-0.12139	0.97921	0.97925	0.999999	18472	0	0.3925
ADAMTS16	0.73762	0.75646	1	13075	1	-0.082128	0.91754	0.91736	0.999999	16836	0	0.55916
ADAMTS17	0.33553	0.48298	1	7595	2	-0.19603	0.93945	0.93942	0.999999	17382	0	0.17619
ADAMTS18	0.60842	0.68128	1	11461	1	0.14207	0.79892	0.80175	0.999999	14110	1	0.36085
ADAMTS19	0.18934	0.33811	1	5317	2	-0.37981	0.13933	0.28338	0.999999	4557	3	-0.44046
ADAMTS2	0.75684	0.76997	1	13395	1	0.5797	0.90775	0.90752	0.999999	16617	0	0.082546
ADAMTS20	0.45462	0.60212	1	9812	1	0.32008	0.58241	0.66488	0.999999	11142	1	-0.1528
ADAMTS3	0.72469	0.74775	1	12862	1	0.77444	0.93825	0.93821	0.999999	17343	0	0.59618
ADAMTS4	0.90123	0.90088	1	16507	0	0.11558	0.19397	0.34031	0.999999	5306	2	-0.36297
ADAMTS5	0.70521	0.73523	1	12613	1	-0.23912	0.15471	0.30091	0.999999	4762	2	-0.24344
ADAMTS6	0.14001	0.28454	1	4621	3	-0.40202	0.82654	0.82629	0.999999	14671	1	-0.021827
ADAMTS7	0.26896	0.41694	1	6484	2	0.18758	0.40322	0.55026	0.999999	8875	2	-0.35407
ADAMTS8	0.74977	0.76494	1	13286	1	0.78261	0.2389	0.3853	0.999999	5986	1	0.12215
ADAMTS9	0.29496	0.44262	1	6916	2	-0.19743	0.98794	0.98797	0.999999	18725	0	0.68874
ADAMTSL1	0.83866	0.838	1	14978	1	0.74321	0.052123	0.12664	0.922227	2622	3	-0.80286
ADAMTSL2	0.1912	0.33999	1	5344	2	-0.7079	0.4773	0.61794	0.999999	10211	1	0.45409
ADAMTSL3	0.39678	0.54431	1	8672	2	0.19082	0.98453	0.98454	0.999999	18631	0	0.73255
ADAMTSL4	0.2341	0.38257	1	5903	2	-0.30399	0.49906	0.62699	0.999999	10381	1	-0.12251
ADAMTSL5	0.11011	0.23341	1	3891	3	-0.42488	0.081836	0.18262	0.999999	3223	2	-0.45385
ADAP1	0.26015	0.40827	1	6325	2	-0.47536	0.84044	0.83973	0.999999	14977	0	0.51763
ADAP2	0.60752	0.68083	1	11455	1	0.12181	0.20987	0.35626	0.999999	5536	2	-0.080077
ADAR	0.19334	0.34209	1	5378	1	-0.018319	0.054699	0.13165	0.938919	2678	3	-1.0065
ADARB1	0.23072	0.37929	1	5870	2	-0.33212	0.88528	0.88489	0.999999	16048	0	0.062626
ADARB2	0.97477	0.97472	1	18388	0	0.53168	0.99801	0.99802	0.999999	19033	0	0.89693
ADAT1	0.45433	0.6018	1	9806	1	-0.16505	0.24202	0.38837	0.999999	6031	2	-0.37291
ADAT2	0.0008223	0.0030053	0.075086	762	3	-1.9354	0.034074	0.091095	0.774357	2245	3	-0.75632
ADAT3	0.0038347	0.01356	0.221129	1172	4	-1.5622	0.010569	0.035338	0.434075	1555	3	-1.035
ADCK1	0.9172	0.917	1	16922	0	0.44435	0.45712	0.60454	0.999999	9940	2	0.17762
ADCK2	0.99953	0.99954	1	19095	0	0.84588	0.99735	0.99735	0.999999	19016	0	0.80884
ADCK3	0.30242	0.45009	1	7041	1	-0.032354	0.56696	0.65741	0.999999	10993	1	1.0477
ADCK4	0.25411	0.40239	1	6228	2	-0.35789	0.31495	0.46124	0.999999	7245	2	-0.40453
ADCK5	0.97879	0.97882	1	18491	0	0.56278	0.77495	0.78219	0.999999	13663	1	0.055606
ADCY1	0.95401	0.95389	1	17837	0	0.56408	0.82261	0.82268	0.999999	14582	1	0.68432
ADCY10	0.68086	0.7206	1	12307	1	0.347	0.041008	0.10495	0.835078	2400	3	-0.5834
ADCY2	0.91511	0.9149	1	16858	0	0.97639	0.8702	0.86978	0.999999	15672	0	0.79664
ADCY3	0.084875	0.18845	1	3326	3	-0.49463	0.35458	0.50114	0.999999	7954	2	-0.25766
ADCY4	0.26148	0.40958	1	6349	1	0.89984	0.2114	0.35786	0.999999	5564	2	-0.48551
ADCY5	0.16415	0.31304	1	4992	2	-0.54536	0.57983	0.66361	0.999999	11113	1	0.015412
ADCY6	0.13199	0.27101	1	4444	2	-0.50857	0.016364	0.053147	0.557212	1819	4	-1.1665
ADCY7	0.56531	0.66033	1	10986	1	0.32468	0.42147	0.56866	0.999999	9244	2	-0.30442
ADCY8	0.76349	0.77484	1	13516	1	1.0513	0.3106	0.45689	0.999999	7156	2	-0.11164
ADCY9	0.98659	0.98658	1	18728	0	0.3887	0.61079	0.67925	0.999999	11407	1	0.47458
ADCYAP1	0.64388	0.69977	1	11876	1	0.29698	0.81874	0.8191	0.999999	14501	1	0.50691
ADCYAP1R1	0.37535	0.52291	1	8254	1	0.53796	0.54481	0.64699	0.999999	10786	1	-0.35271
ADD1	0.89474	0.89442	1	16335	0	0.14929	0.99746	0.99747	0.999999	19019	0	0.62328
ADD2	0.84972	0.84913	1	15249	0	0.28775	0.96888	0.96882	0.999999	18175	0	0.18751
ADD3	0.1418	0.28749	1	4666	2	-0.39367	0.60387	0.67573	0.999999	11334	1	0.78287
ADGB	0.93676	0.9367	1	17405	0	0.68571	0.94601	0.94594	0.999999	17558	0	0.27225
ADGRA1	0.65124	0.70375	1	11962	1	0.74779	0.78824	0.79279	0.999999	13906	1	0.093403
ADGRA2	0.70328	0.73401	1	12581	1	0.30525	0.99141	0.99146	0.999999	18840	0	0.61445
ADGRA3	0.36857	0.51609	1	8117	2	0.086166	0.90836	0.90809	0.999999	16632	0	0.11339
ADGRB1	0.15113	0.30017	1	4839	2	-0.155	0.99636	0.99638	0.999999	18987	0	0.91298
ADGRB2	0.48778	0.62669	1	10272	1	-0.0096073	0.58752	0.66741	0.999999	11195	1	0.034581
ADGRB3	0.6218	0.68821	1	11614	1	0.21373	0.77447	0.78183	0.999999	13657	1	0.41328
ADGRD1	0.89136	0.89145	1	16256	0	0.071451	0.23949	0.36263	0.999999	5991	2	-0.54768
ADGRE1	0.2669	0.41495	1	6441	1	0.2989	0.0064562	0.022328	0.319901	1332	4	-1.0909
ADGRE2	0.32137	0.46883	1	7361	2	-0.053594	0.426	0.57319	0.999999	9329	2	-0.032233
ADGRE3	0.098418	0.21282	1	3632	3	-0.62815	0.086088	0.19037	0.999999	3322	2	-0.69914
ADGRE5	0.23708	0.38553	1	5956	2	-0.28933	0.20081	0.34715	0.999999	5412	2	-0.68678
ADGRF1	0.97452	0.97447	1	18381	0	0.56445	0.43703	0.58431	0.999999	9551	1	0.60283
ADGRF2	0.72483	0.74786	1	12864	1	0.20847	0.91778	0.91757	0.999999	16844	0	0.063688
ADGRF3	0.89526	0.89497	1	16351	0	-0.02823	0.82858	0.82819	0.999999	14718	1	0.2522
ADGRF4	0.43442	0.582	1	9379	2	-0.41661	0.34812	0.49462	0.999999	7828	1	0.3493
ADGRF5	0.65916	0.70813	1	12051	1	0.42458	0.359	0.5056	0.999999	8040	1	0.42737
ADGRG1	0.44412	0.59164	1	9581	1	0.058142	0.76119	0.77174	0.999999	13441	1	-0.0058742
ADGRG2	0.77722	0.78512	1	13768	1	0.18244	0.20548	0.35181	0.999999	5475	2	-0.25713
ADGRG3	0.95612	0.95604	1	17892	0	0.66122	0.89361	0.89327	0.999999	16260	0	0.23995
ADGRG4	0.128	0.2642	1	4342	3	-0.50135	0.054909	0.13205	0.940445	2681	3	-1.0394
ADGRG5	0.73245	0.75298	1	12983	1	0.33473	0.22503	0.37146	0.999999	5774	2	-0.13592
ADGRG6	0.3394	0.48692	1	7660	2	-0.31445	0.37157	0.51826	0.999999	8273	2	0.37009
ADGRG7	0.98349	0.98351	1	18625	0	0.48455	0.17683	0.32316	0.999999	5042	1	0.26452
ADGRL1	0.30105	0.44877	1	7011	2	-0.35523	0.54767	0.6483	0.999999	10813	1	-0.11268
ADGRL2	0.2085	0.35717	1	5565	2	-0.62019	0.81595	0.81663	0.999999	14448	1	0.82068
ADGRL3	0.16927	0.31816	1	5047	2	-0.39957	0.0063944	0.022117	0.318072	1327	4	-1.3325
ADGRL4	0.88405	0.88362	1	16078	0	-0.013637	0.94783	0.94778	0.999999	17607	0	0.10489
ADGRV1	0.87623	0.87579	1	15889	0	0.36589	0.41914	0.56626	0.999999	9206	2	-0.3009
ADH1A	0.76095	0.77296	1	13476	1	0.36343	0.17934	0.32565	0.999999	5075	2	-0.71069
ADH1B	0.22083	0.36944	1	5731	1	0.16149	0.51048	0.63176	0.999999	10486	1	0.12074
ADH1C	0.44595	0.59345	1	9621	2	-0.0057085	0.32512	0.47143	0.999999	7404	2	0.094904
ADH4	0.57866	0.66656	1	11154	1	0.43737	0.65503	0.70301	0.999999	11911	1	0.32638
ADH5	0.88701	0.88667	1	16150	0	0.14221	0.082719	0.18425	0.999999	3244	3	-0.73339
ADH6	0.15556	0.30455	1	4899	2	-0.1745	0.057244	0.13645	0.956191	2725	3	-0.61912
ADH7	0.30056	0.44828	1	7002	1	0.56732	0.82813	0.82776	0.999999	14711	1	0.20035
ADHFE1	0.6405	0.69798	1	11828	1	0.36784	0.4785	0.61842	0.999999	10221	1	0.26342
ADI1	0.97214	0.9721	1	18311	0	1.0739	0.82117	0.82133	0.999999	14551	1	0.33577
ADIG	0.56691	0.66106	1	11004	1	-0.19731	0.97441	0.97435	0.999999	18322	0	0.60221
ADIPOQ	0.97064	0.97059	1	18275	0	0.82558	0.73378	0.75205	0.999999	13014	1	0.49942
ADIPOR1	0.88089	0.88041	1	16004	0	0.20172	0.49671	0.62601	0.999999	10355	1	0.73001
ADIPOR2	0.82895	0.82879	1	14785	1	0.19896	0.82035	0.82059	0.999999	14527	1	0.35502
ADIRF	0.78942	0.79471	1	13989	1	0.051492	0.91692	0.91672	0.999999	16819	0	0.15756
ADK	0.68113	0.72075	1	12311	1	0.042134	0.90495	0.90462	0.999999	16548	0	0.55172
ADM	0.90082	0.90045	1	16498	0	0.85725	0.97386	0.97379	0.999999	18308	0	0.47943
ADM2	0.42926	0.57691	1	9277	1	-0.022808	0.33878	0.48521	0.999999	7664	2	-0.25922
ADM5	0.37681	0.52435	1	8283	2	-0.036756	0.10555	0.22526	0.999999	3757	2	-1.0738
ADNP	0.44976	0.59729	1	9696	1	-0.021827	0.048802	0.12009	0.897557	2556	3	-0.768
ADNP2	0.84208	0.84136	1	15060	1	0.33863	0.69846	0.7288	0.999999	12493	1	0.15145
ADO	0.77057	0.7801	1	13639	1	-0.4451	0.94697	0.94694	0.999999	17579	0	0.99735
ADORA1	0.13695	0.27944	1	4555	3	-0.46121	0.77928	0.78558	0.999999	13742	1	0.15368
ADORA2A	0.81109	0.81281	1	14413	1	0.43791	0.6759	0.71511	0.999999	12174	1	0.051333
ADORA2B	0.56756	0.60039	1	11014	1	-0.10179	0.81403	0.81398	0.999999	14408	0	-0.096212
ADORA3	0.81309	0.8146	1	14457	1	0.36305	0.94375	0.94367	0.999999	17507	0	0.16357
ADPGK	0.1713	0.32018	1	5070	2	-0.38041	0.26471	0.41105	0.999999	6404	2	-0.18183
ADPRH	0.99538	0.99542	1	18973	0	0.74819	0.88818	0.88784	0.999999	16132	0	0.39422
ADPRHL1	0.59769	0.67594	1	11366	1	-0.18773	0.30614	0.45237	0.999999	7084	2	-0.27097
ADPRHL2	0.43704	0.58458	1	9445	2	-0.31643	0.03078	0.084365	0.743416	2164	3	-1.082
ADPRM	0.84371	0.84302	1	15093	0	0.14171	0.072235	0.16485	0.999999	3029	2	-0.092668
ADRA1A	0.65332	0.70483	1	11988	1	0.28947	0.10277	0.22027	0.999999	3701	3	-0.35285
ADRA1B	0.62429	0.68952	1	11648	1	0.6313	0.97222	0.97218	0.999999	18256	0	0.43249
ADRA1D	0.90178	0.90141	1	16523	0	-0.039497	0.47086	0.61525	0.999999	10153	1	0.44509
ADRA2A	0.42652	0.57405	1	9240	2	0.2238	0.27284	0.41916	0.999999	6535	2	-0.20639
ADRA2B	0.078695	0.1772	1	3202	2	-0.68956	0.0076552	0.026185	0.3557	1405	3	-1.1811
ADRA2C	0.97758	0.97761	1	18459	0	0.77187	0.99833	0.99834	0.999999	19041	0	0.95046
ADRB1	0.71379	0.74061	1	12717	1	-0.074375	0.88832	0.88799	0.999999	16138	0	0.49753
ADRB2	0.70531	0.73529	1	12615	1	0.015431	0.87177	0.87139	0.999999	15718	0	0.10552
ADRB3	0.45795	0.60547	1	9876	2	-0.11503	0.56347	0.65577	0.999999	10961	1	0.58325
ADRBK1	0.87965	0.87918	1	15980	0	0.39064	0.75458	0.76687	0.999999	13337	1	0.3141
ADRBK2	0.41696	0.5645	1	9039	1	0.14794	0.022624	0.067692	0.647546	1995	2	-0.90133
ADRM1	0.044064	0.11152	0.866451	2458	2	-0.068848	0.0023664	0.0084959	0.163526	991	4	-1.59
ADSL	0.021552	0.066133	0.633899	1988	2	-3.1819	0.059767	0.1413	0.97287	2773	3	-1.6114
ADSS	0.14361	0.29051	1	4714	3	-0.41949	0.77879	0.78518	0.999999	13730	1	0.18388
ADSSL1	0.051431	0.12578	0.914762	2626	3	-1.1164	0.73007	0.7495	0.999999	12963	1	-0.0652
ADTRP	0.30408	0.45173	1	7071	1	0.53649	0.72263	0.74446	0.999999	12861	1	0.0068027
AEBP1	0.81981	0.8205	1	14597	1	0.20271	0.82872	0.82832	0.999999	14720	1	0.56134
AEBP2	0.54294	0.65001	1	10757	1	0.28729	0.88816	0.88782	0.999999	16131	0	-0.0081059
AEN	0.31606	0.46363	1	7271	2	-0.18287	0.96602	0.96596	0.999999	18092	0	0.22737
AES	0.045626	0.1145	0.876089	2497	2	-2.4642	0.28806	0.43436	0.999999	6783	1	0.39759
AFAP1	0.81369	0.81513	1	14470	1	0.36821	0.81707	0.81761	0.999999	14471	1	0.10395
AFAP1L1	0.96832	0.96827	1	18218	0	0.55556	0.34192	0.48841	0.999999	7713	2	-0.28315
AFAP1L2	0.20559	0.35422	1	5528	2	-0.40587	0.77058	0.77884	0.999999	13584	1	0.077375
AFF1	0.98081	0.98084	1	18551	0	0.378	0.99915	0.99914	0.999999	19067	0	0.76923
AFF2	0.47321	0.62067	1	10147	2	-0.012772	0.4243	0.57147	0.999999	9295	1	0.58358
AFF3	0.30486	0.4525	1	7083	2	-0.34984	0.24105	0.38741	0.999999	6014	1	-0.24429
AFF4	0.46092	0.60841	1	9943	1	0.31633	0.91343	0.91322	0.999999	16739	0	0.35873
AFG3L2	0.0031507	0.011189	0.195472	1094	4	-3.9854	0.11575	0.24302	0.999999	3975	3	-0.77784
AFM	0.91155	0.91135	1	16766	0	0.39912	0.36806	0.51473	0.999999	8204	1	0.37162
AFMID	0.43654	0.58406	1	9428	2	-0.32957	0.10366	0.22186	0.999999	3724	3	-0.8006
AFP	0.74289	0.76008	1	13167	1	0.26429	0.75904	0.7701	0.999999	13406	1	0.052747
AFTPH	0.78576	0.79178	1	13915	1	0.57239	0.72124	0.74355	0.999999	12839	1	-0.031222
AGA	0.82871	0.82856	1	14779	1	0.034467	0.71771	0.74116	0.999999	12782	1	-0.0071984
AGAP1	0.29411	0.44182	1	6897	2	0.18163	0.89987	0.89953	0.999999	16415	0	0.079524
AGAP11	0.91708	0.91688	1	16913	0	0.24416	0.48117	0.61953	0.999999	10234	1	0.18629
AGAP2	0.088609	0.19523	1	3419	3	-0.81683	0.20113	0.34746	0.999999	5417	2	-0.21902
AGAP3	0.83717	0.83657	1	14948	1	0.3994	0.56654	0.65723	0.999999	10989	1	0.53185
AGAP4	3.657e-05	0.00013028	0.009468	263	4	-6.1205	0.0023289	0.0083612	0.161584	987	4	-3.4088
AGAP5	0.69529	0.7292	1	12479	1	0.0375	0.033276	0.089447	0.765949	2231	2	-1.1843
AGAP6	0.17632	0.32523	1	5138	2	-0.31051	0.076267	0.17236	0.999999	3113	2	-0.30695
AGAP9	0.17756	0.32645	1	5158	2	-0.68229	0.15539	0.30159	0.999999	4769	2	-0.77136
AGBL1	0.48991	0.62754	1	10291	1	0.41912	0.1091	0.23147	0.999999	3832	3	-0.72177
AGBL2	0.956	0.95591	1	17888	0	0.34457	0.072064	0.16453	0.999999	3025	2	-0.28862
AGBL3	0.40703	0.5546	1	8862	2	-0.0048665	0.054749	0.13174	0.939167	2679	3	-0.70525
AGBL4	0.8941	0.89378	1	16324	0	0.22956	0.82345	0.82344	0.999999	14599	1	0.3639
AGBL5	0.17369	0.32256	1	5107	1	1.0105	0.2408	0.38716	0.999999	6010	1	0.88392
AGER	0.9372	0.93713	1	17416	0	0.15251	0.98128	0.98132	0.999999	18537	0	0.33974
AGFG1	0.78786	0.79348	1	13963	1	0.63438	0.27378	0.4201	0.999999	6549	2	-0.15524
AGFG2	0.98535	0.98535	1	18692	0	0.53471	0.82707	0.8268	0.999999	14684	1	0.6113
AGGF1	0.062002	0.14597	0.978937	2846	3	-1.7557	0.063731	0.1488	0.998404	2843	2	-0.90142
AGK	0.92909	0.92889	1	17210	0	0.85188	0.98241	0.98243	0.999999	18565	0	0.78244
AGL	0.29582	0.44348	1	6927	2	-0.24156	0.22269	0.36914	0.999999	5742	2	-0.4205
AGMAT	0.13431	0.27496	1	4488	3	-0.51148	0.34903	0.49554	0.999999	7845	2	-0.7663
AGMO	0.91303	0.91281	1	16799	0	0.56202	0.8762	0.87576	0.999999	15827	0	0.36629
AGO1	0.078944	0.17764	1	3208	3	-0.67273	0.6894	0.72327	0.999999	12358	1	-0.2354
AGO2	0.59806	0.67611	1	11369	1	0.53515	0.95221	0.9521	0.999999	17709	0	0.32824
AGO3	0.30548	0.45309	1	7093	2	0.063695	0.11342	0.23904	0.999999	3931	2	-0.26722
AGO4	0.099693	0.21514	1	3658	3	-0.66344	0.68503	0.72061	0.999999	12290	1	0.051028
AGPAT1	0.026118	0.075579	0.694495	2076	2	-1.6985	0.021401	0.065115	0.631781	1964	3	-0.99732
AGPAT2	0.07288	0.16641	1	3068	3	-1.2904	0.8047	0.80667	0.999999	14225	1	0.057003
AGPAT3	0.034661	0.092851	0.785947	2256	3	-1.3578	0.15384	0.30004	0.999999	4753	2	-0.2444
AGPAT4	0.42423	0.57177	1	9190	2	-0.032422	0.40926	0.55636	0.999999	8991	2	0.28059
AGPAT5	0.84424	0.84357	1	15110	0	0.44348	0.99901	0.999	0.999999	19060	0	0.97879
AGPAT6	0.07198	0.16472	1	3052	2	-0.41238	0.02806	0.078851	0.718681	2094	2	-2.0237
AGPAT9	0.12266	0.25506	1	4198	2	-0.58048	0.25361	0.40003	0.999999	6221	2	-0.28963
AGPS	0.31932	0.46681	1	7331	2	-0.27323	0.18358	0.32992	0.999999	5140	1	0.026261
AGR2	0.92181	0.92162	1	17024	0	0.38379	0.19403	0.34036	0.999999	5308	1	0.28019
AGR3	0.11537	0.24252	1	4024	3	-0.58649	0.24542	0.39176	0.999999	6089	2	-0.51857
AGRN	0.05619	0.13493	0.945372	2727	3	-0.96724	0.13858	0.28215	0.999999	4542	2	-0.25309
AGRP	0.99374	0.99378	1	18920	0	0.72642	0.81576	0.81647	0.999999	14444	1	0.11945
AGT	0.81847	0.8193	1	14572	1	0.33649	0.076495	0.17278	0.999999	3120	1	0.69696
AGTPBP1	0.90492	0.90458	1	16609	0	0.45212	0.45802	0.60545	0.999999	9959	2	0.015405
AGTR1	0.75395	0.76793	1	13357	1	0.32087	0.8672	0.86675	0.999999	15610	0	0.40495
AGTR2	0.98086	0.98089	1	18556	0	0.70816	0.94979	0.94971	0.999999	17650	0	0.44985
AGTRAP	0.85832	0.85785	1	15434	0	0.60925	0.58656	0.66693	0.999999	11182	1	0.7978
AGXT	0.64759	0.70176	1	11916	1	-0.084247	0.84548	0.84482	0.999999	15103	0	0.033623
AGXT2	0.038591	0.10074	0.820363	2343	3	-1.1215	0.77745	0.78414	0.999999	13702	1	0.45968
AHCTF1	0.0019256	0.0069433	0.137521	963	4	-1.8558	0.066439	0.15395	0.999999	2897	3	-0.74339
AHCY	0.54575	0.65131	1	10793	1	-0.15092	0.90183	0.90145	0.999999	16469	0	0.36723
AHCYL1	0.0037749	0.013349	0.219347	1163	3	-1.9037	0.055675	0.13347	0.944791	2699	2	-0.81086
AHCYL2	0.22195	0.37055	1	5746	1	-0.19944	0.54463	0.6469	0.999999	10784	1	0.14761
AHDC1	0.37022	0.51772	1	8152	2	-0.70081	0.42446	0.57163	0.999999	9299	2	-0.26237
AHI1	0.32752	0.47501	1	7449	2	-0.093915	0.14783	0.29399	0.999999	4682	2	-0.17278
AHNAK	0.83869	0.83803	1	14979	1	-0.13305	0.37004	0.51672	0.999999	8240	1	0.39678
AHNAK2	0.2183	0.36694	1	5696	2	-0.37708	0.089649	0.19683	0.999999	3417	3	-0.73079
AHR	0.97165	0.97161	1	18298	0	0.84863	0.99975	0.99975	0.999999	19095	0	0.91839
AHRR	0.95339	0.95327	1	17816	0	0.61798	0.82761	0.82729	0.999999	14695	1	0.31856
AHSA1	0.98369	0.98369	1	18631	0	0.80287	0.9894	0.98944	0.999999	18769	0	0.62205
AHSA2	0.81687	0.81791	1	14534	1	0.31018	0.35848	0.50507	0.999999	8028	2	-0.14038
AHSG	0.12746	0.26325	1	4327	3	-0.60479	0.37921	0.52601	0.999999	8419	2	-0.13338
AHSP	0.30948	0.45708	1	7152	1	0.44736	0.99327	0.99331	0.999999	18886	0	0.70146
AICDA	0.73664	0.73713	1	13057	1	0.96381	0.95626	0.95656	0.999999	17822	0	0.50635
AIDA	0.95772	0.95769	1	17941	0	0.23539	0.88015	0.87967	0.999999	15931	0	0.21629
AIF1	0.49601	0.63002	1	10349	1	0.54908	0.92923	0.92902	0.999999	17109	0	0.62578
AIF1L	0.25829	0.40646	1	6292	1	-0.0012628	0.37573	0.52249	0.999999	8343	2	-0.19891
AIFM1	0.034041	0.091616	0.779285	2244	2	-0.42979	0.34133	0.48782	0.999999	7707	1	-0.050249
AIFM2	0.79225	0.79698	1	14037	1	0.10873	0.28728	0.43357	0.999999	6771	1	-0.091646
AIFM3	0.62624	0.69053	1	11671	1	0.2526	0.91962	0.91944	0.999999	16894	0	0.19105
AIG1	0.64361	0.69963	1	11872	1	0.50832	0.97264	0.97259	0.999999	18270	0	1.0193
AIM1	0.31092	0.45854	1	7174	1	0.27504	0.25943	0.40579	0.999999	6316	2	-0.31761
AIM1L	0.067904	0.15708	1	2971	3	-0.60886	0.86553	0.86511	0.999999	15565	0	0.44816
AIM2	0.92414	0.92397	1	17088	0	0.32984	0.70318	0.73174	0.999999	12569	1	-0.17243
AIMP1	0.59428	0.67426	1	11328	1	0.041533	0.2973	0.44349	0.999999	6943	2	0.25273
AIMP2	0.07658	0.17327	1	3161	3	-1.0766	0.11569	0.24291	0.999999	3974	2	-0.57084
AIP	0.26955	0.41752	1	6495	2	-0.38964	0.39584	0.54277	0.999999	8735	2	-0.1516
AIPL1	0.7765	0.78455	1	13757	1	0.65225	0.66275	0.70739	0.999999	12012	1	0.10662
AIRE	0.41889	0.50737	1	9082	1	0.37409	0.16399	0.26826	0.999999	4866	2	-0.63773
AJAP1	0.28479	0.43264	1	6729	2	0.048006	0.34333	0.48982	0.999999	7736	2	-0.28885
AJUBA	0.50674	0.63445	1	10434	1	0.40595	0.9296	0.92939	0.999999	17124	0	0.40897
AK1	0.84861	0.84803	1	15221	0	0.04016	0.70478	0.73276	0.999999	12590	1	0.22561
AK2	0.33404	0.48151	1	7570	2	-0.21346	0.27396	0.42029	0.999999	6550	1	0.57929
AK3	0.27538	0.42335	1	6582	1	-0.0095008	0.23802	0.38442	0.999999	5974	2	-0.16538
AK4	0.20457	0.35319	1	5516	1	0.077387	0.83969	0.83899	0.999999	14958	0	-0.1076
AK5	0.39935	0.54694	1	8720	2	-0.55081	0.80641	0.80815	0.999999	14256	1	-0.32999
AK6	0.0078457	0.026774	0.357608	1428	4	-4.4686	0.0095729	0.032224	0.40869	1506	3	-2.2688
AK7	0.8738	0.87338	1	15816	0	0.050053	0.45481	0.60219	0.999999	9907	2	-0.38217
AK8	0.46582	0.61331	1	10025	2	-0.20293	0.33694	0.4833	0.999999	7632	1	0.66028
AK9	0.85086	0.85028	1	15269	0	0.65812	0.99629	0.99632	0.999999	18984	0	0.60106
AKAP1	0.056694	0.1359	0.949039	2734	2	-0.39526	0.56957	0.65862	0.999999	11021	1	0.30652
AKAP10	0.82646	0.82649	1	14731	1	0.45368	0.77896	0.78532	0.999999	13735	1	0.22003
AKAP11	0.46079	0.60829	1	9939	2	-0.16613	0.526	0.63858	0.999999	10620	1	0.70128
AKAP12	0.71959	0.7444	1	12794	1	-0.086506	0.25673	0.40312	0.999999	6272	2	0.11758
AKAP13	0.084554	0.18787	1	3320	3	-0.42858	0.83434	0.83377	0.999999	14848	1	0.41631
AKAP14	0.99844	0.99845	1	19060	0	0.90657	0.99207	0.99214	0.999999	18856	0	0.42576
AKAP17A	0.98856	0.9886	1	18779	0	0.60925	0.9297	0.92949	0.999999	17127	0	0.29595
AKAP2	0.85809	0.85765	1	15430	0	0.43874	0.38609	0.53289	0.999999	8552	2	-0.093628
AKAP3	0.94748	0.94745	1	17665	0	0.60219	0.3292	0.47557	0.999999	7475	1	0.85153
AKAP4	0.46408	0.61159	1	9989	1	0.16001	0.36241	0.50902	0.999999	8106	2	-0.19987
AKAP5	0.92623	0.92604	1	17139	0	0.44316	0.41902	0.56614	0.999999	9204	2	-0.041414
AKAP6	0.99619	0.99622	1	18992	0	0.52292	0.82062	0.82083	0.999999	14535	1	0.14692
AKAP7	0.81487	0.81618	1	14488	1	0.48915	0.12286	0.25534	0.999999	4152	3	-0.45325
AKAP8	0.56516	0.66026	1	10984	1	-0.028732	0.98347	0.98349	0.999999	18601	0	0.52288
AKAP8L	0.13679	0.27914	1	4549	2	-0.75116	0.31763	0.4639	0.999999	7285	1	0.3142
AKAP9	0.45896	0.60647	1	9903	1	0.52535	0.9403	0.94024	0.999999	17414	0	0.36871
AKIP1	0.97344	0.97337	1	18351	0	0.56194	0.29936	0.44561	0.999999	6971	2	-0.41857
AKIRIN1	0.0045547	0.015977	0.247368	1231	4	-2.4051	0.87649	0.87605	0.999999	15836	0	0.046322
AKIRIN2	0.036298	0.096133	0.80165	2288	3	-1.8365	0.083658	0.18598	0.999999	3274	3	-1.6546
AKNA	0.56955	0.66225	1	11042	1	0.72725	0.07017	0.16103	0.999999	2981	3	-1.2112
AKNAD1	0.084027	0.18692	1	3309	2	-0.49574	0.26991	0.41619	0.999999	6487	1	0.41896
AKR1A1	0.39767	0.54523	1	8690	2	-0.09114	0.5865	0.6669	0.999999	11181	1	0.22026
AKR1B1	0.91994	0.91975	1	16978	0	0.67504	0.7134	0.73828	0.999999	12713	1	0.76693
AKR1B10	0.72738	0.74956	1	12904	1	0.55876	0.92416	0.924	0.999999	17004	0	0.67067
AKR1B15	0.81439	0.81573	1	14483	1	0.82884	0.87886	0.87842	0.999999	15899	0	0.31928
AKR1C1	0.064208	0.15015	0.988481	2902	3	-0.93477	0.37383	0.52057	0.999999	8313	2	-0.23065
AKR1C2	0.62573	0.69028	1	11664	1	0.086908	0.66538	0.70897	0.999999	12047	1	0.48341
AKR1C3	0.9244	0.92422	1	17093	0	0.27454	0.5442	0.64671	0.999999	10782	1	0.60009
AKR1C4	0.64967	0.70291	1	11940	1	0.24916	0.62082	0.68456	0.999999	11511	1	-0.079961
AKR1D1	0.8973	0.897	1	16408	0	0.54795	0.16713	0.31335	0.999999	4905	2	-0.22486
AKR1E2	0.40008	0.54766	1	8735	2	0.24721	0.69998	0.72974	0.999999	12521	1	0.071921
AKR7A2	0.19957	0.34826	1	5460	2	-0.55398	0.40846	0.55554	0.999999	8975	1	0.082372
AKR7A3	0.97066	0.97061	1	18277	0	0.22865	0.61982	0.68402	0.999999	11499	1	0.2309
AKT1	0.037071	0.097676	0.808176	2308	2	-0.5772	0.11413	0.24026	0.999999	3940	3	-0.4586
AKT1S1	0.9916	0.99166	1	18860	0	0.93164	0.87678	0.87634	0.999999	15845	0	0.084892
AKT2	0.18933	0.30105	1	5316	2	-0.54023	0.021681	0.055715	0.572827	1973	3	-0.83907
AKT3	0.10802	0.22975	1	3836	3	-0.54556	0.69906	0.72916	0.999999	12506	1	0.91755
AKTIP	0.91611	0.9159	1	16889	0	0.21084	0.52323	0.63738	0.999999	10592	1	0.18895
ALAD	0.84379	0.84311	1	15096	0	0.11864	0.93374	0.93357	0.999999	17222	0	0.72811
ALAS1	0.32779	0.47526	1	7455	2	-0.18611	0.039886	0.10273	0.825661	2375	3	-0.85973
ALAS2	0.55793	0.65687	1	10922	1	0.77858	0.36689	0.51356	0.999999	8182	2	-0.1859
ALB	0.90718	0.90695	1	16661	0	0.18398	0.60017	0.67381	0.999999	11295	1	-0.042061
ALCAM	0.31638	0.46395	1	7276	2	-0.17104	0.42842	0.57569	0.999999	9372	2	-0.24322
ALDH16A1	0.33457	0.48202	1	7583	1	0.43113	0.034135	0.091229	0.774959	2248	3	-0.99839
ALDH18A1	0.79764	0.80147	1	14127	1	0.36235	0.44643	0.59376	0.999999	9729	1	0.1435
ALDH1A1	0.98928	0.98932	1	18803	0	0.6319	0.74873	0.76258	0.999999	13231	1	0.086982
ALDH1A2	0.8247	0.8249	1	14696	1	0.54931	0.86059	0.8601	0.999999	15450	0	0.3884
ALDH1A3	0.40016	0.54775	1	8737	1	0.30384	0.081338	0.18171	0.999999	3213	2	-0.82788
ALDH1B1	0.36496	0.51247	1	8059	1	-0.18403	0.24763	0.39399	0.999999	6126	2	0.075287
ALDH1L1	0.38961	0.53711	1	8528	2	0.48264	0.44783	0.59516	0.999999	9751	1	0.31124
ALDH1L2	0.64419	0.69993	1	11882	1	0.014703	0.2876	0.43389	0.999999	6776	1	-0.041351
ALDH2	0.73142	0.75228	1	12960	1	-0.12584	0.58124	0.6643	0.999999	11129	1	-0.13779
ALDH3A1	0.053685	0.13017	0.930773	2672	3	-0.82227	0.7197	0.74249	0.999999	12815	1	0.21665
ALDH3A2	0.9945	0.99461	1	18945	0	1.2607	0.78235	0.7825	0.999999	13800	0	-0.14168
ALDH3B1	0.85253	0.85194	1	15312	0	0.87429	0.32593	0.47224	0.999999	7418	2	-0.55728
ALDH3B2	0.44262	0.59012	1	9559	1	0.0061993	0.072501	0.16534	0.999999	3037	3	-0.57442
ALDH4A1	0.7878	0.79343	1	13962	1	-0.17407	0.14363	0.28981	0.999999	4643	2	-0.41544
ALDH5A1	0.74429	0.76105	1	13189	1	-0.053874	0.8815	0.88105	0.999999	15966	0	0.18022
ALDH6A1	0.81157	0.81325	1	14422	1	-0.024841	0.9015	0.90114	0.999999	16460	0	0.051331
ALDH7A1	0.3901	0.5376	1	8538	2	-0.32555	0.43975	0.58704	0.999999	9601	2	-0.1331
ALDH8A1	0.031827	0.08714	0.756019	2202	3	-0.99517	0.316	0.46229	0.999999	7262	2	-0.29287
ALDH9A1	0.047446	0.11799	0.886135	2543	1	0.49881	0.79358	0.79718	0.999999	14010	1	-0.032577
ALDOA	9.2788e-09	2.5901e-07	0.000291	4	4	-8.1511	8.7619e-07	2.3311e-06	0.001036	43	4	-3.9646
ALDOB	0.71082	0.73875	1	12681	1	-0.12141	0.64164	0.69567	0.999999	11754	1	-0.0057038
ALDOC	0.025874	0.075108	0.691488	2072	3	-0.81003	0.35433	0.5009	0.999999	7949	2	-0.24532
ALG1	0.00039683	0.0014554	0.045527	611	4	-4.1043	2.9589e-05	0.00010438	0.008045	248	4	-4.1103
ALG10	0.13097	0.26924	1	4418	2	-0.4492	0.0086419	0.029311	0.383452	1460	3	-1.0231
ALG10B	0.082215	0.18361	1	3268	3	-0.63807	0.085601	0.18947	0.999999	3310	3	-0.44734
ALG11	0.00020925	0.00079025	0.031401	480	4	-5.3943	0.0012795	0.0046402	0.104094	852	4	-4.3509
ALG12	0.45114	0.59864	1	9723	1	-0.14657	0.32212	0.46835	0.999999	7356	1	0.79266
ALG13	0.0017896	0.0064688	0.130283	947	4	-3.8115	0.00015813	0.00060946	0.025018	464	3	-6.5868
ALG14	0.25728	0.40548	1	6280	2	-0.62418	0.00494	0.017302	0.269949	1219	3	-3.5546
ALG1L	0.12043	0.25123	1	4153	2	-0.68968	0.00036027	0.0013259	0.042145	600	4	-1.753
ALG1L2	0.04707	0.11729	0.885001	2531	2	-2.1988	0.033784	0.090483	0.771171	2240	2	-0.44728
ALG2	8.9009e-05	0.00026911	0.01478	367	3	-7.1226	9.176e-05	0.00027533	0.014865	384	3	-6.5391
ALG3	0.89971	0.89939	1	16471	0	0.2687	0.82991	0.82946	0.999999	14748	1	-0.1596
ALG5	0.00083309	0.00304	0.075558	766	4	-4.5157	0.019781	0.061746	0.611903	1922	3	-1.3784
ALG6	0.0065406	0.02259	0.317944	1355	4	-1.4744	0.00066474	0.0024396	0.064852	718	4	-2.1932
ALG8	0.77422	0.78282	1	13709	1	-0.1089	0.05735	0.13667	0.956397	2728	3	-1.2047
ALG9	0.023009	0.069178	0.653257	2018	3	-0.96959	0.25559	0.40196	0.999999	6251	2	-0.38996
ALK	0.61926	0.68689	1	11589	1	0.73733	0.012127	0.040159	0.471693	1624	4	-1.0937
ALKBH1	0.95596	0.95587	1	17886	0	0.64513	0.19242	0.33876	0.999999	5272	2	-0.60477
ALKBH2	0.59995	0.67706	1	11382	1	0.19063	0.80992	0.81119	0.999999	14326	1	0.13289
ALKBH3	0.086475	0.19133	1	3365	3	-0.74374	0.74411	0.75927	0.999999	13169	1	0.33719
ALKBH4	0.77341	0.78222	1	13691	1	0.57682	0.43977	0.58707	0.999999	9603	2	-0.12817
ALKBH5	0.81938	0.82013	1	14588	1	0.012258	0.69923	0.72927	0.999999	12508	1	0.11199
ALKBH6	0.29416	0.44187	1	6899	2	-0.22122	0.88541	0.88502	0.999999	16050	0	0.35117
ALKBH7	0.023188	0.069569	0.655978	2021	3	-3.6161	0.65374	0.70228	0.999999	11891	1	0.11777
ALKBH8	0.40885	0.55643	1	8898	2	-0.056966	0.9887	0.98877	0.999999	18739	0	0.71897
ALLC	0.91764	0.91746	1	16930	0	0.079654	0.97176	0.97172	0.999999	18245	0	0.76169
ALMS1	0.38484	0.53236	1	8437	2	-0.158	0.24451	0.39087	0.999999	6073	2	-0.017899
ALOX12	0.87823	0.87779	1	15937	0	0.50011	0.98151	0.98154	0.999999	18541	0	0.61092
ALOX12B	0.19323	0.34198	1	5377	1	0.088816	0.093871	0.20447	0.999999	3508	1	-0.011102
ALOX15	0.40232	0.54993	1	8776	1	-0.1551	0.71868	0.7418	0.999999	12794	1	0.39297
ALOX15B	0.025614	0.07456	0.688104	2067	3	-0.94224	0.57097	0.65929	0.999999	11028	1	0.068497
ALOX5	0.24247	0.39079	1	6048	1	0.27396	0.92206	0.92187	0.999999	16953	0	0.32285
ALOX5AP	0.84804	0.84744	1	15204	0	0.25819	0.92929	0.92907	0.999999	17110	0	0.35564
ALOXE3	0.26772	0.41575	1	6459	2	-0.26774	0.090386	0.19819	0.999999	3429	3	-0.61361
ALPI	0.19217	0.34094	1	5355	2	-0.40905	0.32355	0.46979	0.999999	7383	2	-0.39574
ALPK1	0.3832	0.53077	1	8413	2	-0.1751	0.52779	0.63937	0.999999	10633	1	-0.18326
ALPK2	0.032234	0.087941	0.759515	2212	3	-1.2344	0.32189	0.4681	0.999999	7353	2	0.063071
ALPK3	0.91833	0.91812	1	16941	0	0.47997	0.9765	0.97648	0.999999	18386	0	0.31191
ALPL	0.75729	0.7703	1	13405	1	-0.012562	0.9928	0.99285	0.999999	18875	0	0.46165
ALPP	0.52941	0.64411	1	10647	1	-0.12689	0.74219	0.7579	0.999999	13135	1	0.35264
ALPPL2	0.10275	0.22042	1	3722	3	-0.42422	0.4455	0.59281	0.999999	9707	2	-0.19724
ALS2	0.92095	0.92074	1	17002	0	0.49131	0.79951	0.80222	0.999999	14122	1	-0.34686
ALS2CL	0.12878	0.26552	1	4362	2	-0.88708	0.4447	0.59201	0.999999	9690	2	0.052442
ALS2CR11	0.2646	0.41271	1	6404	2	0.12668	0.7394	0.75593	0.999999	13097	1	-0.039897
ALS2CR12	0.71326	0.74027	1	12713	1	-0.053843	0.49268	0.62433	0.999999	10326	1	-0.26283
ALX1	0.37413	0.52167	1	8230	2	0.20977	0.18251	0.32884	0.999999	5125	2	-0.23682
ALX3	0.9537	0.95359	1	17823	0	0.32517	0.54753	0.64823	0.999999	10810	1	0.2948
ALX4	0.67947	0.71977	1	12284	1	-0.07634	0.96795	0.96791	0.999999	18149	0	0.27474
ALYREF	0.0021898	0.0078701	0.152094	988	3	-3.5968	0.0040153	0.014164	0.233781	1156	3	-1.7143
AMACR	0.48557	0.62581	1	10253	1	0.16652	0.98055	0.98059	0.999999	18511	0	0.72095
AMBN	0.68398	0.72246	1	12348	1	0.0068646	0.4172	0.56432	0.999999	9157	1	0.64307
AMBP	0.021033	0.065049	0.627603	1976	3	-1.2798	0.050929	0.12432	0.914219	2598	2	-0.44419
AMBRA1	0.84227	0.84154	1	15064	1	0.50966	0.076948	0.17362	0.999999	3128	3	-0.53151
AMD1	0.14186	0.28759	1	4667	3	-0.62078	0.24115	0.38751	0.999999	6017	2	-0.34801
AMDHD1	0.77664	0.78466	1	13761	1	0.42887	0.38438	0.5312	0.999999	8517	1	0.19254
AMDHD2	0.10141	0.21817	1	3692	3	-0.81251	0.63677	0.69298	0.999999	11705	1	0.22553
AMELX	0.12007	0.25058	1	4143	3	-0.42197	0.81597	0.81664	0.999999	14449	1	0.34617
AMELY	0.73972	0.75787	1	13111	1	0.26689	0.50126	0.62792	0.999999	10402	1	0.44548
AMER1	0.52909	0.64396	1	10644	1	0.31947	0.12573	0.26023	0.999999	4222	2	-0.85128
AMER2	0.33669	0.48414	1	7612	2	0.011575	0.84686	0.84624	0.999999	15141	0	0.52443
AMER3	0.086337	0.19108	1	3363	3	-0.70292	0.02942	0.081614	0.731316	2128	3	-1.2654
AMFR	0.89495	0.89464	1	16344	0	-0.058622	0.70616	0.73365	0.999999	12606	1	-0.025654
AMH	0.49549	0.6298	1	10343	1	0.26527	0.79717	0.80022	0.999999	14069	1	0.69254
AMHR2	0.057122	0.1367	0.952515	2742	3	-0.74691	0.092616	0.20223	0.999999	3483	3	-0.46839
AMICA1	0.89819	0.8979	1	16434	0	0.23565	0.90119	0.90083	0.999999	16451	0	0.12171
AMIGO1	0.41558	0.5631	1	9013	2	-0.37258	0.18815	0.33446	0.999999	5216	2	-0.25872
AMIGO2	0.46001	0.60753	1	9923	2	0.039127	0.79926	0.80203	0.999999	14117	1	-0.27972
AMIGO3	0.85991	0.85943	1	15478	0	-0.12966	0.41008	0.55716	0.999999	9005	2	-0.18427
AMMECR1	0.016548	0.053704	0.562131	1824	4	-0.77299	0.73408	0.75226	0.999999	13019	1	-0.22887
AMMECR1L	0.1146	0.24122	1	4006	3	-0.28753	0.058531	0.13891	0.965446	2748	3	-0.80359
AMN	0.26837	0.41638	1	6470	2	-0.26031	0.57469	0.66109	0.999999	11056	1	0.12424
AMN1	0.55474	0.65541	1	10887	1	0.23072	0.82552	0.82532	0.999999	14647	1	0.11587
AMOT	0.98755	0.98758	1	18752	0	1.1227	0.97031	0.97024	0.999999	18203	0	0.40084
AMOTL1	0.18661	0.33542	1	5272	2	0.068316	0.92944	0.92923	0.999999	17116	0	0.66235
AMOTL2	0.99906	0.99904	1	19072	0	0.93722	0.9325	0.93227	0.999999	17194	0	0.56036
AMPD1	0.14559	0.2938	1	4763	2	-0.84928	0.3815	0.52833	0.999999	8468	2	-0.40107
AMPD2	0.31205	0.45969	1	7196	2	-0.37076	0.38865	0.53548	0.999999	8605	2	0.15811
AMPD3	0.24704	0.39532	1	6132	2	-0.42129	0.077149	0.17398	0.999999	3134	3	-0.52245
AMPH	0.95867	0.95862	1	17974	0	0.41418	0.98884	0.98889	0.999999	18749	0	0.92553
AMT	0.95377	0.95366	1	17825	0	0.47981	0.57269	0.6601	0.999999	11041	1	0.16888
AMTN	0.99483	0.99487	1	18955	0	0.60265	0.95664	0.95657	0.999999	17837	0	0.2228
AMY1A	0.11364	0.23956	1	3983	3	-0.83975	0.032424	0.087716	0.759228	2205	3	-1.2788
AMY1B	0.034092	0.09173	0.779445	2247	3	-1.5981	0.10233	0.21951	0.999999	3691	3	-0.6716
AMY1C	0.22539	0.37396	1	5797	1	0.18374	0.15526	0.30146	0.999999	4767	2	-0.85444
AMY2A	0.021758	0.066581	0.636922	1993	3	-2.0541	0.092009	0.20113	0.999999	3473	3	-0.82926
AMY2B	0.042218	0.10785	0.851512	2416	2	-0.98248	0.057366	0.1367	0.956397	2729	3	-0.82241
AMZ1	0.59116	0.67272	1	11292	1	0.38152	0.84278	0.8421	0.999999	15026	0	0.26722
AMZ2	0.22881	0.37737	1	5843	2	-0.44337	0.44072	0.58804	0.999999	9625	1	0.34711
ANAPC1	0.0059434	0.020636	0.300618	1311	2	-1.5084	0.0091415	0.030875	0.397651	1483	3	-1.5237
ANAPC10	0.0085656	0.029071	0.379972	1461	3	-1.6108	0.014065	0.046103	0.514704	1711	2	-0.68432
ANAPC11	7.5503e-09	2.5901e-07	0.000291	3	4	-8.2812	2.6863e-11	2.5901e-07	0.000225	1	4	-8.2884
ANAPC13	0.014111	0.046248	0.512479	1721	4	-0.99604	0.095806	0.20796	0.999999	3554	2	-0.44168
ANAPC15	0.0041519	0.014629	0.232813	1200	3	-2.7027	0.0037495	0.013269	0.223838	1133	4	-2.5669
ANAPC16	0.62047	0.68752	1	11600	1	0.080986	0.64273	0.69624	0.999999	11768	1	0.326
ANAPC2	0.0038878	0.013736	0.222672	1179	2	-3.4219	0.0022674	0.0081426	0.15913	975	3	-3.9831
ANAPC4	0.053511	0.12982	0.929853	2667	2	-0.44935	0.010688	0.035719	0.437621	1559	3	-1.3266
ANAPC5	1.5291e-05	5.2579e-05	0.00571	170	4	-4.4065	0.00014446	0.00055403	0.023324	454	3	-6.5272
ANAPC7	0.83697	0.83638	1	14943	1	0.01307	0.1887	0.33499	0.999999	5221	2	-0.45741
ANG	0.95558	0.95549	1	17880	0	0.42141	0.58159	0.66447	0.999999	11136	1	0.028161
ANGEL1	0.92753	0.9273	1	17178	0	0.24399	0.045432	0.1136	0.875368	2479	2	-0.80785
ANGEL2	0.39091	0.53843	1	8555	1	0.88273	0.21946	0.36593	0.999999	5691	2	-0.2412
ANGPT1	0.66475	0.71124	1	12118	1	-0.12375	0.15497	0.30117	0.999999	4765	2	-0.4193
ANGPT2	0.99357	0.99361	1	18915	0	1.014	0.65695	0.70413	0.999999	11929	1	0.73468
ANGPT4	0.47293	0.62039	1	10143	2	-0.068657	0.93195	0.93172	0.999999	17180	0	0.11107
ANGPTL1	0.88865	0.88831	1	16187	0	0.16468	0.7325	0.75121	0.999999	12997	1	0.29133
ANGPTL2	0.91644	0.91622	1	16898	0	0.34964	0.69984	0.72966	0.999999	12520	1	-0.087529
ANGPTL3	0.30208	0.44975	1	7036	2	-0.32976	0.43594	0.58322	0.999999	9528	1	-0.010813
ANGPTL4	0.51342	0.63715	1	10501	1	0.19593	0.012181	0.040321	0.472211	1630	3	-2.1198
ANGPTL5	0.51016	0.63582	1	10471	1	0.23541	0.43721	0.58448	0.999999	9553	2	-0.027107
ANGPTL6	0.36678	0.51431	1	8089	2	-0.17404	0.31952	0.46575	0.999999	7319	2	-0.40424
ANGPTL7	0.38713	0.53465	1	8483	2	-0.17132	0.4385	0.58574	0.999999	9576	2	-0.11789
ANHX	0.017236	0.055775	0.573445	1857	4	-0.69426	0.34919	0.49569	0.999999	7849	1	0.37258
ANK1	0.46868	0.61615	1	10070	1	0.29716	0.4446	0.59191	0.999999	9689	2	0.11472
ANK2	0.016887	0.054708	0.568282	1838	4	-0.49813	0.029266	0.081305	0.729909	2125	3	-1.4626
ANK3	0.19077	0.33955	1	5334	2	-0.18233	0.27694	0.42325	0.999999	6598	2	-0.090819
ANKAR	0.31696	0.46453	1	7285	2	-0.31107	0.4487	0.59604	0.999999	9773	2	-0.17008
ANKDD1A	0.096587	0.20959	1	3583	3	-1.175	0.060647	0.14293	0.97708	2792	3	-1.239
ANKDD1B	0.6761	0.71777	1	12248	1	0.35422	0.67377	0.71388	0.999999	12146	1	0.33527
ANKEF1	0.24384	0.39216	1	6078	1	-0.028075	0.11181	0.23627	0.999999	3898	2	-0.013873
ANKFN1	0.43082	0.57844	1	9310	2	-0.0060788	0.22137	0.36781	0.999999	5725	2	-0.40313
ANKFY1	0.14573	0.29403	1	4770	3	-0.49632	0.19756	0.34389	0.999999	5370	2	-0.33027
ANKH	0.30059	0.44832	1	7004	1	0.38701	0.7984	0.80133	0.999999	14097	1	0.27037
ANKHD1	0.31833	0.46587	1	7315	2	-0.40591	0.10756	0.22877	0.999999	3802	3	-0.58321
ANKHD1-EIF4EBP3	0.077486	0.17494	1	3177	3	-0.75869	0.038141	0.099283	0.812328	2332	3	-0.75091
ANKIB1	0.86229	0.86188	1	15536	0	0.49075	0.9927	0.99275	0.999999	18869	0	0.68273
ANKK1	0.16813	0.31702	1	5030	2	-0.29275	0.66805	0.71053	0.999999	12082	1	-0.27382
ANKLE1	0.89286	0.89253	1	16292	0	0.10848	0.41039	0.55746	0.999999	9017	2	-0.43318
ANKLE2	0.00060159	0.0022076	0.060709	693	4	-4.6083	0.0011069	0.0040206	0.09383	816	4	-3.5205
ANKMY1	0.3694	0.51692	1	8132	2	-0.3579	0.57643	0.66195	0.999999	11078	1	-0.17006
ANKMY2	0.99747	0.99748	1	19018	0	0.79096	0.82129	0.82145	0.999999	14554	1	0.70606
ANKRA2	0.22103	0.36962	1	5735	2	-0.16132	0.52268	0.63712	0.999999	10585	1	0.60218
ANKRD1	0.41776	0.56533	1	9056	1	0.90667	0.81625	0.8169	0.999999	14456	1	0.31386
ANKRD10	0.019377	0.061641	0.607604	1937	3	-2.2562	0.21004	0.35643	0.999999	5538	2	-0.3621
ANKRD11	0.50524	0.63381	1	10420	1	0.1459	0.7841	0.78946	0.999999	13825	1	0.05441
ANKRD12	0.76078	0.77282	1	13471	1	0.049201	0.49307	0.62448	0.999999	10329	1	0.72154
ANKRD13A	0.89631	0.896	1	16381	0	0.46399	0.77143	0.77953	0.999999	13603	1	-0.11705
ANKRD13B	0.065267	0.15216	0.994597	2923	3	-1.0093	0.24067	0.38703	0.999999	6008	2	-0.39021
ANKRD13C	0.17249	0.3214	1	5088	1	0.023757	0.19326	0.33958	0.999999	5287	2	0.04091
ANKRD13D	0.66995	0.71423	1	12176	1	0.19356	0.13045	0.26828	0.999999	4340	3	-0.58592
ANKRD16	0.88891	0.88856	1	16193	0	0.38923	0.86383	0.8634	0.999999	15528	0	0.15461
ANKRD17	0.84695	0.84634	1	15176	0	0.64116	0.9541	0.95399	0.999999	17769	0	0.60491
ANKRD18A	0.075426	0.17108	1	3133	3	-0.7086	0.26666	0.41299	0.999999	6433	2	-0.17212
ANKRD18B	0.33678	0.48425	1	7616	2	-0.22908	0.42646	0.57365	0.999999	9337	2	-0.076607
ANKRD2	0.76809	0.77826	1	13597	1	-0.13746	0.83572	0.83511	0.999999	14874	1	0.6827
ANKRD20A1	0.00039436	0.0014487	0.045465	609	4	-2.6827	1.2345e-05	4.3773e-05	0.004781	175	4	-6.0578
ANKRD20A2	0.06827	0.15776	1	2982	3	-0.61706	0.01916	0.060464	0.602528	1911	3	-0.76636
ANKRD20A3	9.2317e-05	0.00034993	0.017835	373	3	-3.1118	0.003961	0.013974	0.232054	1150	4	-1.6299
ANKRD20A4	0.0022555	0.0081053	0.155382	996	3	-1.9394	0.00090285	0.003297	0.080582	778	3	-1.7631
ANKRD22	0.84519	0.84454	1	15133	0	0.080232	0.090386	0.19819	0.999999	3428	3	-0.56444
ANKRD23	0.42024	0.56776	1	9111	2	-0.13431	0.081323	0.18168	0.999999	3212	2	-0.4893
ANKRD24	0.11362	0.23953	1	3982	2	-0.54213	0.1017	0.21843	0.999999	3681	2	-0.33691
ANKRD26	0.92468	0.9245	1	17101	0	0.90612	0.8863	0.88598	0.999999	16074	0	0.12197
ANKRD27	0.88083	0.88033	1	16003	0	-0.070407	0.1935	0.33983	0.999999	5296	2	-0.35188
ANKRD28	0.44764	0.59517	1	9655	2	-0.11407	0.29079	0.4371	0.999999	6828	1	-0.11683
ANKRD30A	0.98203	0.98205	1	18589	0	0.90174	0.37804	0.52482	0.999999	8392	1	0.25343
ANKRD30B	0.60481	0.67952	1	11423	1	-0.091222	0.55951	0.65383	0.999999	10926	1	0.12089
ANKRD31	0.44125	0.58879	1	9531	2	-0.31663	0.84511	0.84447	0.999999	15095	0	0.2143
ANKRD32	0.19232	0.34109	1	5359	2	-0.90911	0.24712	0.39348	0.999999	6119	2	-0.60599
ANKRD33	0.56922	0.66211	1	11036	1	0.19923	0.087496	0.19287	0.999999	3362	3	-0.61534
ANKRD33B	0.63572	0.69541	1	11771	1	0.51273	0.70134	0.73056	0.999999	12537	1	0.70062
ANKRD34A	0.54671	0.65171	1	10807	1	0.47187	0.26952	0.41579	0.999999	6477	2	-0.53604
ANKRD34B	0.12776	0.26376	1	4333	3	-0.49508	0.065964	0.15304	0.999999	2888	3	-0.66818
ANKRD34C	0.39829	0.54585	1	8700	2	0.043477	0.91761	0.91742	0.999999	16838	0	0.57356
ANKRD35	0.060067	0.14229	0.967434	2805	2	0.1137	0.58683	0.66706	0.999999	11188	1	0.35602
ANKRD36	0.068966	0.15909	1	2997	2	-0.96592	0.024603	0.071834	0.676	2029	3	-1.5106
ANKRD36B	0.21304	0.36176	1	5624	2	-0.16127	0.076006	0.17189	0.999999	3107	2	-0.54305
ANKRD37	0.43372	0.58134	1	9362	2	-0.1563	0.24406	0.39043	0.999999	6068	2	-0.19735
ANKRD39	0.070492	0.16198	1	3028	2	-1.1439	0.81676	0.81735	0.999999	14464	1	-0.17792
ANKRD40	0.22225	0.37085	1	5749	2	-0.2412	0.013034	0.042951	0.491572	1669	4	-0.6849
ANKRD42	0.54038	0.58201	1	10741	1	-0.043814	0.3194	0.44944	0.999999	7315	1	0.19516
ANKRD44	0.35465	0.50216	1	7894	2	-0.44004	0.21243	0.3589	0.999999	5577	1	-0.23703
ANKRD45	0.59513	0.67469	1	11341	1	0.3006	0.965	0.96495	0.999999	18063	0	0.54419
ANKRD46	0.84732	0.84669	1	15191	0	-0.19528	0.082909	0.18462	0.999999	3248	3	-0.94588
ANKRD49	0.13626	0.27825	1	4533	3	-0.60683	0.045968	0.11467	0.878416	2493	3	-0.9498
ANKRD50	0.74078	0.75861	1	13135	1	0.025812	0.6763	0.71534	0.999999	12179	1	-0.14938
ANKRD52	0.77464	0.78313	1	13720	1	0.69783	0.99744	0.99745	0.999999	19018	0	0.97413
ANKRD53	0.81068	0.81246	1	14401	1	0.19465	0.34464	0.49114	0.999999	7762	1	0.13023
ANKRD54	0.39078	0.53829	1	8554	2	-0.37471	0.3006	0.4469	0.999999	6992	2	0.061057
ANKRD55	0.88454	0.88413	1	16093	0	0.4434	0.035342	0.093633	0.786291	2272	3	-0.88479
ANKRD6	0.44539	0.59289	1	9610	2	-0.22983	0.50878	0.63109	0.999999	10472	1	-0.067681
ANKRD60	0.11032	0.23378	1	3898	2	-0.92174	0.1957	0.34205	0.999999	5335	2	-0.20799
ANKRD61	0.74677	0.76281	1	13228	1	0.43704	0.85722	0.85674	0.999999	15374	0	0.2154
ANKRD62	0.63165	0.69331	1	11727	1	0.45622	0.67476	0.71444	0.999999	12163	1	0.24282
ANKRD63	0.45181	0.59931	1	9742	2	-0.27086	0.12059	0.25139	0.999999	4096	3	-0.60942
ANKRD65	0.50212	0.63252	1	10391	1	0.27555	0.89949	0.89919	0.999999	16407	0	0.76773
ANKRD66	0.89379	0.89347	1	16320	0	0.79482	0.5389	0.64432	0.999999	10726	1	0.45158
ANKRD7	0.43286	0.5805	1	9345	1	0.42936	0.36618	0.51284	0.999999	8173	1	0.12681
ANKRD9	0.048371	0.11978	0.892778	2563	2	-0.14157	0.85242	0.85184	0.999999	15271	0	0.31729
ANKS1A	0.77454	0.78307	1	13718	1	0.12343	0.8251	0.82494	0.999999	14638	1	0.60443
ANKS1B	0.47961	0.62334	1	10204	1	0.20056	0.72661	0.74715	0.999999	12922	1	0.29029
ANKS3	0.36641	0.51395	1	8081	2	-0.27212	0.28337	0.42967	0.999999	6696	2	-0.47438
ANKS4B	0.15349	0.3025	1	4867	2	-0.46295	0.91999	0.9198	0.999999	16901	0	0.024355
ANKS6	0.87679	0.87635	1	15903	0	0.43604	0.12861	0.2652	0.999999	4289	3	-0.32733
ANKUB1	0.47216	0.61961	1	10126	2	-0.049761	0.90389	0.90356	0.999999	16518	0	0.1252
ANKZF1	0.21284	0.36156	1	5620	1	0.48093	0.37043	0.51712	0.999999	8250	1	-0.040223
ANLN	0.24149	0.38982	1	6028	2	-0.38146	0.244	0.39037	0.999999	6067	2	0.042378
ANO1	0.19425	0.343	1	5389	1	0.62042	0.3394	0.48583	0.999999	7676	2	-0.21537
ANO10	0.8832	0.88277	1	16060	0	0.24335	0.4487	0.59604	0.999999	9772	2	-0.41972
ANO2	0.95228	0.95216	1	17787	0	0.42893	0.73921	0.75578	0.999999	13096	1	0.63792
ANO3	0.30046	0.44817	1	6999	2	-0.33599	0.7333	0.75175	0.999999	13004	1	0.11618
ANO4	0.048811	0.12061	0.89525	2573	3	-0.69407	0.49921	0.62705	0.999999	10383	1	0.0020218
ANO5	0.39985	0.54744	1	8729	2	0.086608	0.32112	0.46733	0.999999	7344	2	0.19541
ANO6	0.13302	0.27274	1	4463	2	-0.71896	0.25525	0.40164	0.999999	6244	1	0.20384
ANO7	0.32306	0.4705	1	7384	1	-0.30863	0.89378	0.89347	0.999999	16264	0	0.13333
ANO8	0.76539	0.77621	1	13549	1	-0.30279	0.65981	0.70578	0.999999	11968	1	0.20521
ANO9	0.86885	0.86841	1	15696	0	0.14562	0.81418	0.81504	0.999999	14412	1	0.37477
ANOS1	0.77745	0.78529	1	13773	1	0.14126	0.80821	0.80969	0.999999	14291	1	0.20519
ANP32A	0.026572	0.076502	0.698268	2088	2	-1.0931	0.050382	0.12321	0.908906	2591	3	-1.0592
ANP32B	0.73766	0.75649	1	13076	1	0.019811	0.83299	0.83244	0.999999	14825	1	0.10936
ANP32C	0.95572	0.95564	1	17882	0	0.19324	0.20525	0.35157	0.999999	5472	2	-0.13804
ANP32D	0.80607	0.80852	1	14297	1	0.57414	0.28242	0.42872	0.999999	6681	2	0.088848
ANP32E	0.11505	0.24195	1	4015	3	-0.43821	0.56014	0.65416	0.999999	10935	1	0.032202
ANPEP	0.5465	0.65162	1	10803	1	-0.047735	0.99544	0.99548	0.999999	18958	0	1.0219
ANTXR1	0.81031	0.81215	1	14392	1	0.8204	0.59538	0.67141	0.999999	11256	1	0.14748
ANTXR2	0.076773	0.17363	1	3166	1	-0.070107	0.33613	0.48249	0.999999	7613	2	0.064161
ANTXRL	0.96561	0.96554	1	18146	0	0.60369	0.98756	0.98759	0.999999	18715	0	0.86745
ANXA1	0.62479	0.68978	1	11654	1	0.70669	0.07422	0.16853	0.999999	3080	1	0.49167
ANXA10	0.89946	0.89915	1	16465	0	0.61423	0.44092	0.58824	0.999999	9630	2	0.14503
ANXA11	0.95749	0.95746	1	17931	0	1.2464	0.9999	0.99991	0.999999	19105	0	1.5102
ANXA13	0.85626	0.85575	1	15390	0	0.43118	0.88689	0.88654	0.999999	16093	0	0.028472
ANXA2	0.90726	0.90704	1	16663	0	0.43719	0.35097	0.49756	0.999999	7884	1	-0.15179
ANXA2R	0.85272	0.85275	1	15316	0	0.71568	0.17002	0.27592	0.999999	4946	2	-1.1162
ANXA3	0.0044421	0.01559	0.243834	1220	3	-2.9242	0.29295	0.43923	0.999999	6866	1	0.43001
ANXA4	0.41767	0.56524	1	9054	1	0.33501	0.93606	0.93597	0.999999	17288	0	0.47419
ANXA5	0.37659	0.52413	1	8278	1	-0.075158	0.92378	0.92365	0.999999	16997	0	0.4283
ANXA6	0.41742	0.56498	1	9051	2	0.059597	0.069178	0.15912	0.999999	2960	3	-0.93174
ANXA7	0.99367	0.9937	1	18918	0	0.90968	0.67476	0.71444	0.999999	12162	1	0.35708
ANXA8	0.063605	0.14898	0.987036	2883	3	-0.72923	0.8043	0.80631	0.999999	14216	1	0.076548
ANXA8L1	0.13121	0.26966	1	4423	2	-0.021866	0.89454	0.89422	0.999999	16281	0	0.2554
ANXA9	0.52239	0.64106	1	10582	1	0.52182	0.70987	0.73603	0.999999	12655	1	-0.051202
AOAH	0.26696	0.415	1	6443	2	-0.68291	0.46385	0.61131	0.999999	10069	2	0.1904
AOC1	0.91822	0.91801	1	16939	0	0.82273	0.32598	0.47228	0.999999	7421	2	-0.40229
AOC2	0.94402	0.94392	1	17575	0	0.35646	0.90281	0.90248	0.999999	16486	0	0.17627
AOC3	0.75008	0.76517	1	13292	1	0.27334	0.47322	0.61624	0.999999	10176	1	0.38887
AOX1	0.082953	0.185	1	3284	2	-1.2789	0.38643	0.53323	0.999999	8562	1	0.11446
AP1AR	0.85606	0.85555	1	15386	0	0.45048	0.32715	0.47346	0.999999	7434	2	-0.22253
AP1B1	0.3935	0.54099	1	8616	2	-0.33786	0.23833	0.38473	0.999999	5981	2	-0.63776
AP1G1	0.061244	0.1445	0.973214	2834	3	-1.1842	0.29735	0.44355	0.999999	6946	2	-0.15358
AP1G2	0.84935	0.84875	1	15238	0	0.56489	0.91497	0.91476	0.999999	16778	0	0.67024
AP1M1	0.02772	0.078832	0.710178	2118	3	-1.0168	0.4926	0.6243	0.999999	10325	1	-0.13353
AP1M2	0.24546	0.39373	1	6107	2	-0.16682	0.13136	0.26986	0.999999	4355	3	-0.45285
AP1S1	0.9621	0.96201	1	18066	0	0.42414	0.0066365	0.022887	0.325469	1342	4	-2.0343
AP1S2	0.30178	0.44949	1	7029	1	-0.1623	0.21425	0.36075	0.999999	5602	1	0.71243
AP1S3	0.49635	0.63017	1	10352	1	0.068065	0.31078	0.45708	0.999999	7158	2	-0.43284
AP2A1	0.58922	0.67172	1	11270	1	1.0649	0.98928	0.98933	0.999999	18766	0	0.66201
AP2A2	0.56742	0.66128	1	11011	1	0.28493	0.95008	0.95003	0.999999	17656	0	0.72021
AP2B1	0.060116	0.14238	0.967434	2809	3	-0.89301	0.13676	0.27908	0.999999	4493	3	-0.48821
AP2M1	0.0098888	0.033236	0.412776	1535	4	-1.1599	0.44028	0.58759	0.999999	9617	2	-0.23819
AP2S1	0.00041411	0.0015217	0.046759	621	4	-1.8061	0.039373	0.10169	0.822182	2360	2	-0.18274
AP3B1	0.35165	0.4992	1	7845	2	-0.28142	0.34407	0.49058	0.999999	7751	2	-0.39522
AP3B2	0.85099	0.8504	1	15275	0	0.24088	0.85308	0.85251	0.999999	15285	0	0.3015
AP3D1	0.45323	0.60073	1	9781	2	-0.1558	0.50768	0.63066	0.999999	10460	1	0.2899
AP3M1	0.38506	0.53259	1	8440	1	0.0054987	0.35615	0.50267	0.999999	7982	2	-0.24196
AP3M2	0.34875	0.49625	1	7797	2	-0.34283	0.016099	0.052352	0.552207	1808	4	-1.0267
AP3S1	0.71661	0.74243	1	12754	1	0.12598	0.29115	0.43745	0.999999	6835	1	0.12123
AP3S2	0.33231	0.47983	1	7533	1	0.43583	0.07348	0.16717	0.999999	3056	2	-0.44868
AP4B1	0.51949	0.63979	1	10551	1	-0.050037	0.72627	0.74693	0.999999	12916	1	0.057664
AP4E1	0.049103	0.12117	0.896156	2582	3	-0.64016	0.63397	0.69151	0.999999	11669	1	0.039816
AP4M1	0.71423	0.7409	1	12725	1	0.79227	0.69414	0.72619	0.999999	12437	1	-0.013332
AP4S1	0.58376	0.66904	1	11216	1	0.55312	0.36241	0.50902	0.999999	8108	1	-0.072758
AP5B1	0.21071	0.35938	1	5595	2	-0.46925	0.18578	0.33212	0.999999	5177	2	-0.62471
AP5M1	0.3073	0.45493	1	7125	1	0.12135	0.26031	0.40664	0.999999	6331	2	-0.19112
AP5S1	0.77359	0.78235	1	13694	1	0.18737	0.96512	0.96506	0.999999	18066	0	0.38278
AP5Z1	0.3815	0.52907	1	8376	1	0.42356	0.98407	0.98407	0.999999	18615	0	0.56095
APAF1	0.90372	0.9034	1	16577	0	0.58767	0.99715	0.99715	0.999999	19011	0	0.78263
APBA1	0.24902	0.39731	1	6163	2	0.13955	0.77736	0.78407	0.999999	13701	1	0.14227
APBA2	0.27768	0.42564	1	6625	2	-0.12927	0.077458	0.17455	0.999999	3140	3	-1.0177
APBA3	0.42877	0.57639	1	9271	1	0.24725	0.84347	0.84281	0.999999	15045	0	0.56245
APBB1	0.29286	0.44064	1	6868	1	0.3996	0.49329	0.62456	0.999999	10331	1	0.71638
APBB1IP	0.94954	0.94948	1	17710	0	1.0014	0.838	0.83733	0.999999	14926	1	1.0158
APBB2	0.38943	0.53693	1	8526	1	0.1463	0.42154	0.56872	0.999999	9247	2	0.50507
APBB3	0.46829	0.61577	1	10062	1	-0.19923	0.58711	0.6672	0.999999	11191	1	0.06599
APC	0.9555	0.9554	1	17876	0	0.37991	0.4191	0.56621	0.999999	9205	1	-0.041968
APC2	0.2416	0.38993	1	6032	2	-0.098216	0.53363	0.64195	0.999999	10676	1	0.55182
APCDD1	0.96988	0.96983	1	18256	0	0.63463	0.91296	0.91275	0.999999	16729	0	0.64004
APCDD1L	0.82244	0.8229	1	14646	1	-0.021009	0.7568	0.76848	0.999999	13371	1	0.16009
APCS	0.86324	0.8628	1	15560	0	0.44672	0.99465	0.9947	0.999999	18927	0	0.71455
APEH	0.3654	0.5129	1	8067	2	-0.12555	0.51176	0.6323	0.999999	10495	1	0.20895
APELA	0.44833	0.59584	1	9668	2	-0.25369	0.23989	0.38624	0.999999	5996	2	-0.24896
APEX1	0.099668	0.21508	1	3657	2	-0.75806	0.42632	0.57352	0.999999	9333	1	0.32085
APEX2	0.75865	0.77124	1	13427	1	0.35799	0.018877	0.059855	0.598435	1902	3	-1.3298
APH1A	0.73991	0.758	1	13117	1	0.91462	0.72009	0.74277	0.999999	12820	1	0.0045506
APH1B	0.57843	0.66646	1	11150	1	0.16386	0.059887	0.14152	0.973308	2776	3	-0.50198
API5	0.44102	0.58856	1	9524	2	-0.23288	0.25453	0.40094	0.999999	6238	2	-0.31382
APIP	0.096034	0.20861	1	3568	3	-0.82736	0.28703	0.43332	0.999999	6764	2	-0.39118
APITD1	0.0064498	0.022304	0.317033	1338	4	-0.72204	0.0771	0.1739	0.999999	3132	3	-0.77325
APITD1-CORT	0.74946	0.76472	1	13281	1	0.17923	0.82083	0.82103	0.999999	14542	1	-0.12736
APLF	0.23419	0.38267	1	5905	2	0.084172	0.99874	0.99873	0.999999	19054	0	1.1279
APLN	0.52405	0.57126	1	10597	1	0.24304	0.62237	0.63855	0.999999	11529	1	0.18214
APLNR	0.84656	0.84593	1	15166	0	-0.13495	0.63474	0.69189	0.999999	11679	1	0.088141
APLP1	0.70196	0.73322	1	12563	1	-0.2685	0.45186	0.59921	0.999999	9839	1	0.51269
APLP2	0.97315	0.97309	1	18340	0	0.46453	0.80205	0.80435	0.999999	14168	1	0.016624
APMAP	0.34836	0.49587	1	7792	2	0.012671	0.92052	0.92031	0.999999	16914	0	0.59535
APOA1	0.74598	0.76224	1	13215	1	0.10736	0.43477	0.58205	0.999999	9506	1	-0.0093433
APOA1BP	0.67268	0.71583	1	12211	1	-0.071405	0.90477	0.90444	0.999999	16542	0	0.32862
APOA2	0.94663	0.94658	1	17638	0	0.42898	0.61384	0.68086	0.999999	11441	1	0.18502
APOA4	0.79516	0.79941	1	14086	1	0.13575	0.83736	0.83669	0.999999	14906	1	-0.12483
APOA5	0.33991	0.48743	1	7672	2	-0.26954	0.85386	0.85332	0.999999	15303	0	0.33171
APOB	0.43834	0.58585	1	9475	1	1.0255	0.7914	0.79538	0.999999	13975	1	0.95038
APOBEC1	0.58344	0.66888	1	11212	1	0.20256	0.86772	0.86726	0.999999	15626	0	0.26783
APOBEC2	0.0036107	0.012784	0.212471	1150	4	-1.2051	0.95829	0.95824	0.999999	17883	0	0.55167
APOBEC3A	0.75168	0.76633	1	13318	1	0.58068	0.76551	0.77497	0.999999	13511	1	0.41304
APOBEC3B	0.95745	0.95742	1	17930	0	0.45463	0.43114	0.57847	0.999999	9428	2	-0.2251
APOBEC3C	0.22594	0.37451	1	5802	2	-0.24504	0.78189	0.78766	0.999999	13791	1	-0.091325
APOBEC3D	0.2126	0.36133	1	5615	2	-0.48978	0.75499	0.76715	0.999999	13346	1	-0.052427
APOBEC3F	0.75315	0.76738	1	13343	1	0.040462	0.046014	0.11475	0.878691	2495	2	-0.33459
APOBEC3G	0.0035016	0.012417	0.209251	1134	4	-1.2318	0.0077752	0.02656	0.359772	1409	4	-0.68544
APOBEC3H	0.58329	0.66882	1	11209	1	0.0099052	0.82191	0.82202	0.999999	14564	1	0.12885
APOBEC4	0.38828	0.53579	1	8504	2	-0.17747	0.78161	0.78745	0.999999	13785	1	-0.19607
APOBR	0.40636	0.55389	1	8848	2	-0.0086543	0.96409	0.96406	0.999999	18041	0	0.89206
APOC1	0.83563	0.83513	1	14912	1	0.051622	0.9702	0.97014	0.999999	18201	0	0.68032
APOC2	0.66115	0.7092	1	12076	1	0.93844	0.88395	0.88353	0.999999	16013	0	0.33926
APOC3	0.23901	0.38742	1	5986	2	-0.34263	0.8399	0.83919	0.999999	14962	0	0.16153
APOC4	0.92045	0.92026	1	16988	0	0.41702	0.43669	0.58396	0.999999	9543	2	0.21912
APOD	0.29142	0.43922	1	6841	2	-0.36361	0.92298	0.92285	0.999999	16975	0	0.45738
APOE	0.89362	0.89329	1	16315	0	0.60388	0.98699	0.98701	0.999999	18691	0	1.1307
APOF	0.080043	0.17962	1	3225	3	-0.60067	0.29671	0.44291	0.999999	6932	2	-0.47559
APOH	0.39326	0.54074	1	8614	2	-0.1348	0.45955	0.607	0.999999	9983	2	0.27044
APOL1	0.76877	0.77874	1	13607	1	-0.086779	0.1552	0.30141	0.999999	4766	2	-0.30891
APOL2	0.20612	0.35479	1	5538	2	-0.57814	0.71517	0.73947	0.999999	12745	1	0.15936
APOL3	0.53738	0.64756	1	10713	1	-0.085093	0.66033	0.70605	0.999999	11981	1	0.36215
APOL4	0.84014	0.83946	1	15012	1	0.59036	0.88489	0.88447	0.999999	16039	0	0.4056
APOL5	0.86794	0.8675	1	15671	0	0.47372	0.31797	0.46423	0.999999	7293	2	-0.28684
APOL6	0.34474	0.49228	1	7739	2	-0.39329	0.98337	0.98339	0.999999	18597	0	0.99807
APOLD1	0.97117	0.97112	1	18287	0	1.4368	0.95876	0.95872	0.999999	17900	0	0.53657
APOM	0.65289	0.70461	1	11982	1	0.24234	0.98774	0.98776	0.999999	18719	0	0.62552
APOO	0.66279	0.71011	1	12101	1	0.338	0.88657	0.88623	0.999999	16081	0	0.0015716
APOOL	0.99408	0.99414	1	18931	0	0.65616	0.97219	0.97215	0.999999	18254	0	1.1366
APOPT1	0.85028	0.84968	1	15260	0	0.37471	0.72827	0.74828	0.999999	12942	1	0.0689
APP	0.98758	0.9876	1	18753	0	1.4127	0.99999	0.99999	0.999999	19111	0	1.4371
APPBP2	0.077538	0.17502	1	3180	2	-0.49855	0.7761	0.78309	0.999999	13677	1	-0.18799
APPL1	0.10667	0.22738	1	3803	3	-0.50334	0.18046	0.32678	0.999999	5095	1	-0.092551
APPL2	0.84408	0.84341	1	15106	0	0.72764	0.8344	0.83384	0.999999	14849	1	0.87123
APRT	0.44601	0.5935	1	9623	2	-0.15449	0.73132	0.75037	0.999999	12981	1	0.27488
APTX	0.3087	0.45629	1	7140	2	-0.31316	0.6349	0.69198	0.999999	11683	1	0.33943
AQP1	0.93639	0.9363	1	17390	0	0.21003	0.45545	0.60288	0.999999	9916	1	-0.016771
AQP10	0.086979	0.19222	1	3379	2	-0.36901	0.26158	0.4079	0.999999	6351	2	-0.040237
AQP11	0.41849	0.56604	1	9076	2	-0.021857	0.46078	0.60821	0.999999	10006	1	0.22227
AQP12A	0.14975	0.29879	1	4828	2	-0.59011	0.11905	0.24872	0.999999	4060	2	-0.47965
AQP12B	0.39077	0.53828	1	8553	2	-0.41618	0.33857	0.48499	0.999999	7659	2	-0.31131
AQP2	0.45245	0.59995	1	9759	2	-0.29922	0.12836	0.26477	0.999999	4283	3	-0.46914
AQP3	0.064975	0.15162	0.993366	2916	3	-0.64558	0.21561	0.3621	0.999999	5628	2	-0.32742
AQP4	0.23857	0.38698	1	5979	2	-0.27237	0.65637	0.7038	0.999999	11921	1	0.39049
AQP5	0.2242	0.37276	1	5781	2	-0.68156	0.14891	0.29511	0.999999	4695	2	-0.41591
AQP6	0.0017653	0.0063735	0.12877	944	4	-1.5064	0.45813	0.60556	0.999999	9961	1	-0.36598
AQP7	0.016122	0.052417	0.554113	1805	4	-1.2915	0.019022	0.060174	0.600576	1908	2	-1.0245
AQP8	0.77206	0.78124	1	13661	1	0.17361	0.92921	0.929	0.999999	17107	0	0.77104
AQP9	0.89159	0.8913	1	16258	0	0.19863	0.57945	0.66343	0.999999	11107	1	0.040183
AQR	0.00021813	0.00081822	0.031981	488	4	-6.8088	0.00038525	0.0014139	0.044014	612	4	-2.7437
AR	0.91619	0.91597	1	16891	0	0.29376	0.65008	0.70029	0.999999	11852	1	-0.055008
ARAF	0.3729	0.52042	1	8205	1	-0.057867	0.87595	0.87552	0.999999	15818	0	-0.11483
ARAP1	0.68647	0.72393	1	12376	1	0.096827	0.30474	0.45098	0.999999	7060	2	-0.55085
ARAP2	0.53197	0.64519	1	10664	1	1.6458	0.96016	0.96005	0.999999	17938	0	0.78158
ARAP3	0.7832	0.78981	1	13863	1	-0.3234	0.41154	0.5586	0.999999	9036	2	0.74409
ARC	0.9907	0.99073	1	18842	0	0.69233	0.95249	0.95237	0.999999	17714	0	0.2232
ARCN1	0.013737	0.045093	0.503127	1710	3	-1.7536	0.0017773	0.0064201	0.132371	926	4	-2.556
AREG	0.89929	0.89898	1	16460	0	0.021697	0.51502	0.63373	0.999999	10520	1	0.017788
AREL1	0.87482	0.87436	1	15846	0	0.30184	0.35533	0.50186	0.999999	7971	2	-0.13361
ARF1	0.31959	0.46707	1	7335	2	-0.14071	0.026823	0.076368	0.703092	2074	3	-1.4877
ARF3	0.83723	0.83664	1	14952	1	0.051588	0.60877	0.67817	0.999999	11383	1	0.794
ARF4	0.26305	0.41114	1	6370	1	0.1063	0.84304	0.84237	0.999999	15036	0	0.15458
ARF5	0.9418	0.94172	1	17519	0	0.84677	0.24723	0.39359	0.999999	6122	1	-0.15747
ARF6	0.96473	0.96469	1	18133	0	1.009	0.082935	0.18466	0.999999	3253	2	0.0080857
ARFGAP1	0.92275	0.92262	1	17045	0	0.12552	0.50137	0.62796	0.999999	10403	1	1.3946
ARFGAP2	0.26871	0.41671	1	6477	1	0.54817	0.19916	0.34547	0.999999	5390	2	-0.41271
ARFGAP3	0.080618	0.18068	1	3239	3	-0.83009	0.029772	0.082335	0.73502	2136	3	-0.71951
ARFGEF1	0.4203	0.56783	1	9112	1	0.17436	0.81872	0.81909	0.999999	14500	1	0.33451
ARFGEF2	0.10967	0.19946	1	3878	2	-0.716	0.088063	0.17008	0.999999	3372	2	-0.69802
ARFGEF3	0.91718	0.91697	1	16918	0	0.56581	0.67119	0.71237	0.999999	12111	1	-0.020131
ARFIP1	0.75741	0.77038	1	13406	1	0.80585	0.9892	0.98924	0.999999	18764	0	0.94322
ARFIP2	0.61206	0.68316	1	11505	1	0.48845	0.37692	0.52369	0.999999	8373	2	0.10699
ARFRP1	0.0043525	0.015294	0.240792	1212	4	-3.8742	0.015578	0.05076	0.542305	1786	4	-0.56594
ARG1	0.67509	0.71721	1	12239	1	0.14487	0.39723	0.54416	0.999999	8770	2	-0.1306
ARG2	0.15172	0.30076	1	4847	1	0.047993	0.65368	0.70225	0.999999	11890	1	0.38113
ARGFX	0.11963	0.24985	1	4128	2	-0.83289	0.3813	0.52815	0.999999	8463	1	-0.14814
ARGLU1	0.042525	0.10845	0.852794	2425	3	-3.0065	0.1032	0.22105	0.999999	3711	3	-0.93925
ARHGAP1	0.98307	0.9831	1	18615	0	0.67708	0.9144	0.91418	0.999999	16763	0	0.45095
ARHGAP10	0.45789	0.60541	1	9873	2	0.1054	0.7586	0.76976	0.999999	13397	1	-0.25242
ARHGAP11A	0.40719	0.55476	1	8867	2	-0.42897	0.74214	0.75787	0.999999	13134	1	0.58181
ARHGAP11B	0.85631	0.8558	1	15392	0	0.3842	0.93116	0.93094	0.999999	17159	0	0.25361
ARHGAP12	0.89182	0.89152	1	16263	0	0.65828	0.95352	0.95341	0.999999	17750	0	0.58088
ARHGAP15	0.86808	0.86765	1	15674	0	0.18746	0.70057	0.73008	0.999999	12529	1	0.11155
ARHGAP17	0.93687	0.93681	1	17409	0	0.39628	0.063035	0.14747	0.992842	2834	3	-0.72488
ARHGAP18	0.83466	0.83424	1	14891	1	0.13896	0.8824	0.88195	0.999999	15982	0	0.66363
ARHGAP19	0.80534	0.8079	1	14286	1	0.70884	0.79851	0.80141	0.999999	14100	1	0.46357
ARHGAP20	0.80987	0.81176	1	14382	1	0.53653	0.93404	0.93389	0.999999	17232	0	0.19609
ARHGAP21	0.95326	0.95314	1	17813	0	0.43764	0.51236	0.63256	0.999999	10502	1	0.22494
ARHGAP22	0.54812	0.65237	1	10818	1	0.13567	0.12656	0.26161	0.999999	4240	3	-0.25594
ARHGAP23	0.84014	0.83946	1	15011	1	0.33598	0.36652	0.51319	0.999999	8180	2	-0.43891
ARHGAP24	0.86031	0.85983	1	15486	0	-0.030748	0.47808	0.61825	0.999999	10218	1	-0.031526
ARHGAP25	0.69574	0.72944	1	12485	1	0.24366	0.98237	0.98239	0.999999	18564	0	0.53857
ARHGAP26	0.78949	0.79476	1	13991	1	0.49343	0.78118	0.7871	0.999999	13777	1	-0.21955
ARHGAP27	0.41995	0.56749	1	9107	1	-0.29018	0.10791	0.22937	0.999999	3810	2	-0.29925
ARHGAP28	0.51235	0.63672	1	10490	1	0.32199	0.75551	0.76753	0.999999	13353	1	-0.11186
ARHGAP29	0.45602	0.60353	1	9845	2	-0.21487	0.00066206	0.0024308	0.064798	716	4	-3.6622
ARHGAP30	0.26951	0.41749	1	6494	2	-0.41558	0.27962	0.42594	0.999999	6636	1	0.073171
ARHGAP31	0.79263	0.79729	1	14044	1	0.22713	0.71398	0.73865	0.999999	12721	1	0.75185
ARHGAP32	0.37127	0.51876	1	8171	2	-0.20315	0.40796	0.55499	0.999999	8964	1	0.45957
ARHGAP33	0.011415	0.037983	0.449799	1610	4	-1.1512	0.0078299	0.026725	0.361498	1411	3	-1.4108
ARHGAP35	0.12806	0.26431	1	4343	2	-0.8091	0.56407	0.65605	0.999999	10968	1	0.2717
ARHGAP36	0.82298	0.82338	1	14656	1	0.2794	0.53391	0.64206	0.999999	10678	1	0.11701
ARHGAP4	0.62515	0.68997	1	11659	1	-0.021201	0.35491	0.50146	0.999999	7963	2	0.16337
ARHGAP40	0.90173	0.90136	1	16521	0	0.074199	0.13794	0.28106	0.999999	4524	3	-0.38897
ARHGAP42	0.074098	0.16865	1	3092	2	-0.48265	0.33776	0.48414	0.999999	7642	2	0.014989
ARHGAP44	0.98126	0.98129	1	18567	0	0.37368	0.45922	0.60666	0.999999	9977	2	-0.25021
ARHGAP5	0.92173	0.92153	1	17021	0	0.35655	0.2722	0.41851	0.999999	6522	2	-0.19831
ARHGAP6	0.9186	0.91841	1	16949	0	0.23748	0.39906	0.54606	0.999999	8812	1	0.39871
ARHGAP8	0.035571	0.094679	0.794873	2274	3	-0.90773	0.73151	0.75052	0.999999	12983	1	0.56529
ARHGAP9	0.13202	0.27108	1	4445	3	-0.51115	0.099386	0.21435	0.999999	3639	3	-0.70242
ARHGDIA	0.01458	0.047729	0.521281	1746	3	-1.834	0.13156	0.27021	0.999999	4362	2	0.042519
ARHGDIB	0.9973	0.9973	1	19013	0	0.62605	0.99396	0.99401	0.999999	18905	0	0.52444
ARHGDIG	0.27617	0.42415	1	6596	2	-0.4019	0.017856	0.057565	0.586709	1870	3	-1.4058
ARHGEF1	0.80541	0.80798	1	14288	1	0.79592	0.99158	0.99164	0.999999	18844	0	0.92979
ARHGEF10	0.99338	0.99343	1	18909	0	0.78014	0.93594	0.93583	0.999999	17280	0	0.33194
ARHGEF10L	0.90326	0.90293	1	16563	0	0.046585	0.50206	0.62825	0.999999	10411	1	0.24973
ARHGEF11	0.053972	0.13073	0.932927	2677	3	-0.97075	0.52539	0.63832	0.999999	10615	1	0.46716
ARHGEF12	0.15773	0.30672	1	4928	2	-0.89408	0.13656	0.27873	0.999999	4488	3	-0.36172
ARHGEF15	0.90081	0.90044	1	16497	0	0.63849	0.42172	0.5689	0.999999	9251	2	-0.039433
ARHGEF16	0.49045	0.54987	1	10296	1	-0.19458	0.33072	0.45529	0.999999	7511	1	0.53894
ARHGEF17	0.73592	0.75528	1	13043	1	0.0040699	0.067844	0.15658	0.999999	2933	3	-1.4139
ARHGEF18	0.081069	0.1815	1	3246	3	-0.73285	0.76831	0.77711	0.999999	13555	1	0.1956
ARHGEF19	0.1401	0.28468	1	4626	2	-1.0305	0.95907	0.95898	0.999999	17906	0	0.69667
ARHGEF2	0.38467	0.53222	1	8435	2	-0.021878	0.11061	0.23413	0.999999	3868	2	-0.81699
ARHGEF25	0.66783	0.71305	1	12156	1	0.17834	0.47154	0.61553	0.999999	10162	1	0.0081625
ARHGEF26	0.49703	0.63043	1	10357	1	0.06815	0.85206	0.85148	0.999999	15264	0	0.05865
ARHGEF28	0.51448	0.63762	1	10508	1	0.10729	0.78522	0.79034	0.999999	13849	1	-0.20061
ARHGEF3	0.070657	0.16229	1	3032	3	-1.0593	0.45818	0.60561	0.999999	9963	2	0.014996
ARHGEF33	0.76327	0.77468	1	13512	1	0.22085	0.44406	0.59137	0.999999	9681	2	-0.24713
ARHGEF35	0.90842	0.90816	1	16692	0	0.29327	0.5832	0.66527	0.999999	11150	1	0.39618
ARHGEF37	0.7557	0.76915	1	13380	1	0.13266	0.2244	0.37082	0.999999	5766	1	-0.065033
ARHGEF38	0.62606	0.69045	1	11669	1	0.21705	0.14247	0.28859	0.999999	4629	2	-0.76647
ARHGEF39	0.061678	0.14532	0.976649	2841	2	-0.61745	0.50039	0.62756	0.999999	10393	1	0.24346
ARHGEF4	0.45519	0.60271	1	9827	2	-0.39991	0.93656	0.93648	0.999999	17302	0	0.62452
ARHGEF40	0.39543	0.54298	1	8646	2	-0.27573	0.85916	0.85868	0.999999	15415	0	0.1567
ARHGEF5	0.79596	0.80006	1	14098	1	0.12761	0.70138	0.73058	0.999999	12538	1	0.03896
ARHGEF6	0.33311	0.48059	1	7551	2	-0.44328	0.31842	0.46467	0.999999	7298	2	-0.44054
ARHGEF7	0.010004	0.033587	0.415505	1542	3	-3.7414	0.065824	0.15277	0.999999	2886	3	-1.2113
ARHGEF9	0.85088	0.85029	1	15270	0	-0.23159	0.92542	0.92522	0.999999	17031	0	0.30409
ARID1A	0.67135	0.71505	1	12195	1	0.71731	0.26671	0.41304	0.999999	6434	2	-0.27103
ARID1B	0.91928	0.91909	1	16961	0	0.8204	0.3643	0.51091	0.999999	8143	1	0.16185
ARID2	0.024717	0.072732	0.675802	2052	3	-1.1354	0.21182	0.35829	0.999999	5570	1	-0.12747
ARID3A	0.24534	0.39363	1	6104	2	-0.59624	0.74783	0.76195	0.999999	13216	1	0.21364
ARID3B	0.72539	0.74823	1	12872	1	-0.18109	0.052132	0.12666	0.922227	2623	2	-0.64563
ARID3C	0.27961	0.42755	1	6659	1	0.27085	0.18932	0.33564	0.999999	5231	2	-0.5709
ARID4A	0.80622	0.80865	1	14302	1	-0.26328	0.42952	0.57684	0.999999	9394	2	-0.22402
ARID4B	0.85988	0.85941	1	15476	0	0.40116	0.30969	0.45596	0.999999	7137	1	0.0010968
ARID5A	0.27	0.41798	1	6503	2	-0.67891	0.4227	0.56986	0.999999	9272	1	-0.010937
ARID5B	0.8317	0.83139	1	14831	1	0.81309	0.78833	0.79286	0.999999	13909	1	0.15641
ARIH1	0.005499	0.019167	0.284262	1286	3	-3.8045	4.9454e-05	0.00018209	0.01141	302	4	-7.0993
ARIH2	0.89906	0.89873	1	16452	0	0.81959	0.39195	0.5388	0.999999	8661	2	0.16323
ARIH2OS	0.23918	0.38759	1	5989	2	-0.35697	0.8587	0.85825	0.999999	15403	0	-0.033684
ARL1	0.60499	0.67961	1	11426	1	-0.053236	0.017909	0.057731	0.586921	1874	3	-1.1464
ARL10	0.30396	0.45162	1	7067	2	-0.30328	0.4211	0.56827	0.999999	9240	1	0.73237
ARL11	0.37591	0.52345	1	8266	1	0.093235	0.3577	0.50425	0.999999	8011	2	-0.37288
ARL13A	0.97014	0.97009	1	18266	0	0.7438	0.83223	0.83168	0.999999	14800	1	0.15952
ARL13B	0.96947	0.96942	1	18247	0	0.27487	0.74129	0.75726	0.999999	13120	1	0.0019004
ARL14	0.93052	0.93031	1	17243	0	0.57422	0.7493	0.76303	0.999999	13246	1	0.3315
ARL14EP	0.27863	0.42659	1	6644	1	0.34877	0.77499	0.78222	0.999999	13664	1	-0.13457
ARL14EPL	0.97617	0.97615	1	18429	0	0.66941	0.82288	0.82293	0.999999	14587	1	0.38003
ARL15	0.91909	0.9189	1	16959	0	0.30742	0.091719	0.20064	0.999999	3465	3	-0.72948
ARL16	0.14392	0.29103	1	4721	3	-0.54115	0.086199	0.19057	0.999999	3325	3	-0.59513
ARL17A	0.011525	0.03833	0.451943	1616	4	-1.6515	0.0023047	0.0082715	0.160307	984	4	-1.3615
ARL17B	0.22123	0.36983	1	5738	2	-0.43846	0.23066	0.37715	0.999999	5852	2	-0.24089
ARL2	1.3053e-05	4.6363e-05	0.005504	161	4	-6.6704	5.3966e-06	1.6836e-05	0.002616	123	4	-6.6775
ARL2BP	0.13142	0.27001	1	4426	3	-0.4007	0.92186	0.92167	0.999999	16946	0	0.32333
ARL3	0.38995	0.53745	1	8536	1	-0.027144	0.070964	0.16249	0.999999	3001	3	-0.54427
ARL4A	0.29065	0.43848	1	6823	2	0.11835	0.017709	0.057125	0.583246	1866	3	-1.2032
ARL4C	0.49197	0.6284	1	10306	1	0.72654	0.16699	0.31321	0.999999	4904	2	-0.20817
ARL4D	0.11768	0.24646	1	4084	2	-0.40453	0.47041	0.61504	0.999999	10145	1	0.32857
ARL5A	0.58287	0.66863	1	11205	1	-0.018241	0.20069	0.34703	0.999999	5408	2	-0.20929
ARL5B	0.45149	0.59898	1	9732	2	-0.043325	0.42666	0.57386	0.999999	9339	1	0.3437
ARL5C	0.39125	0.53876	1	8565	1	0.27787	0.93617	0.93608	0.999999	17294	0	0.64034
ARL6	0.70511	0.73517	1	12611	1	0.41024	0.12465	0.25839	0.999999	4191	3	-0.31406
ARL6IP1	0.21697	0.36563	1	5677	2	-0.48665	0.23553	0.38196	0.999999	5933	2	-0.21236
ARL6IP4	0.0091015	0.030751	0.391564	1500	4	-1.2582	0.8262	0.82594	0.999999	14660	1	0.10586
ARL6IP5	0.41102	0.55856	1	8942	2	-0.23561	0.62416	0.68632	0.999999	11554	1	0.41312
ARL6IP6	0.20011	0.3488	1	5463	2	-0.65078	0.10752	0.2287	0.999999	3801	3	-0.62966
ARL8A	0.54677	0.65174	1	10808	1	0.0318	0.45777	0.6052	0.999999	9953	2	-0.082521
ARL8B	0.025602	0.074542	0.688104	2066	3	-1.4346	0.46339	0.61083	0.999999	10059	1	0.12459
ARL9	0.79365	0.79813	1	14063	1	0.24558	0.81904	0.81937	0.999999	14509	1	0.17593
ARMC1	0.99238	0.99244	1	18883	0	0.53477	0.91885	0.91866	0.999999	16872	0	0.092703
ARMC10	0.93645	0.93636	1	17393	0	0.17729	0.4917	0.62393	0.999999	10315	1	0.54341
ARMC12	0.85263	0.85205	1	15315	0	-0.051555	0.97342	0.97335	0.999999	18296	0	0.26358
ARMC2	0.83558	0.83509	1	14909	1	0.27096	0.45665	0.60405	0.999999	9932	1	0.39772
ARMC3	0.38639	0.53389	1	8468	2	-0.13147	0.70649	0.73388	0.999999	12615	1	-0.16706
ARMC4	0.42181	0.56938	1	9146	2	-0.23624	0.65725	0.70432	0.999999	11932	1	0.91601
ARMC5	0.013058	0.043023	0.488297	1680	3	-1.4584	0.63224	0.69059	0.999999	11653	1	0.25896
ARMC6	0.21464	0.36334	1	5646	2	-0.050275	0.24209	0.38844	0.999999	6032	2	-0.45071
ARMC7	0.00031498	0.0011606	0.039542	561	4	-4.6122	1.6775e-05	6.035e-05	0.005817	198	4	-2.6144
ARMC8	0.33715	0.48459	1	7624	2	0.021165	0.71287	0.73793	0.999999	12707	1	0.0363
ARMC9	0.71737	0.74294	1	12766	1	0.1561	0.93308	0.93288	0.999999	17207	0	0.27774
ARMCX1	0.89037	0.89043	1	16236	0	0.7187	0.79024	0.79044	0.999999	13954	0	0.45125
ARMCX2	0.87858	0.87814	1	15951	0	0.064033	0.56521	0.65659	0.999999	10976	1	0.0020013
ARMCX3	0.73007	0.75134	1	12941	1	0.55801	0.96282	0.96275	0.999999	18008	0	0.25742
ARMCX4	0.36318	0.51066	1	8022	2	-0.32818	0.22536	0.37179	0.999999	5779	2	-0.21014
ARMCX5	0.46651	0.61402	1	10035	1	0.2413	0.90188	0.9015	0.999999	16470	0	0.47075
ARMCX5-GPRASP2	0.99354	0.99358	1	18913	0	0.70328	0.98415	0.98416	0.999999	18616	0	0.98732
ARMCX6	0.87464	0.8742	1	15843	0	0.75453	0.4864	0.62175	0.999999	10275	1	0.49221
ARMS2	0.67342	0.71627	1	12217	1	0.4576	0.90063	0.90027	0.999999	16438	0	0.17544
ARMT1	0.042224	0.10786	0.851512	2417	3	-0.68607	0.86106	0.86058	0.999999	15464	0	0.28974
ARNT	0.99276	0.99282	1	18893	0	0.86933	0.60832	0.67795	0.999999	11379	1	-0.055187
ARNT2	0.85699	0.85651	1	15406	0	0.65993	0.80272	0.80493	0.999999	14182	1	0.45701
ARNTL	0.55108	0.65374	1	10847	1	0.55489	0.33607	0.48243	0.999999	7611	2	0.071608
ARNTL2	0.95866	0.95862	1	17973	0	0.41662	0.18476	0.33111	0.999999	5160	2	-0.12665
ARPC1A	0.78971	0.79494	1	13995	1	-0.021446	0.033084	0.089056	0.764859	2223	3	-1.4645
ARPC1B	0.40121	0.54881	1	8755	1	0.34097	0.4155	0.56258	0.999999	9122	2	-0.090266
ARPC2	0.00085307	0.0031115	0.076934	770	4	-1.9571	4.7642e-06	1.5282e-05	0.002434	115	4	-2.7446
ARPC3	0.11117	0.23529	1	3923	3	-0.50332	0.00076287	0.0027877	0.071328	746	4	-3.1227
ARPC4	0.0012454	0.0045231	0.100874	855	4	-3.9546	2.2648e-06	4.9212e-06	0.001288	70	4	-4.9872
ARPC4-TTLL3	0.36159	0.50911	1	8000	2	-0.22778	0.40761	0.55466	0.999999	8957	2	-0.36147
ARPC5	0.83456	0.83414	1	14890	1	0.047322	0.43523	0.5825	0.999999	9514	2	-0.32919
ARPC5L	0.458	0.60552	1	9877	2	0.31409	0.25142	0.39776	0.999999	6190	2	-0.21841
ARPIN	0.77427	0.78285	1	13711	1	0.40264	0.35101	0.49759	0.999999	7885	1	0.32918
ARPP19	0.65216	0.7042	1	11976	1	-0.054921	0.012104	0.040081	0.471693	1622	2	-1.0594
ARPP21	0.46418	0.61168	1	9992	1	0.21497	0.77072	0.77895	0.999999	13588	1	-0.09229
ARR3	0.90994	0.9097	1	16734	0	0.24616	0.21431	0.36083	0.999999	5605	2	-0.19504
ARRB1	0.070311	0.16166	1	3022	3	-1.1867	0.4273	0.57454	0.999999	9353	2	-0.0077451
ARRB2	0.73695	0.75598	1	13065	1	-0.18831	0.99997	0.99997	0.999999	19109	0	1.4221
ARRDC1	0.98599	0.98599	1	18708	0	0.67576	0.9957	0.99574	0.999999	18968	0	1.0887
ARRDC2	0.4653	0.6128	1	10015	1	-0.16216	0.60286	0.67521	0.999999	11324	1	0.11327
ARRDC3	0.55872	0.65721	1	10931	1	0.39216	0.9925	0.99256	0.999999	18865	0	0.606
ARRDC4	0.84961	0.84902	1	15245	0	0.62478	0.99213	0.99219	0.999999	18860	0	0.6649
ARRDC5	0.68178	0.72113	1	12319	1	0.41237	0.10412	0.22267	0.999999	3734	3	-0.5529
ARSA	0.86873	0.86829	1	15692	0	-0.023052	0.42728	0.5745	0.999999	9352	1	0.26886
ARSB	0.089023	0.19597	1	3428	2	-0.8609	0.091406	0.20006	0.999999	3463	2	-0.94164
ARSD	0.4542	0.60168	1	9804	2	0.12769	0.30358	0.44982	0.999999	7045	2	-0.18797
ARSE	0.47046	0.6179	1	10099	2	0.019154	0.82142	0.82156	0.999999	14556	1	0.39912
ARSF	0.8038	0.80655	1	14260	1	0.11349	0.89229	0.89197	0.999999	16228	0	-0.015245
ARSG	0.90498	0.90465	1	16610	0	0.24927	0.32298	0.46921	0.999999	7369	2	-0.18184
ARSH	0.9246	0.92441	1	17096	0	0.31988	0.78847	0.79297	0.999999	13912	1	0.51244
ARSI	0.48463	0.62542	1	10248	1	0.54767	0.59503	0.67123	0.999999	11253	1	0.2934
ARSJ	0.93061	0.93072	1	17246	0	0.65963	0.66435	0.67178	0.999999	12035	1	0.050814
ARSK	0.93315	0.93296	1	17309	0	0.15394	0.16148	0.30766	0.999999	4834	2	-0.26149
ART1	0.79041	0.7906	1	14012	0	0.039077	0.30963	0.44435	0.999999	7135	1	0.96701
ART3	0.37344	0.52095	1	8214	2	-0.2808	0.91389	0.91368	0.999999	16754	0	0.3466
ART4	0.56202	0.6588	1	10954	1	0.6689	0.18026	0.32658	0.999999	5090	2	-0.43273
ART5	0.92896	0.92877	1	17205	0	0.35727	0.68864	0.72281	0.999999	12343	1	0.38733
ARTN	0.69853	0.70197	1	12515	1	0.069416	0.065126	0.13964	0.967324	2873	2	-0.94982
ARV1	0.58977	0.67202	1	11272	1	0.65481	0.15246	0.29866	0.999999	4735	2	-0.37714
ARVCF	0.41051	0.55807	1	8928	2	-0.26506	0.28594	0.43223	0.999999	6739	2	-0.39797
ARX	0.43417	0.58175	1	9372	2	0.17085	0.19599	0.34235	0.999999	5338	1	-0.15873
AS3MT	0.79022	0.79533	1	14009	1	0.28904	0.92164	0.92145	0.999999	16941	0	0.88608
ASAH1	0.5971	0.67566	1	11360	1	0.8147	0.97202	0.97199	0.999999	18250	0	0.8839
ASAH2	0.83743	0.83684	1	14958	1	0.97968	0.90443	0.90408	0.999999	16533	0	0.10402
ASAH2B	0.94985	0.94979	1	17720	0	0.82007	0.36023	0.50686	0.999999	8063	1	0.5848
ASAP1	0.35251	0.50004	1	7860	1	0.201	0.97871	0.97875	0.999999	18460	0	0.7072
ASAP2	0.8708	0.87038	1	15739	0	0.1989	0.63677	0.69298	0.999999	11706	1	0.4435
ASAP3	0.0067465	0.023254	0.324661	1366	4	-1.2775	0.30902	0.45528	0.999999	7126	1	0.091318
ASB1	0.33746	0.48493	1	7633	2	-0.32766	0.79299	0.7967	0.999999	13997	1	0.0094632
ASB10	0.84352	0.84285	1	15090	0	0.13296	0.41318	0.56025	0.999999	9070	1	-0.16393
ASB11	0.9492	0.94914	1	17703	0	0.26975	0.097821	0.21156	0.999999	3599	2	-0.35602
ASB12	0.91028	0.91005	1	16742	0	0.88896	0.46155	0.60901	0.999999	10024	2	-0.15384
ASB13	0.69979	0.73189	1	12531	1	1.1577	0.40557	0.5526	0.999999	8925	2	-0.37259
ASB14	0.93865	0.9386	1	17452	0	0.2845	0.018879	0.059862	0.598435	1903	3	-0.94807
ASB15	0.51841	0.63934	1	10538	1	0.22365	0.26506	0.41142	0.999999	6408	1	0.16483
ASB16	0.86344	0.86302	1	15568	0	0.20901	0.68812	0.72249	0.999999	12337	1	0.73026
ASB17	0.3646	0.51208	1	8053	2	-0.32358	0.69188	0.7248	0.999999	12399	1	0.74918
ASB18	0.70753	0.73668	1	12645	1	0.73629	0.95069	0.95063	0.999999	17674	0	0.59958
ASB2	0.1964	0.34515	1	5413	2	-0.35546	0.76439	0.77414	0.999999	13495	1	0.085166
ASB3	0.25292	0.40116	1	6213	2	-0.28921	0.38955	0.53637	0.999999	8619	1	0.15111
ASB4	0.88486	0.88444	1	16100	0	0.20689	0.84011	0.83941	0.999999	14971	0	0.19013
ASB5	0.28746	0.43531	1	6763	2	-0.05889	0.78835	0.79288	0.999999	13910	1	0.13491
ASB6	0.37909	0.52664	1	8330	1	0.20558	0.67085	0.71216	0.999999	12108	1	-0.044615
ASB7	0.45807	0.60559	1	9880	2	0.0019246	0.95026	0.9502	0.999999	17661	0	0.5597
ASB8	0.35567	0.50314	1	7911	2	-0.4076	0.16914	0.31537	0.999999	4936	2	0.0060279
ASB9	0.078524	0.17687	1	3197	3	-1.2838	0.1653	0.31153	0.999999	4883	2	-0.20552
ASCC1	0.29211	0.43989	1	6858	2	-0.38473	0.95029	0.95022	0.999999	17663	0	0.43701
ASCC2	0.038896	0.10133	0.823609	2347	3	-1.2334	0.69686	0.7278	0.999999	12474	1	-0.15966
ASCC3	0.050623	0.1242	0.90706	2615	2	-0.86157	0.00099524	0.0036104	0.086472	794	3	-2.7188
ASCL1	0.21108	0.35978	1	5597	2	-0.25439	0.13396	0.27431	0.999999	4414	2	-0.43299
ASCL2	0.97862	0.97866	1	18484	0	0.94621	0.88198	0.88153	0.999999	15974	0	0.34849
ASCL3	0.29258	0.44035	1	6863	2	0.12866	0.30223	0.44849	0.999999	7020	2	-0.45756
ASCL4	0.4331	0.58073	1	9348	2	-0.43624	0.34634	0.49284	0.999999	7803	1	0.29741
ASCL5	0.74974	0.76492	1	13285	1	0.071869	0.1979	0.34421	0.999999	5374	2	-0.20672
ASF1A	0.087937	0.19398	1	3403	3	-0.92947	0.098199	0.21221	0.999999	3609	3	-0.57185
ASF1B	0.22006	0.36869	1	5715	1	-0.24012	0.067279	0.15553	0.999999	2919	2	-0.70483
ASGR1	0.83037	0.83012	1	14813	1	0.2131	0.21751	0.36396	0.999999	5659	2	-0.20813
ASGR2	0.40584	0.55339	1	8840	2	-0.1219	0.37515	0.52192	0.999999	8330	2	-0.049946
ASH1L	0.34464	0.49217	1	7736	2	-0.12933	0.91061	0.91038	0.999999	16675	0	0.36939
ASH2L	6.4869e-05	0.00024269	0.013805	336	4	-5.4791	0.0063889	0.0221	0.318072	1326	4	-1.4236
ASIC1	0.049046	0.12106	0.896156	2580	3	-0.60991	0.028498	0.079723	0.723181	2103	3	-0.69683
ASIC2	0.94423	0.94412	1	17583	0	0.68926	0.52277	0.63716	0.999999	10586	1	0.38475
ASIC3	0.9797	0.97976	1	18523	0	0.80781	0.79572	0.79901	0.999999	14049	1	0.72185
ASIC4	0.31801	0.46555	1	7306	2	0.058576	0.86182	0.8614	0.999999	15479	0	-0.072556
ASIC5	0.41842	0.56597	1	9074	1	0.05961	0.88841	0.88808	0.999999	16141	0	0.50278
ASIP	0.8536	0.85305	1	15336	0	0.58222	0.84954	0.84893	0.999999	15205	0	0.3391
ASL	0.99516	0.99519	1	18966	0	1.3482	0.99639	0.99641	0.999999	18989	0	1.4869
ASMT	0.90323	0.90289	1	16561	0	0.68329	0.71494	0.73929	0.999999	12743	1	0.45645
ASMTL	0.11666	0.24472	1	4056	2	-0.6663	0.39558	0.54251	0.999999	8733	2	-0.25403
ASNA1	0.00014647	0.00056387	0.025122	429	4	-2.0645	0.0066528	0.022938	0.325963	1343	3	-1.7176
ASNS	0.59589	0.67504	1	11348	1	0.48605	0.33862	0.48505	0.999999	7662	2	-0.045915
ASNSD1	0.40292	0.55053	1	8787	2	-0.065469	0.82048	0.82071	0.999999	14532	1	0.077752
ASPA	0.63941	0.69738	1	11816	1	0.37239	0.10234	0.21954	0.999999	3692	2	-0.55541
ASPDH	0.97584	0.97581	1	18422	0	0.64988	0.83429	0.83373	0.999999	14846	1	0.76323
ASPG	0.96146	0.96137	1	18050	0	0.93195	0.52204	0.63683	0.999999	10579	1	0.43606
ASPH	0.79748	0.80132	1	14122	1	0.26423	0.23364	0.38007	0.999999	5898	1	0.37192
ASPHD1	0.44038	0.5879	1	9514	2	0.043507	0.97673	0.97673	0.999999	18392	0	0.79778
ASPHD2	0.12285	0.2554	1	4204	3	-0.70038	0.63517	0.69212	0.999999	11688	1	0.17307
ASPM	0.031807	0.087102	0.756019	2200	3	-1.948	0.00075339	0.0027541	0.070846	742	4	-1.6991
ASPN	0.52686	0.64298	1	10625	1	0.49925	0.9951	0.99514	0.999999	18941	0	0.66306
ASPRV1	0.75895	0.77147	1	13435	1	0.22375	0.8066	0.80832	0.999999	14258	1	0.15081
ASPSCR1	0.88313	0.88271	1	16059	0	0.4709	0.93835	0.93831	0.999999	17346	0	0.038391
ASRGL1	0.48046	0.62368	1	10212	1	-0.039179	0.15669	0.30287	0.999999	4784	2	-0.92791
ASS1	0.18151	0.33038	1	5214	2	-0.36268	0.073167	0.16659	0.999999	3050	2	-0.381
ASTE1	0.14386	0.29094	1	4720	3	-0.36537	0.11801	0.24689	0.999999	4036	3	-0.89119
ASTL	0.65765	0.7073	1	12039	1	-0.18804	0.23347	0.37989	0.999999	5894	2	0.03357
ASTN1	0.3489	0.49639	1	7801	2	0.005042	0.80987	0.81115	0.999999	14325	1	0.066365
ASTN2	0.82949	0.82928	1	14796	1	0.40083	0.99636	0.99638	0.999999	18988	0	0.68673
ASUN	0.010725	0.035837	0.434341	1573	3	-0.55321	0.00038911	0.0014274	0.044305	613	4	-1.2962
ASXL1	0.15708	0.30607	1	4924	2	-0.68981	0.43914	0.5864	0.999999	9588	1	0.28276
ASXL2	0.057047	0.13655	0.951818	2741	2	-1.3124	0.85775	0.8573	0.999999	15387	0	0.23696
ASXL3	0.073921	0.16833	1	3086	3	-1.2208	0.93946	0.93943	0.999999	17383	0	0.66147
ASZ1	0.76439	0.77549	1	13533	1	0.28073	0.077424	0.17449	0.999999	3139	2	-0.41691
ATAD1	0.9004	0.90004	1	16489	0	0.45028	0.96359	0.96353	0.999999	18031	0	0.51491
ATAD2	0.35288	0.50039	1	7864	2	-0.1421	0.37224	0.51893	0.999999	8284	2	-0.20415
ATAD2B	0.99868	0.99869	1	19065	0	0.94758	0.40725	0.55429	0.999999	8950	2	0.10935
ATAD3A	0.76296	0.77447	1	13507	1	0.03109	0.51739	0.6348	0.999999	10542	1	0.2408
ATAD3B	0.98293	0.98298	1	18612	0	0.8943	0.63463	0.69183	0.999999	11678	1	0.58591
ATAD3C	0.11561	0.24292	1	4029	2	-0.38738	0.088196	0.19417	0.999999	3374	2	-0.63583
ATAD5	0.15986	0.3088	1	4954	2	-0.90585	0.090509	0.19842	0.999999	3435	3	-0.78918
ATAT1	0.2967	0.44436	1	6940	1	0.39589	0.35801	0.50457	0.999999	8017	2	-0.23968
ATCAY	0.76968	0.77942	1	13626	1	0.48206	0.25913	0.40551	0.999999	6311	2	-0.52234
ATE1	0.35212	0.49966	1	7855	2	-0.13399	0.27055	0.4168	0.999999	6498	1	0.26812
ATF1	0.64041	0.69794	1	11826	1	-0.26157	0.91688	0.91668	0.999999	16814	0	-0.021782
ATF2	0.1407	0.28569	1	4642	3	-0.44017	0.85823	0.85778	0.999999	15396	0	0.34294
ATF3	0.38231	0.52987	1	8396	2	0.046265	0.51779	0.63497	0.999999	10544	1	-0.091664
ATF4	0.55338	0.59069	1	10869	1	0.16077	0.86352	0.86353	0.999999	15517	0	1.1359
ATF5	0.45778	0.60531	1	9872	1	0.19474	0.89265	0.89231	0.999999	16237	0	0.75375
ATF6	0.70559	0.73547	1	12617	1	0.22438	0.96319	0.96312	0.999999	18018	0	0.83594
ATF6B	0.65574	0.70618	1	12021	1	1.0307	0.99084	0.9909	0.999999	18819	0	0.42287
ATF7	0.78705	0.79285	1	13946	1	0.014681	0.39103	0.5379	0.999999	8643	2	-0.10157
ATF7IP	0.61068	0.68244	1	11488	1	0.28718	0.35035	0.49689	0.999999	7865	1	0.11778
ATF7IP2	0.68028	0.72024	1	12297	1	0.25828	0.80735	0.80896	0.999999	14271	1	0.48708
ATG10	0.11941	0.24946	1	4122	3	-0.53741	0.55359	0.65108	0.999999	10872	1	-0.20131
ATG101	0.28372	0.4316	1	6715	2	-0.37736	0.71425	0.73884	0.999999	12731	1	-0.005428
ATG12	0.31217	0.4598	1	7199	1	-0.035109	0.30961	0.45588	0.999999	7134	1	0.44371
ATG13	0.5887	0.67148	1	11265	1	0.61451	0.64213	0.69594	0.999999	11760	1	0.0034844
ATG14	0.61592	0.68516	1	11544	1	0.059718	0.98905	0.9891	0.999999	18759	0	1.0404
ATG16L1	0.20256	0.35125	1	5493	2	0.028527	0.43098	0.5783	0.999999	9425	2	-0.1109
ATG16L2	0.94816	0.94813	1	17682	0	0.26921	0.95592	0.95583	0.999999	17811	0	0.37769
ATG2A	0.28549	0.43336	1	6736	2	0.058401	0.53442	0.64229	0.999999	10684	1	0.060693
ATG2B	0.12012	0.25068	1	4146	3	-0.7216	0.31362	0.45994	0.999999	7214	2	-0.15951
ATG3	0.23869	0.3871	1	5982	2	-0.46792	0.54213	0.64574	0.999999	10764	1	-0.073552
ATG4A	0.86166	0.86122	1	15518	0	0.061304	0.82072	0.82093	0.999999	14536	1	-0.13225
ATG4B	0.88774	0.88739	1	16168	0	0.69227	0.75464	0.76691	0.999999	13339	1	0.34187
ATG4C	0.83581	0.83529	1	14916	1	0.0024336	0.88598	0.88563	0.999999	16067	0	0.12343
ATG4D	0.12911	0.26608	1	4372	2	-0.22626	0.24247	0.38883	0.999999	6037	2	-0.30934
ATG5	0.28797	0.43581	1	6775	2	-0.22973	0.14849	0.29468	0.999999	4691	2	-0.64094
ATG7	0.0039157	0.01382	0.223842	1180	3	-2.384	0.021805	0.065984	0.636625	1977	3	-1.2639
ATG9A	0.57887	0.66667	1	11156	1	0.54483	0.67888	0.71691	0.999999	12212	1	0.58444
ATG9B	0.42288	0.57042	1	9165	1	0.35223	0.95942	0.95933	0.999999	17915	0	0.44517
ATHL1	0.65231	0.7043	1	11978	1	0.66694	0.95323	0.95312	0.999999	17733	0	0.43274
ATIC	0.2634	0.41151	1	6380	2	-0.49822	0.45356	0.60093	0.999999	9879	1	0.044335
ATL1	0.54565	0.65125	1	10791	1	0.14553	0.31123	0.45755	0.999999	7168	2	-0.051227
ATL2	0.00047065	0.001732	0.051008	649	4	-3.9205	0.0013326	0.0048257	0.107351	859	4	-2.5475
ATL3	0.58614	0.67023	1	11243	1	0.14837	0.010751	0.035922	0.439551	1560	4	-0.80873
ATM	0.65998	0.70858	1	12065	1	-0.14833	0.010363	0.034701	0.428445	1547	4	-0.96034
ATMIN	0.14041	0.2852	1	4635	2	-1.0002	0.65823	0.70487	0.999999	11948	1	0.043932
ATN1	0.021501	0.066027	0.633899	1984	3	-1.2652	0.62034	0.6843	0.999999	11504	1	-0.14088
ATOH1	0.94702	0.947	1	17652	0	0.37017	0.089318	0.19624	0.999999	3408	3	-0.65538
ATOH7	0.99451	0.99455	1	18946	0	1.0423	0.91101	0.91079	0.999999	16683	0	0.27816
ATOH8	0.19009	0.33887	1	5330	1	0.28206	0.89445	0.89413	0.999999	16278	0	0.78108
ATOX1	0.79104	0.79123	1	14021	0	0.5514	0.99287	0.993	0.999999	18878	0	1.0774
ATP10A	0.86328	0.86285	1	15563	0	0.23516	0.72009	0.74277	0.999999	12821	1	-0.34183
ATP10B	0.85996	0.85949	1	15480	0	0.3606	0.94205	0.94198	0.999999	17453	0	0.28512
ATP10D	0.96459	0.96455	1	18130	0	0.34037	0.24934	0.3957	0.999999	6159	2	0.025044
ATP11A	0.21054	0.3592	1	5592	2	-0.10793	0.78026	0.78635	0.999999	13757	1	0.10857
ATP11AUN	0.38211	0.52967	1	8391	2	-0.14442	0.57123	0.65942	0.999999	11030	1	0.5826
ATP11B	0.42762	0.5752	1	9257	2	-0.36584	0.8041	0.80614	0.999999	14213	1	0.53051
ATP11C	0.75036	0.76536	1	13298	1	0.31783	0.87885	0.87841	0.999999	15898	0	0.14768
ATP12A	0.33449	0.48194	1	7581	2	-0.22505	0.31879	0.46502	0.999999	7305	2	-0.08105
ATP13A1	0.020453	0.063868	0.619892	1964	3	-2.5356	0.094535	0.20565	0.999999	3526	3	-0.60897
ATP13A2	0.21496	0.36367	1	5653	2	-0.0056268	0.95255	0.95243	0.999999	17715	0	0.31185
ATP13A3	0.12626	0.26118	1	4301	2	-0.31875	0.5798	0.6636	0.999999	11112	1	0.067457
ATP13A4	0.25649	0.40472	1	6263	2	-0.5415	0.33063	0.477	0.999999	7508	2	0.079094
ATP13A5	0.4355	0.58303	1	9403	2	-0.022954	0.94201	0.94194	0.999999	17452	0	0.43295
ATP1A1	0.011171	0.037251	0.44582	1592	3	-1.6341	0.0014756	0.0053359	0.114719	889	3	-2.495
ATP1A2	0.9278	0.92757	1	17183	0	0.42459	0.17045	0.31669	0.999999	4952	2	-0.046396
ATP1A3	0.16783	0.31672	1	5027	2	-0.60267	0.32761	0.47391	0.999999	7446	2	-0.53239
ATP1A4	0.97648	0.97647	1	18435	0	0.35543	0.90607	0.90577	0.999999	16576	0	0.42093
ATP1B1	0.35059	0.49815	1	7827	1	0.1679	0.8679	0.86746	0.999999	15629	0	0.3808
ATP1B2	0.84103	0.84033	1	15033	1	0.26386	0.85495	0.85443	0.999999	15322	0	0.21397
ATP1B3	0.23456	0.38304	1	5915	2	-0.31385	0.2711	0.41738	0.999999	6503	1	0.21231
ATP1B4	0.39681	0.54434	1	8676	2	-0.11857	0.40322	0.55026	0.999999	8876	2	-0.1836
ATP2A1	0.83543	0.83495	1	14906	1	0.17623	0.87825	0.87781	0.999999	15881	0	0.32873
ATP2A2	0.00032017	0.0011793	0.040035	563	4	-6.5056	0.00062189	0.0022858	0.06179	707	4	-4.8052
ATP2A3	0.93923	0.93919	1	17467	0	0.92182	0.67534	0.71478	0.999999	12170	1	0.23485
ATP2B1	0.0016703	0.0060352	0.123741	929	4	-1.1465	0.061029	0.14368	0.978693	2801	3	-0.68953
ATP2B2	0.71395	0.74071	1	12720	1	0.55931	0.88014	0.87966	0.999999	15930	0	0.25742
ATP2B3	0.89111	0.8908	1	16251	0	0.24284	0.87341	0.87301	0.999999	15758	0	-0.030581
ATP2B4	0.23644	0.38489	1	5945	2	-0.39981	0.095517	0.20745	0.999999	3546	2	-0.69842
ATP2C1	0.33103	0.47853	1	7507	2	-0.30888	0.050364	0.12317	0.908906	2590	2	-0.38798
ATP2C2	0.4162	0.56371	1	9027	1	0.53305	0.9368	0.93674	0.999999	17312	0	0.47195
ATP4A	0.8692	0.86878	1	15703	0	0.35567	0.70901	0.73547	0.999999	12648	1	0.11944
ATP4B	0.24222	0.39055	1	6042	2	-0.50765	0.88725	0.88692	0.999999	16104	0	0.10384
ATP5A1	9.6447e-05	0.00036702	0.018412	379	4	-6.7092	0.0055566	0.019346	0.2909	1268	3	-1.6566
ATP5B	0.0078988	0.021396	0.30747	1433	3	-1.2122	6.0695e-05	0.00018986	0.011801	334	3	-3.0574
ATP5C1	0.0078963	0.026941	0.358826	1432	3	-2.1644	0.1417	0.28732	0.999999	4610	3	-0.50695
ATP5D	0.0021172	0.0076261	0.148661	979	3	-2.0177	0.0024171	0.0086844	0.165985	998	3	-1.7735
ATP5E	0.024111	0.071498	0.667447	2040	3	-1.6042	0.1689	0.31513	0.999999	4933	2	-0.47827
ATP5F1	0.014266	0.046725	0.515026	1731	3	-1.8766	0.08101	0.18107	0.999999	3200	3	-0.79789
ATP5G1	0.1094	0.23218	1	3871	2	-0.53097	0.015682	0.051068	0.543708	1792	3	-3.0022
ATP5G2	0.12587	0.26056	1	4289	2	-0.60359	0.0036814	0.013036	0.22084	1127	3	-1.6133
ATP5G3	0.14336	0.29009	1	4708	3	-0.6232	0.083574	0.18582	0.999999	3272	3	-0.59417
ATP5H	0.0012942	0.0046892	0.103611	864	4	-4.2282	0.0081584	0.027769	0.370124	1432	4	-1.3803
ATP5I	0.094728	0.20623	1	3543	3	-0.76314	0.28384	0.43013	0.999999	6704	2	-0.27191
ATP5J	0.23696	0.38541	1	5951	2	-0.37722	0.074363	0.16879	0.999999	3083	3	-1.2558
ATP5J2	0.0097482	0.032795	0.409678	1527	3	-4.0527	0.010102	0.033869	0.423479	1527	2	-1.62
ATP5J2-PTCD1	0.52454	0.64201	1	10604	1	-0.33184	0.35415	0.50073	0.999999	7945	2	-0.35957
ATP5L	0.063338	0.14846	0.98525	2878	3	-0.633	0.019938	0.062089	0.613286	1929	3	-0.7314
ATP5L2	0.53876	0.64818	1	10727	1	0.96739	0.17569	0.32202	0.999999	5030	1	0.16621
ATP5O	0.0067063	0.023113	0.323158	1364	4	-0.97786	0.58033	0.66386	0.999999	11118	1	-0.15182
ATP5S	0.85452	0.85398	1	15354	0	0.11565	0.79543	0.79877	0.999999	14047	1	0.27716
ATP5SL	0.094752	0.20627	1	3544	2	-0.98093	0.71009	0.73618	0.999999	12657	1	0.28264
ATP6AP1	0.003209	0.011396	0.198557	1097	4	-2.5078	0.00012825	0.00049394	0.021955	430	4	-4.4857
ATP6AP1L	0.47248	0.61993	1	10133	2	-0.25882	0.96617	0.96611	0.999999	18097	0	0.27363
ATP6AP2	0.0039349	0.013889	0.224586	1182	4	-3.8188	0.006445	0.02229	0.319846	1330	4	-1.4926
ATP6V0A1	0.79784	0.80163	1	14132	1	0.11273	0.14596	0.29216	0.999999	4662	2	-0.44687
ATP6V0A2	0.77408	0.78271	1	13704	1	-0.26735	0.67355	0.71377	0.999999	12143	1	0.041607
ATP6V0A4	0.96689	0.96684	1	18181	0	0.58377	0.86941	0.869	0.999999	15651	0	0.25658
ATP6V0B	0.0001633	0.00062759	0.027016	444	4	-5.1811	7.1161e-06	1.9944e-05	0.002742	139	4	-6.4688
ATP6V0C	5.6144e-06	1.7872e-05	0.00315	108	4	-6.8221	2.2033e-06	4.9212e-06	0.001288	69	4	-6.8292
ATP6V0D1	0.0088118	0.023717	0.329442	1480	2	-2.6934	0.0063106	0.017244	0.269484	1321	2	-0.58898
ATP6V0D2	0.95542	0.95532	1	17874	0	0.70836	0.97832	0.97835	0.999999	18451	0	0.75403
ATP6V0E1	0.40288	0.55048	1	8785	1	0.73134	0.88033	0.87985	0.999999	15936	0	0.25743
ATP6V0E2	0.33569	0.48314	1	7597	2	-0.51477	0.6029	0.67523	0.999999	11325	1	0.65074
ATP6V1A	9.6351e-08	2.5901e-07	0.000291	11	4	-6.5737	9.3128e-06	3.0304e-05	0.003824	150	4	-3.1021
ATP6V1B1	0.96446	0.96441	1	18124	0	0.72747	0.37013	0.51681	0.999999	8244	1	0.046551
ATP6V1B2	0.00098751	0.0035855	0.08513	801	4	-6.1589	2.7601e-05	9.7647e-05	0.007649	244	4	-6.166
ATP6V1C1	0.03715	0.097841	0.808209	2310	3	-2.0923	0.00022283	0.00083428	0.030372	525	4	-3.875
ATP6V1C2	0.65974	0.70846	1	12059	1	0.23954	0.99512	0.99515	0.999999	18942	0	0.53803
ATP6V1D	0.0014944	0.0054032	0.113486	909	4	-2.7627	9.9956e-06	3.2895e-05	0.003824	159	4	-6.2585
ATP6V1E1	0.00090764	0.0033094	0.080782	781	3	-6.503	0.0037028	0.013106	0.221481	1131	4	-1.4467
ATP6V1E2	0.62066	0.68763	1	11605	1	1.0074	0.83355	0.83298	0.999999	14832	1	0.061249
ATP6V1F	0.046673	0.11651	0.881998	2521	3	-1.1709	0.012517	0.041342	0.480051	1645	3	-1.7062
ATP6V1G1	0.00048349	0.0017786	0.051709	657	3	-6.6622	0.00024522	0.00090887	0.032409	535	3	-5.3302
ATP6V1G2	0.79948	0.80298	1	14167	1	0.083382	0.78059	0.78662	0.999999	13765	1	0.065607
ATP6V1G3	0.77137	0.78072	1	13654	1	-0.1285	0.36426	0.51087	0.999999	8142	1	0.23238
ATP6V1H	0.059745	0.1417	0.966927	2798	3	-1.0107	0.053702	0.12973	0.933573	2654	3	-0.86092
ATP7A	0.87893	0.87848	1	15962	0	0.35281	0.76031	0.77107	0.999999	13422	1	0.045434
ATP7B	0.98428	0.9843	1	18657	0	1.2586	0.95902	0.95894	0.999999	17905	0	0.60792
ATP8A1	0.89763	0.89735	1	16418	0	0.27674	0.54252	0.64593	0.999999	10768	1	0.32071
ATP8A2	0.28996	0.43778	1	6809	2	-0.40158	0.94269	0.94259	0.999999	17470	0	0.24281
ATP8B1	0.47309	0.62055	1	10146	1	0.60794	0.97521	0.97516	0.999999	18352	0	0.59384
ATP8B2	0.37469	0.52225	1	8240	2	-0.38295	0.84805	0.84744	0.999999	15167	0	0.33581
ATP8B3	0.056603	0.13571	0.948711	2733	2	-1.0113	0.61584	0.68191	0.999999	11457	1	0.23285
ATP8B4	0.52568	0.57233	1	10612	1	-0.029589	0.51112	0.56034	0.999999	10491	1	0.18502
ATP9A	0.78831	0.79383	1	13970	1	1.6039	0.9609	0.96082	0.999999	17953	0	0.68019
ATP9B	0.75924	0.77169	1	13443	1	0.80941	0.7499	0.76346	0.999999	13258	1	0.13174
ATPAF1	0.34464	0.49217	1	7737	1	0.41005	0.27353	0.41984	0.999999	6546	2	-0.42407
ATPAF2	0.12715	0.26269	1	4319	3	-0.37809	0.74963	0.76327	0.999999	13253	1	0.17399
ATPIF1	0.015347	0.050066	0.539392	1771	4	-1.3606	0.016821	0.054513	0.567178	1833	4	-0.5424
ATR	0.001384	0.0050064	0.10886	878	4	-3.3746	0.0071462	0.024521	0.341844	1369	3	-1.8919
ATRAID	0.88354	0.88311	1	16070	0	0.0086288	0.141	0.28616	0.999999	4596	3	-0.31578
ATRIP	0.023538	0.070301	0.660604	2027	3	-0.94125	0.037561	0.0981	0.807393	2319	3	-0.81086
ATRN	0.0034603	0.012275	0.20818	1127	4	-1.0892	0.29075	0.43707	0.999999	6827	2	-0.42595
ATRNL1	0.97478	0.97473	1	18389	0	0.40388	0.35598	0.50249	0.999999	7980	1	0.49172
ATRX	0.85049	0.84991	1	15263	0	0.14619	0.2701	0.41636	0.999999	6489	1	0.28175
ATXN1	0.75337	0.76752	1	13347	1	0.25758	0.43487	0.58214	0.999999	9509	2	-0.30177
ATXN10	0.0069545	0.0239	0.331012	1376	4	-2.4677	0.002197	0.0078955	0.155749	967	3	-1.7846
ATXN1L	0.78206	0.78888	1	13846	1	0.47106	0.49785	0.62647	0.999999	10366	1	0.79833
ATXN2	0.1426	0.28881	1	4693	3	-0.63711	0.97912	0.97916	0.999999	18469	0	0.45834
ATXN2L	0.84718	0.84654	1	15182	0	0.44814	0.70243	0.73128	0.999999	12556	1	0.48629
ATXN3	0.067398	0.15615	1	2956	3	-0.96286	0.94369	0.94361	0.999999	17502	0	0.20208
ATXN3L	0.58031	0.66739	1	11173	1	0.62885	0.59309	0.67025	0.999999	11235	1	0.79032
ATXN7	0.17244	0.32135	1	5087	2	-0.29556	0.83111	0.83064	0.999999	14776	1	0.66619
ATXN7L1	0.99565	0.99569	1	18980	0	0.49294	0.34184	0.48834	0.999999	7712	2	0.033146
ATXN7L2	0.24609	0.39437	1	6117	1	0.23917	0.029917	0.082634	0.736256	2140	3	-1.2349
ATXN7L3	0.11991	0.25032	1	4134	2	-0.68309	0.63976	0.69462	0.999999	11737	1	0.25222
ATXN7L3B	0.29231	0.44007	1	6860	2	0.010391	0.048734	0.11995	0.897557	2553	3	-1.2823
AUH	0.5245	0.64199	1	10603	1	0.34951	0.40992	0.55699	0.999999	9001	2	0.056018
AUNIP	0.72901	0.75066	1	12924	1	0.36366	0.62275	0.68559	0.999999	11538	1	0.26293
AUP1	0.45544	0.60298	1	9833	2	-0.37379	0.72619	0.74688	0.999999	12913	1	-0.051042
AURKA	0.032175	0.087806	0.759038	2209	3	-3.8324	0.028606	0.079959	0.723609	2108	3	-3.839
AURKAIP1	0.011568	0.038455	0.452862	1618	4	-1.0137	0.5756	0.66156	0.999999	11071	1	0.1233
AURKB	0.0010594	0.0038456	0.090074	813	3	-3.3776	0.00067418	0.0024723	0.065628	719	3	-1.5173
AURKC	0.42134	0.56891	1	9135	2	-0.23405	0.25205	0.39839	0.999999	6201	2	0.034438
AUTS2	0.73592	0.75528	1	13039	1	0.51689	0.27251	0.41882	0.999999	6531	2	-0.14493
AVEN	0.46919	0.61667	1	10079	2	-0.03959	0.12931	0.26637	0.999999	4307	3	-0.41313
AVIL	0.19786	0.34655	1	5435	2	-0.32355	0.29015	0.43645	0.999999	6817	1	-0.18824
AVL9	0.93115	0.93127	1	17259	0	0.3754	0.78157	0.78171	0.999999	13783	0	-0.17755
AVP	0.43664	0.58417	1	9432	1	0.65213	0.30941	0.45567	0.999999	7132	1	0.586
AVPI1	0.22163	0.37023	1	5742	1	0.40702	0.97857	0.97861	0.999999	18455	0	0.69746
AVPR1A	0.60847	0.6813	1	11462	1	0.16602	0.13476	0.27568	0.999999	4442	3	-0.34195
AVPR1B	0.4241	0.57164	1	9184	1	0.10821	0.84203	0.8413	0.999999	15012	0	0.68466
AVPR2	0.68146	0.72095	1	12317	1	0.71863	0.62201	0.68519	0.999999	11524	1	-0.013215
AWAT1	0.99942	0.99943	1	19091	0	1.3466	0.97936	0.9794	0.999999	18476	0	1.0557
AWAT2	0.96736	0.9673	1	18192	0	1.0428	0.8296	0.82915	0.999999	14737	1	-0.0086957
AXDND1	0.97312	0.97307	1	18339	0	0.71286	0.89741	0.89712	0.999999	16361	0	0.2389
AXIN1	0.79022	0.79533	1	14010	1	-0.010793	0.80285	0.80503	0.999999	14184	1	0.40622
AXIN2	0.7743	0.78288	1	13712	1	0.15599	0.7588	0.7699	0.999999	13400	1	-0.0010459
AXL	0.081479	0.18228	1	3254	3	-0.54344	0.97558	0.97553	0.999999	18361	0	0.45448
AZGP1	0.92203	0.92184	1	17030	0	0.45018	0.235	0.38143	0.999999	5922	1	0.25612
AZI2	0.3407	0.48823	1	7682	2	-0.25969	0.45771	0.60514	0.999999	9952	2	-0.24519
AZIN1	0.3696	0.51712	1	8135	2	-0.40704	0.89513	0.89484	0.999999	16297	0	0.49256
AZIN2	0.13977	0.28412	1	4617	3	-0.516	0.34483	0.49133	0.999999	7765	2	-0.05329
AZU1	0.43738	0.58491	1	9456	2	-0.1081	0.099102	0.21384	0.999999	3631	2	-0.59166
B2M	0.792	0.79678	1	14032	1	0.64278	0.71125	0.73691	0.999999	12678	1	1.0174
B3GALNT1	0.1545	0.30349	1	4880	2	-0.14721	0.31263	0.45896	0.999999	7199	1	0.037157
B3GALNT2	0.4379	0.58541	1	9468	1	0.32925	0.037519	0.098003	0.807033	2318	3	-0.94653
B3GALT1	0.41226	0.55979	1	8964	2	-0.094227	0.61423	0.68107	0.999999	11443	1	-0.094689
B3GALT2	0.45359	0.60109	1	9786	2	-0.0060367	0.49965	0.62724	0.999999	10387	1	-0.07488
B3GALT4	0.62508	0.68993	1	11657	1	0.12076	0.8088	0.81021	0.999999	14304	1	0.29611
B3GALT5	0.89285	0.89252	1	16291	0	0.46967	0.89294	0.89261	0.999999	16244	0	0.30218
B3GALT6	0.39848	0.54605	1	8702	1	-0.094826	0.38939	0.53623	0.999999	8617	2	-0.30059
B3GALTL	0.37632	0.52384	1	8274	2	-0.33379	0.28892	0.43523	0.999999	6798	1	-0.02571
B3GAT1	0.63551	0.6953	1	11767	1	0.51623	0.94253	0.94244	0.999999	17466	0	0.15166
B3GAT2	0.3085	0.4561	1	7137	1	0.20013	0.70083	0.73024	0.999999	12531	1	0.39838
B3GAT3	0.44287	0.59037	1	9563	2	-0.18271	0.28202	0.42833	0.999999	6674	2	-0.23276
B3GNT2	0.63664	0.69588	1	11781	1	0.43267	0.42344	0.57061	0.999999	9279	1	0.30006
B3GNT3	0.098009	0.21211	1	3620	3	-1.1411	0.048816	0.12011	0.897557	2557	3	-1.8865
B3GNT4	0.80925	0.81124	1	14372	1	0.048721	0.076948	0.17362	0.999999	3129	3	-0.73994
B3GNT5	0.85852	0.85806	1	15441	0	0.51081	0.16187	0.30805	0.999999	4841	2	-0.39615
B3GNT6	0.69053	0.72638	1	12432	1	0.058713	0.18254	0.32887	0.999999	5126	2	0.065754
B3GNT7	0.25115	0.39939	1	6189	1	0.7689	0.19683	0.3432	0.999999	5355	1	0.72154
B3GNT8	0.10951	0.23238	1	3873	2	-0.54704	0.074002	0.16812	0.999999	3072	2	-0.56394
B3GNT9	0.38828	0.53579	1	8505	1	0.070467	0.94219	0.94212	0.999999	17460	0	0.23254
B3GNTL1	0.87827	0.87783	1	15939	0	0.6441	0.2105	0.35689	0.999999	5549	2	-0.17271
B4GALNT1	0.90558	0.90527	1	16629	0	0.5718	0.083824	0.18627	0.999999	3278	3	-0.69139
B4GALNT2	0.16589	0.31482	1	5004	2	-0.24583	0.43098	0.5783	0.999999	9427	2	-0.078189
B4GALNT3	0.7321	0.75274	1	12975	1	0.80251	0.98901	0.98907	0.999999	18758	0	0.88728
B4GALNT4	0.76264	0.77424	1	13503	1	0.45349	0.92977	0.92956	0.999999	17129	0	0.83163
B4GALT1	0.45465	0.60216	1	9813	1	0.16175	0.85328	0.8527	0.999999	15290	0	0.60844
B4GALT2	0.094307	0.20549	1	3537	3	-0.82217	0.14964	0.29583	0.999999	4707	2	-0.56675
B4GALT3	0.12238	0.25457	1	4191	2	-0.72605	0.26787	0.41416	0.999999	6451	2	-0.37598
B4GALT4	0.6047	0.67945	1	11421	1	0.2411	0.60615	0.67684	0.999999	11360	1	-0.010958
B4GALT5	0.74434	0.76108	1	13190	1	0.13459	0.44406	0.59137	0.999999	9680	2	-0.10194
B4GALT6	0.85755	0.85709	1	15418	0	0.26032	0.79592	0.79918	0.999999	14055	1	0.51122
B4GALT7	0.022932	0.069019	0.652533	2015	3	-1.5615	0.0094926	0.031968	0.406754	1500	3	-2.1615
B4GAT1	0.92621	0.92603	1	17137	0	0.0111	0.79832	0.80126	0.999999	14095	1	-0.01025
B9D1	0.58675	0.67049	1	11248	1	0.23029	0.040294	0.10354	0.82942	2384	2	-0.62387
B9D2	0.80916	0.81114	1	14370	1	0.082346	0.94616	0.94609	0.999999	17562	0	0.56775
BAALC	0.24065	0.38898	1	6014	1	0.41966	0.88566	0.88529	0.999999	16056	0	0.61982
BAAT	0.013127	0.043224	0.489806	1682	3	-1.228	0.1133	0.23887	0.999999	3930	3	-0.55981
BABAM1	0.18269	0.33155	1	5226	1	-0.17662	0.83376	0.83318	0.999999	14837	1	-0.010144
BACE1	0.89705	0.89674	1	16399	0	0.062929	0.78331	0.78883	0.999999	13814	1	0.91584
BACE2	0.95079	0.95072	1	17745	0	0.42791	0.38975	0.53658	0.999999	8622	2	-0.38933
BACH1	0.62247	0.68858	1	11620	1	0.59611	0.93675	0.93668	0.999999	17309	0	0.35564
BACH2	0.15264	0.30169	1	4854	1	-0.28913	0.16371	0.30987	0.999999	4863	1	0.0097152
BAD	0.41055	0.55811	1	8930	1	0.53868	0.1268	0.26204	0.999999	4249	3	-0.54787
BAG1	0.07503	0.17036	1	3120	3	-0.7953	0.20176	0.34809	0.999999	5426	2	-0.39215
BAG2	0.93163	0.9314	1	17272	0	0.11964	0.62721	0.68794	0.999999	11594	1	0.57573
BAG3	0.59563	0.67492	1	11345	1	0.24051	0.76421	0.774	0.999999	13492	1	0.42357
BAG4	0.2229	0.3715	1	5759	2	0.17435	0.040531	0.10402	0.831139	2389	3	-0.95575
BAG5	0.89263	0.89229	1	16286	0	0.17017	0.77666	0.78353	0.999999	13687	1	-0.073104
BAG6	0.15708	0.30607	1	4923	2	-0.2622	0.17304	0.31931	0.999999	4990	2	-0.46195
BAGE2	0.0029962	0.010667	0.187904	1085	4	-1.7636	0.0021972	0.0078962	0.155749	968	4	-1.0371
BAHCC1	0.12886	0.26565	1	4366	3	-0.8077	0.93678	0.93672	0.999999	17310	0	0.062918
BAHD1	0.78717	0.79293	1	13948	1	0.48411	0.7595	0.77045	0.999999	13413	1	0.3566
BAIAP2	0.80752	0.80977	1	14336	1	0.27073	0.31923	0.46545	0.999999	7311	2	-0.29596
BAIAP2L1	0.90485	0.90451	1	16604	0	0.23383	0.35919	0.50581	0.999999	8045	1	0.22928
BAIAP2L2	0.37652	0.52406	1	8277	2	-0.070975	0.53954	0.6446	0.999999	10733	1	0.13561
BAIAP3	0.6094	0.68177	1	11474	1	0.04193	0.79628	0.79948	0.999999	14061	1	-0.0901
BAK1	0.10716	0.22824	1	3812	3	-0.43808	0.58609	0.66672	0.999999	11176	1	0.30879
BAMBI	0.80009	0.80349	1	14180	1	-0.22466	0.47459	0.61679	0.999999	10182	1	0.83633
BANF1	4.6509e-05	0.00016913	0.010842	298	2	-4.2078	1.7552e-05	6.2422e-05	0.005868	202	2	-4.1689
BANF2	0.14367	0.29061	1	4716	3	-0.50198	0.46027	0.60771	0.999999	9992	2	-0.16578
BANK1	0.83026	0.83001	1	14811	1	0.18148	0.94015	0.94011	0.999999	17408	0	0.23003
BANP	0.062741	0.13783	0.955233	2862	2	-1.5468	0.0010048	0.0028551	0.072566	796	3	-4.9305
BAP1	0.015685	0.051074	0.544955	1788	4	-3.5533	0.026887	0.076492	0.703497	2076	3	-2.3463
BARD1	0.011291	0.037614	0.448768	1598	4	-1.4386	0.000116	0.00044628	0.020406	418	4	-2.439
BARHL1	0.086669	0.19168	1	3373	2	-0.6314	0.58148	0.66441	0.999999	11134	1	0.026705
BARHL2	0.82756	0.82752	1	14752	1	0.16605	0.83387	0.83329	0.999999	14839	1	-0.023222
BARX1	0.79993	0.80335	1	14177	1	0.18889	0.56729	0.65755	0.999999	10995	1	0.33881
BARX2	0.8011	0.80431	1	14198	1	0.60927	0.42062	0.56777	0.999999	9233	2	0.27409
BASP1	0.49966	0.63152	1	10376	1	0.45633	0.96075	0.96067	0.999999	17950	0	0.93368
BATF	0.23016	0.37873	1	5861	2	-0.20908	0.35552	0.50204	0.999999	7973	2	0.11934
BATF2	0.9662	0.96614	1	18164	0	0.61727	0.32702	0.47333	0.999999	7432	2	-0.12279
BATF3	0.077398	0.17477	1	3176	3	-0.78622	0.98747	0.9875	0.999999	18713	0	0.52224
BAX	0.36651	0.51404	1	8084	1	0.53096	0.74245	0.75808	0.999999	13141	1	0.63607
BAZ1A	0.65356	0.70497	1	11991	1	-0.064197	0.3311	0.47746	0.999999	7519	2	-0.24558
BAZ1B	0.41722	0.56477	1	9045	2	-0.17557	0.33646	0.48281	0.999999	7622	2	-0.28323
BAZ2A	0.82958	0.82937	1	14798	1	0.51333	0.059017	0.13984	0.967689	2760	3	-0.93486
BAZ2B	0.6624	0.70988	1	12098	1	0.31971	0.71423	0.73883	0.999999	12730	1	-0.077591
BBC3	0.95925	0.95917	1	17993	0	0.51187	0.72526	0.74624	0.999999	12898	1	1.1483
BBIP1	0.43151	0.57912	1	9319	1	0.50266	0.12643	0.26139	0.999999	4235	3	-0.43753
BBOX1	0.44097	0.58852	1	9523	2	-0.18703	0.25257	0.39893	0.999999	6207	1	-0.23422
BBS1	0.53072	0.64464	1	10656	1	0.26981	0.68147	0.71847	0.999999	12243	1	0.48316
BBS10	0.92628	0.92608	1	17140	0	0.21283	0.35183	0.49839	0.999999	7899	1	0.36661
BBS12	0.92924	0.92903	1	17214	0	0.19684	0.19995	0.34628	0.999999	5401	2	-0.38018
BBS2	0.51944	0.63977	1	10550	1	0.33723	0.91665	0.91645	0.999999	16809	0	0.24555
BBS4	0.93141	0.93119	1	17268	0	0.268	0.64755	0.69887	0.999999	11823	1	-0.058601
BBS5	0.38603	0.53352	1	8460	2	-0.24345	0.12813	0.26436	0.999999	4278	3	-0.44782
BBS7	0.36488	0.51237	1	8058	2	-0.19158	0.68535	0.72082	0.999999	12294	1	0.21532
BBS9	0.91509	0.91488	1	16857	0	0.69873	0.46936	0.61464	0.999999	10140	1	-0.049749
BBX	0.53594	0.64694	1	10705	1	0.37501	0.43936	0.58663	0.999999	9595	1	0.39214
BCAM	0.80822	0.81033	1	14347	1	0.6538	0.96898	0.96891	0.999999	18178	0	0.95623
BCAN	0.42642	0.57396	1	9238	2	0.2211	0.81371	0.81461	0.999999	14398	1	0.14283
BCAP29	0.21003	0.35869	1	5581	2	-0.68174	0.14471	0.29093	0.999999	4656	2	-0.50451
BCAP31	0.98955	0.98958	1	18813	0	0.52437	0.62978	0.68929	0.999999	11625	1	0.49679
BCAR1	0.66714	0.71264	1	12147	1	0.022585	0.11676	0.24476	0.999999	4003	3	-0.73245
BCAR3	0.072881	0.16641	1	3069	3	-0.55719	0.20596	0.35233	0.999999	5486	2	-0.3394
BCAS1	0.73311	0.75343	1	12995	1	-0.088785	0.69663	0.72766	0.999999	12471	1	-0.26543
BCAS2	0.00063849	0.0023417	0.063666	702	4	-2.5901	0.010042	0.033689	0.422197	1523	3	-1.7199
BCAS3	0.74113	0.75885	1	13139	1	0.28744	0.30443	0.45068	0.999999	7055	1	0.51117
BCAS4	0.21797	0.3666	1	5688	1	0.57375	0.98908	0.98912	0.999999	18761	0	1.1727
BCAT1	0.93336	0.93317	1	17312	0	0.78425	0.79837	0.80129	0.999999	14096	1	0.50144
BCAT2	0.957	0.95694	1	17917	0	0.32577	0.17106	0.3173	0.999999	4963	1	0.33331
BCCIP	0.0096691	0.032518	0.407014	1524	3	-1.3339	0.0058505	0.020322	0.299015	1296	3	-1.0574
BCDIN3D	0.3187	0.4662	1	7326	2	-1.0715	0.39266	0.53952	0.999999	8677	2	-0.24343
BCHE	0.14196	0.28777	1	4672	3	-0.4533	0.40937	0.55646	0.999999	8994	2	-0.27732
BCKDHA	0.4648	0.61227	1	10004	2	-0.32114	0.6951	0.72676	0.999999	12449	1	-0.055886
BCKDHB	0.82138	0.82192	1	14625	1	0.87226	0.2456	0.39195	0.999999	6091	1	0.37547
BCKDK	0.9237	0.92358	1	17074	0	0.07646	0.78396	0.78936	0.999999	13822	1	0.70683
BCL10	0.68365	0.72226	1	12343	1	-0.084737	0.24033	0.38666	0.999999	6002	2	-0.47978
BCL11A	0.90617	0.90587	1	16637	0	0.059747	0.90126	0.90091	0.999999	16454	0	0.43312
BCL11B	0.66008	0.70864	1	12067	1	0.22394	0.70623	0.73369	0.999999	12608	1	0.13626
BCL2	0.63968	0.69753	1	11819	1	0.059016	0.88157	0.88112	0.999999	15968	0	0.29966
BCL2A1	0.56957	0.66226	1	11043	1	0.19551	0.37866	0.52545	0.999999	8405	1	0.49523
BCL2L1	0.0024655	0.0088466	0.165444	1022	3	-6.0285	3.0933e-05	0.00010801	0.00816	253	4	-7.0206
BCL2L10	0.87486	0.8744	1	15847	0	0.13427	0.97783	0.97787	0.999999	18429	0	0.49332
BCL2L11	0.41128	0.55883	1	8948	2	-0.13212	0.82087	0.82106	0.999999	14543	1	0.21532
BCL2L12	0.07508	0.17046	1	3122	3	-0.54035	0.8032	0.80535	0.999999	14192	1	0.40029
BCL2L13	0.90238	0.90201	1	16540	0	0.11451	0.45614	0.60355	0.999999	9925	2	-0.23963
BCL2L14	0.86875	0.86832	1	15694	0	0.50488	0.60955	0.67858	0.999999	11392	1	0.30652
BCL2L15	0.92599	0.92581	1	17134	0	0.46092	0.45238	0.59975	0.999999	9853	2	0.069508
BCL2L2	0.79425	0.79862	1	14074	1	-0.049858	0.01253	0.041373	0.48012	1646	4	-0.53162
BCL2L2-PABPN1	0.00057883	0.0021309	0.059197	686	4	-5.3974	0.00029426	0.0010917	0.03648	572	3	-6.6157
BCL3	0.85009	0.8495	1	15255	0	0.49732	0.36201	0.50863	0.999999	8101	2	0.03224
BCL6	0.56644	0.66084	1	10997	1	0.66065	0.76984	0.77828	0.999999	13576	1	0.17989
BCL6B	0.12363	0.25677	1	4230	3	-0.48783	0.9783	0.97834	0.999999	18450	0	0.41607
BCL7A	0.88494	0.88452	1	16102	0	-0.089935	0.22601	0.37244	0.999999	5789	2	-0.40762
BCL7B	0.80276	0.80568	1	14231	1	0.25643	0.92349	0.92334	0.999999	16989	0	0.10787
BCL7C	0.99199	0.99205	1	18876	0	1.377	0.41632	0.56341	0.999999	9133	1	0.4474
BCL9	0.17849	0.28737	1	5172	2	-0.51807	0.2999	0.43635	0.999999	6978	2	-0.22255
BCL9L	0.67063	0.71463	1	12186	1	0.28824	0.97568	0.97563	0.999999	18366	0	0.43202
BCLAF1	0.6945	0.72875	1	12471	1	0.014834	0.021957	0.066285	0.638561	1980	3	-1.7325
BCO1	0.97175	0.97171	1	18300	0	0.41291	0.91166	0.91148	0.999999	16697	0	0.57129
BCO2	0.96788	0.96783	1	18202	0	0.58062	0.9957	0.99573	0.999999	18967	0	0.61356
BCOR	0.64555	0.70066	1	11897	1	1.4217	0.93782	0.93778	0.999999	17332	0	0.67577
BCORL1	0.49476	0.62949	1	10335	1	0.58881	0.9343	0.93416	0.999999	17237	0	0.59124
BCR	0.72296	0.74663	1	12834	1	0.32448	0.9968	0.9968	0.999999	19001	0	1.0015
BCS1L	0.013325	0.043841	0.492903	1696	4	-2.1576	0.0045353	0.015913	0.255591	1186	4	-1.9472
BDH1	0.84507	0.84443	1	15128	0	0.040741	0.92629	0.92609	0.999999	17051	0	0.38451
BDH2	0.18498	0.33383	1	5250	2	-0.26933	0.013026	0.042929	0.491572	1668	3	-0.91041
BDKRB1	0.3924	0.5399	1	8595	1	0.54865	0.60724	0.67741	0.999999	11368	1	0.24689
BDKRB2	0.086216	0.19088	1	3361	3	-0.64383	0.60066	0.67407	0.999999	11304	1	0.18181
BDP1	0.060944	0.14395	0.97217	2827	2	-0.88981	0.082203	0.18328	0.999999	3232	3	-0.86898
BEAN1	0.16063	0.30957	1	4964	1	0.18617	0.96809	0.96803	0.999999	18152	0	0.46547
BECN1	0.062084	0.14613	0.978937	2850	3	-1.2667	0.21032	0.35671	0.999999	5544	2	-0.4819
BECN2	0.40631	0.55384	1	8846	2	-0.26553	0.31241	0.45874	0.999999	7193	2	-0.1478
BEGAIN	0.74291	0.76009	1	13168	1	0.32878	0.84879	0.84821	0.999999	15189	0	0.064887
BEND2	0.86414	0.86373	1	15583	0	0.31809	0.35382	0.50039	0.999999	7939	2	-0.1377
BEND3	0.25644	0.40467	1	6261	1	0.48024	0.018524	0.059107	0.59427	1894	2	-0.58494
BEND4	0.99084	0.99089	1	18848	0	0.74848	0.94577	0.94569	0.999999	17552	0	0.66301
BEND5	0.54416	0.65057	1	10771	1	0.25716	0.018646	0.059366	0.595626	1898	3	-1.3867
BEND6	0.98146	0.98149	1	18573	0	0.28962	0.97081	0.97076	0.999999	18220	0	0.70502
BEND7	0.24196	0.39027	1	6038	2	-0.1271	0.96524	0.96519	0.999999	18069	0	0.93009
BEST1	0.47011	0.61756	1	10092	1	0.072341	0.34192	0.48841	0.999999	7714	2	-0.31536
BEST2	0.59498	0.67461	1	11337	1	0.061096	0.61423	0.68107	0.999999	11444	1	-0.17871
BEST3	0.029276	0.081956	0.726392	2155	3	-1.3118	0.44756	0.59491	0.999999	9745	2	-0.32536
BEST4	0.87218	0.8718	1	15776	0	0.10703	0.95661	0.95653	0.999999	17835	0	0.26238
BET1	0.080506	0.18046	1	3234	2	-0.71352	0.29285	0.43913	0.999999	6864	1	-0.1093
BET1L	0.12114	0.25246	1	4170	2	-0.44278	0.17336	0.31965	0.999999	4995	2	-0.10534
BEX1	0.046663	0.11649	0.881998	2519	3	-1.2051	0.070346	0.16134	0.999999	2988	3	-0.668
BEX2	0.98366	0.98367	1	18629	0	1.1642	0.85154	0.85096	0.999999	15255	0	0.35937
BEX4	0.92349	0.92335	1	17067	0	0.122	0.9695	0.96946	0.999999	18188	0	0.28985
BEX5	0.92268	0.92253	1	17044	0	0.82013	0.21585	0.36233	0.999999	5629	2	0.14144
BFAR	0.11653	0.2445	1	4052	3	-0.40486	0.92726	0.92704	0.999999	17070	0	0.33902
BFSP1	0.19207	0.30455	1	5351	1	0.10306	0.5235	0.56849	0.999999	10595	1	0.14559
BFSP2	0.67998	0.72008	1	12292	1	0.48032	0.13405	0.27448	0.999999	4415	3	-0.43468
BGLAP	0.39309	0.54058	1	8608	1	0.70025	0.25088	0.39723	0.999999	6179	2	-0.11778
BGN	0.33455	0.482	1	7582	2	-0.40285	0.96791	0.96787	0.999999	18147	0	0.9082
BHLHA15	0.98439	0.98439	1	18660	0	0.448	0.45056	0.59791	0.999999	9814	2	0.16265
BHLHA9	0.3924	0.5399	1	8594	1	0.24201	0.30858	0.45483	0.999999	7118	2	-0.17357
BHLHB9	0.98422	0.98423	1	18652	0	1.2043	0.76677	0.77595	0.999999	13536	1	0.93364
BHLHE22	0.92085	0.92064	1	16999	0	0.44434	0.65413	0.70251	0.999999	11899	1	0.57148
BHLHE23	0.64357	0.69961	1	11871	1	0.96037	0.59	0.66869	0.999999	11210	1	0.60579
BHLHE40	0.53408	0.64611	1	10686	1	0.25789	0.82608	0.82582	0.999999	14656	1	0.18349
BHLHE41	0.73956	0.75775	1	13108	1	0.48369	0.58522	0.66628	0.999999	11167	1	0.21557
BHMT	0.31444	0.46203	1	7248	2	-0.26274	0.12143	0.25288	0.999999	4120	3	-0.41731
BHMT2	0.87566	0.87522	1	15873	0	0.21392	0.72532	0.74627	0.999999	12900	1	0.3756
BICC1	0.97923	0.97927	1	18504	0	1.1815	0.28413	0.4304	0.999999	6710	1	0.5177
BICD1	0.89816	0.89787	1	16432	0	0.3814	0.87608	0.87563	0.999999	15821	0	0.05565
BICD2	0.39627	0.54379	1	8660	2	-0.07243	0.99043	0.99045	0.999999	18802	0	1.295
BID	0.078055	0.17602	1	3189	3	-0.73329	0.89697	0.89667	0.999999	16346	0	0.21016
BIK	0.72591	0.7486	1	12887	1	0.24669	0.37785	0.52464	0.999999	8387	2	0.15517
BIN1	0.20841	0.35707	1	5564	1	-0.12476	0.061535	0.14464	0.98174	2811	3	-0.53638
BIN2	0.79093	0.79591	1	14019	1	-0.043841	0.29042	0.43673	0.999999	6822	2	-0.32031
BIN3	0.88162	0.88116	1	16026	0	0.26852	0.3698	0.51647	0.999999	8233	2	-0.2836
BIRC2	0.67522	0.71727	1	12240	1	0.37011	0.097223	0.21051	0.999999	3582	2	-0.41525
BIRC3	0.68057	0.72041	1	12300	1	0.1436	0.38468	0.53152	0.999999	8527	1	0.60483
BIRC5	0.00027044	0.0010073	0.035852	537	4	-4.6099	0.00024399	0.00090473	0.032382	534	4	-3.3069
BIRC6	0.24651	0.39479	1	6122	2	-0.44293	0.093387	0.20362	0.999999	3499	3	-0.46996
BIRC7	0.43371	0.58133	1	9361	1	-0.0016573	0.97469	0.97463	0.999999	18333	0	0.54774
BIRC8	0.46487	0.61235	1	10007	2	0.13436	0.050414	0.12328	0.909021	2592	3	-0.67233
BIVM	0.60901	0.68158	1	11470	1	0.093307	0.20502	0.35135	0.999999	5468	2	-0.74854
BIVM-ERCC5	0.038969	0.10148	0.823609	2352	3	-0.9318	0.65356	0.70219	0.999999	11889	1	0.0068245
BLCAP	0.38002	0.52755	1	8351	2	-0.15647	0.67957	0.71732	0.999999	12223	1	-0.042728
BLID	0.87664	0.87619	1	15897	0	0.14693	0.91008	0.90984	0.999999	16663	0	0.080668
BLK	0.90155	0.9012	1	16515	0	1.171	0.80458	0.80658	0.999999	14221	1	0.63098
BLM	0.01313	0.043232	0.489806	1683	3	-1.4105	0.06646	0.15399	0.999999	2898	3	-1.1929
BLMH	0.12675	0.26202	1	4311	1	0.23882	0.75891	0.77	0.999999	13403	1	0.33793
BLNK	0.85559	0.85507	1	15377	0	0.14397	0.86464	0.86422	0.999999	15543	0	-0.085978
BLOC1S1	0.012533	0.04138	0.474728	1661	4	-1.5765	0.095701	0.20778	0.999999	3551	2	-0.53356
BLOC1S2	0.82482	0.82502	1	14699	1	-0.054271	0.78244	0.78811	0.999999	13802	1	0.91482
BLOC1S3	0.32306	0.4705	1	7382	1	-0.26832	0.8672	0.86675	0.999999	15611	0	0.35021
BLOC1S4	0.12399	0.25738	1	4240	2	-0.53497	0.97293	0.97288	0.999999	18277	0	0.70676
BLOC1S5	0.91288	0.91268	1	16797	0	0.21569	0.97173	0.97169	0.999999	18242	0	0.50973
BLOC1S6	0.53373	0.64596	1	10682	1	0.24723	0.93792	0.93787	0.999999	17335	0	0.33698
BLVRA	0.74816	0.76378	1	13254	1	0.51932	0.67201	0.71286	0.999999	12122	1	0.1848
BLVRB	0.01904	0.060916	0.602319	1932	3	-2.2924	0.38308	0.5299	0.999999	8496	1	-0.2545
BLZF1	0.60324	0.67874	1	11409	1	0.85786	0.71034	0.73633	0.999999	12662	1	0.20626
BMF	0.56153	0.65857	1	10950	1	0.085753	0.92493	0.92473	0.999999	17019	0	0.13106
BMI1	0.79771	0.80152	1	14128	1	0.47394	0.61342	0.68064	0.999999	11435	1	0.35099
BMP1	0.30899	0.44735	1	7144	1	0.9079	0.88691	0.88703	0.999999	16094	0	0.15047
BMP10	0.95465	0.95453	1	17856	0	0.49702	0.91689	0.91669	0.999999	16816	0	0.10046
BMP15	0.92051	0.92031	1	16991	0	0.19285	0.50145	0.62799	0.999999	10405	1	0.48935
BMP2	0.82829	0.82818	1	14769	1	0.19939	0.30668	0.45293	0.999999	7088	2	-0.38469
BMP2K	0.93559	0.93548	1	17363	0	0.47128	0.33376	0.48008	0.999999	7570	2	-0.23402
BMP3	0.52622	0.64271	1	10619	1	-0.040346	0.55356	0.65107	0.999999	10871	1	0.17525
BMP4	0.91067	0.91045	1	16748	0	0.10341	0.22378	0.37023	0.999999	5759	1	0.26932
BMP5	0.71733	0.74291	1	12765	1	0.35959	0.45072	0.59807	0.999999	9819	1	0.11257
BMP6	0.82821	0.8281	1	14767	1	-0.34363	0.36887	0.51553	0.999999	8219	1	-0.31113
BMP7	0.075893	0.17201	1	3140	3	-0.63649	0.94013	0.94009	0.999999	17406	0	0.23439
BMP8A	0.066575	0.15459	1	2946	2	-1.7089	0.77138	0.77949	0.999999	13601	1	0.34518
BMP8B	0.31224	0.45987	1	7200	2	0.085466	0.13929	0.28333	0.999999	4555	3	-0.40344
BMPER	0.78455	0.79084	1	13889	1	0.52087	0.93164	0.9314	0.999999	17172	0	1.3201
BMPR1A	0.3579	0.50541	1	7945	2	-0.2246	0.37078	0.51746	0.999999	8259	2	-0.1943
BMPR1B	0.037014	0.097563	0.808176	2305	3	-0.9441	0.60647	0.67701	0.999999	11361	1	-0.12129
BMPR2	0.92971	0.9295	1	17226	0	0.32372	0.040541	0.10404	0.831139	2390	3	-0.97393
BMS1	0.31782	0.46536	1	7301	1	-0.34085	0.30179	0.44808	0.999999	7015	1	0.038409
BMX	0.91651	0.9163	1	16900	0	0.59559	0.67927	0.71715	0.999999	12219	1	0.26296
BNC1	0.24508	0.39338	1	6098	2	-0.33066	0.83721	0.83654	0.999999	14900	1	0.3431
BNC2	0.88467	0.88425	1	16096	0	0.58809	0.96889	0.96883	0.999999	18176	0	0.53639
BNIP1	0.012516	0.04134	0.474728	1659	3	-3.8523	0.00061063	0.0022412	0.060976	701	4	-2.763
BNIP2	0.85438	0.85385	1	15352	0	0.76088	0.78052	0.78656	0.999999	13764	1	0.14227
BNIP3	0.73961	0.7578	1	13109	1	0.35469	0.92027	0.92008	0.999999	16908	0	0.51079
BNIP3L	0.80801	0.81015	1	14341	1	0.28668	0.944	0.9439	0.999999	17513	0	0.75125
BNIPL	0.018197	0.058566	0.589432	1897	3	-1.3338	0.13698	0.27946	0.999999	4499	3	-0.36118
BOC	0.46541	0.61291	1	10018	1	0.025484	0.19345	0.33978	0.999999	5294	2	-0.31239
BOD1	0.87503	0.87459	1	15852	0	0.23286	0.73054	0.74983	0.999999	12970	1	-0.10036
BOD1L1	0.96578	0.96573	1	18152	0	0.40784	0.8204	0.82064	0.999999	14529	1	0.29155
BOD1L2	0.7648	0.77578	1	13541	1	0.01393	0.77313	0.78081	0.999999	13633	1	0.62558
BOK	0.67891	0.71944	1	12277	1	0.10286	0.13869	0.28233	0.999999	4546	3	-0.41177
BOLA1	0.3394	0.48692	1	7659	2	-0.3447	0.86195	0.86153	0.999999	15484	0	0.20516
BOLA2	0.089448	0.19675	1	3433	3	-1.0142	0.64595	0.698	0.999999	11804	1	0.81658
BOLA2B	0.1462	0.2948	1	4781	3	-0.52871	0.434	0.58129	0.999999	9487	2	0.082939
BOLA3	0.59428	0.61937	1	11329	1	-0.27754	0.11389	0.20389	0.999999	3935	2	-1.1227
BOLL	0.3549	0.5024	1	7898	2	-0.15343	0.056873	0.13577	0.953049	2720	3	-0.63477
BOP1	0.0014812	0.005353	0.113001	903	4	-3.4868	0.00027794	0.0010316	0.035148	561	4	-4.0041
BORA	0.010745	0.035904	0.434606	1575	4	-1.088	0.014624	0.047857	0.526602	1734	4	-0.93003
BPGM	0.80325	0.80611	1	14245	1	-0.34767	0.76131	0.77183	0.999999	13443	1	0.21177
BPHL	0.82931	0.82911	1	14789	1	0.29554	0.92622	0.92603	0.999999	17047	0	0.89267
BPI	0.35809	0.5056	1	7948	2	-0.319	0.63254	0.69075	0.999999	11655	1	0.51471
BPIFA1	0.66151	0.7094	1	12082	1	0.84442	0.98549	0.98549	0.999999	18653	0	0.52156
BPIFA2	0.92891	0.92872	1	17202	0	0.25802	0.18183	0.32816	0.999999	5114	2	-0.1169
BPIFA3	0.32271	0.47017	1	7379	1	0.877	0.98706	0.98709	0.999999	18693	0	0.39563
BPIFB1	0.82876	0.82861	1	14781	1	0.31158	0.58995	0.61434	0.999999	11209	1	-0.20239
BPIFB2	0.41807	0.56564	1	9063	2	-0.26426	0.47671	0.61769	0.999999	10204	1	0.29714
BPIFB3	0.29806	0.44574	1	6956	2	-0.18293	0.73676	0.75408	0.999999	13064	1	0.18941
BPIFB4	0.97729	0.97733	1	18454	0	0.94624	0.71891	0.74195	0.999999	12799	1	0.21476
BPIFB6	0.089477	0.19679	1	3434	2	-0.45969	0.80636	0.80811	0.999999	14255	1	0.52938
BPIFC	0.89034	0.89002	1	16233	0	1.012	0.44673	0.59407	0.999999	9732	2	0.024877
BPNT1	0.071089	0.1631	1	3042	3	-0.55865	0.32791	0.47421	0.999999	7453	2	-0.24284
BPTF	0.0010944	0.0039652	0.092086	820	4	-2.1268	0.02835	0.079426	0.722088	2099	3	-1.1943
BPY2	0.56222	0.65889	1	10955	1	0.56054	0.68609	0.72127	0.999999	12304	1	0.090364
BPY2B	0.82013	0.82079	1	14601	1	0.043367	0.13445	0.27517	0.999999	4428	3	-0.36851
BPY2C	0.83253	0.83215	1	14847	1	0.86845	0.99273	0.99279	0.999999	18871	0	0.58132
BRAF	0.33089	0.47838	1	7505	1	0.53653	0.83909	0.83839	0.999999	14945	0	0.58883
BRAP	0.13663	0.27889	1	4543	3	-0.80149	0.013402	0.04409	0.500409	1683	3	-2.2464
BRAT1	0.031391	0.086268	0.751183	2194	2	-0.68775	0.052459	0.12731	0.923502	2632	3	-0.58228
BRCA1	0.00045388	0.0016642	0.049621	641	3	-3.8671	0.0058835	0.020434	0.299969	1299	3	-3.7121
BRCA2	0.34828	0.49581	1	7790	2	-0.48701	0.067895	0.15668	0.999999	2935	3	-0.82561
BRCC3	0.37835	0.5259	1	8310	2	-0.041791	0.63905	0.69423	0.999999	11728	1	0.1925
BRD1	0.29207	0.43983	1	6856	2	-0.47598	0.46065	0.6081	0.999999	10002	1	0.14384
BRD2	0.83082	0.83057	1	14819	1	-0.3456	0.062712	0.14686	0.989752	2831	3	-0.66084
BRD3	0.60118	0.67769	1	11391	1	0.069926	0.72572	0.74655	0.999999	12906	1	0.12611
BRD4	0.00034858	0.001285	0.041852	584	4	-4.9806	0.0039034	0.013782	0.230088	1144	3	-2.8696
BRD7	0.86966	0.86924	1	15719	0	0.54013	0.87116	0.87079	0.999999	15699	0	0.71829
BRD8	0.46516	0.61265	1	10012	2	-0.35793	0.10616	0.22632	0.999999	3764	3	-0.6999
BRD9	0.5944	0.67433	1	11330	1	-0.097041	0.12454	0.25822	0.999999	4186	3	-0.4468
BRDT	0.27819	0.42616	1	6635	2	-0.067439	0.49101	0.62365	0.999999	10312	1	0.080341
BRE	0.81698	0.81802	1	14537	1	0.63774	0.33289	0.47924	0.999999	7552	2	-0.53746
BRF1	1.765e-05	6.2422e-05	0.006056	196	4	-4.1037	0.0017113	0.0061761	0.128535	917	4	-1.671
BRF2	0.0037022	0.013104	0.216661	1156	4	-4.2001	0.0041272	0.014551	0.238716	1162	3	-3.4355
BRI3	0.87866	0.87822	1	15953	0	0.98984	0.91662	0.91642	0.999999	16808	0	0.35464
BRI3BP	0.63716	0.69618	1	11784	1	0.68343	0.3066	0.45283	0.999999	7086	1	0.83944
BRICD5	0.63609	0.6956	1	11773	1	-0.019227	0.11792	0.24674	0.999999	4031	1	0.025439
BRINP1	0.042316	0.10805	0.85266	2418	3	-1.4691	0.7142	0.73881	0.999999	12729	1	0.063063
BRINP2	0.88391	0.88349	1	16077	0	0.52013	0.80078	0.80329	0.999999	14144	1	0.41484
BRINP3	0.15303	0.30205	1	4858	1	0.093306	0.2656	0.41193	0.999999	6416	1	-0.16539
BRIP1	0.304	0.45166	1	7069	1	0.25831	0.06004	0.1418	0.973507	2779	3	-0.85564
BRIX1	0.0027217	0.0096896	0.175211	1057	3	-3.7388	0.00063903	0.0023433	0.062884	712	4	-2.497
BRK1	0.098538	0.21303	1	3635	2	-0.99551	0.030547	0.08389	0.740254	2161	3	-1.2687
BRMS1	0.78689	0.78707	1	13943	0	-0.04312	0.0096693	0.025943	0.353501	1509	3	-1.0607
BRMS1L	0.82696	0.82697	1	14743	1	0.11299	0.13408	0.27453	0.999999	4416	2	-0.32648
BROX	0.62298	0.68886	1	11629	1	0.82217	0.53844	0.6441	0.999999	10721	1	0.39746
BRPF1	0.85857	0.85812	1	15442	0	-0.058125	0.1195	0.24951	0.999999	4073	3	-0.53232
BRPF3	0.19681	0.34558	1	5420	2	-0.85576	0.80127	0.80372	0.999999	14152	1	-0.10147
BRS3	0.9876	0.98764	1	18754	0	0.70441	0.98269	0.98272	0.999999	18575	0	0.80067
BRSK1	0.66658	0.67469	1	12141	1	0.15236	0.69797	0.7008	0.999999	12488	1	0.21669
BRSK2	0.51373	0.63729	1	10503	1	-0.17626	0.79818	0.80113	0.999999	14090	1	-0.2913
BRWD1	0.074177	0.1688	1	3095	3	-0.54279	0.47388	0.61652	0.999999	10179	1	0.82567
BRWD3	0.95381	0.9537	1	17828	0	0.48331	0.59886	0.67314	0.999999	11287	1	0.075678
BSCL2	0.25345	0.40173	1	6223	2	-0.32785	0.37449	0.52125	0.999999	8322	2	-0.15505
BSDC1	0.41019	0.55776	1	8920	2	-0.2275	0.53427	0.64222	0.999999	10682	1	0.55755
BSG	0.06986	0.1608	1	3014	3	-0.79437	0.78518	0.79031	0.999999	13847	1	-0.12541
BSN	0.069596	0.1603	1	3008	3	-1.143	0.51932	0.63562	0.999999	10560	1	-0.092594
BSND	0.70567	0.73551	1	12618	1	-0.20667	0.14233	0.28834	0.999999	4623	3	-0.53858
BSPH1	0.64889	0.70248	1	11935	1	0.99514	0.84415	0.84348	0.999999	15063	0	0.41957
BSPRY	0.38797	0.5355	1	8496	2	0.16013	0.061166	0.14394	0.978985	2804	2	-0.58534
BST1	0.89613	0.89581	1	16374	0	0.060491	0.70826	0.73502	0.999999	12635	1	0.28917
BST2	0.57039	0.66264	1	11049	1	0.68464	0.58487	0.66608	0.999999	11162	1	0.22738
BSX	0.86171	0.86128	1	15519	0	0.59132	0.68279	0.71925	0.999999	12261	1	0.54004
BTAF1	0.029837	0.083096	0.732571	2167	1	-0.12589	0.0078896	0.026921	0.363119	1415	2	-0.011208
BTBD1	0.80377	0.80653	1	14259	1	0.18753	0.33566	0.482	0.999999	7602	2	0.1025
BTBD10	0.96375	0.9637	1	18104	0	1.629	0.39489	0.54182	0.999999	8717	2	0.51252
BTBD11	0.063881	0.1495	0.987036	2894	3	-0.70729	0.87306	0.87266	0.999999	15746	0	0.34327
BTBD16	0.83902	0.83835	1	14988	1	0.7112	0.22009	0.36654	0.999999	5706	2	-0.69813
BTBD17	0.19217	0.34094	1	5357	1	0.66497	0.096301	0.20888	0.999999	3564	3	-0.53658
BTBD18	0.29416	0.44187	1	6898	2	-0.25952	0.44558	0.59289	0.999999	9710	2	-0.11151
BTBD19	0.30265	0.45033	1	7044	2	-0.025996	0.4529	0.60025	0.999999	9867	2	-0.15478
BTBD2	0.032594	0.088675	0.76344	2219	3	-0.60336	0.65669	0.704	0.999999	11925	1	0.0016363
BTBD3	0.77398	0.78264	1	13702	1	0.13751	0.71295	0.73798	0.999999	12709	1	-0.26958
BTBD6	0.32769	0.47517	1	7452	2	-0.19882	0.97411	0.97403	0.999999	18313	0	0.3257
BTBD7	0.64689	0.70139	1	11909	1	0.93446	0.35875	0.50538	0.999999	8035	2	0.47499
BTBD8	0.097291	0.21087	1	3603	3	-0.72801	0.17955	0.32587	0.999999	5076	2	-0.30065
BTBD9	0.41923	0.56676	1	9092	2	-0.46841	0.95157	0.95148	0.999999	17696	0	1.1257
BTC	0.79328	0.79782	1	14057	1	0.39605	0.95464	0.95452	0.999999	17783	0	0.54617
BTD	0.88687	0.88652	1	16147	0	0.62562	0.96602	0.96596	0.999999	18093	0	0.5045
BTF3	0.00034964	0.001287	0.041852	586	4	-1.7441	6.4729e-05	0.00024166	0.013585	340	4	-2.0938
BTF3L4	0.13665	0.27892	1	4544	2	-0.89726	0.6173	0.68269	0.999999	11472	1	-0.24211
BTG1	0.047112	0.11737	0.885147	2532	3	-0.85064	0.0062132	0.021524	0.31166	1318	3	-1.2233
BTG2	0.68497	0.72303	1	12361	1	-0.11844	0.072821	0.16595	0.999999	3044	2	-0.45493
BTG3	0.7779	0.78562	1	13783	1	0.32775	0.83559	0.83499	0.999999	14871	1	1.0709
BTG4	0.43898	0.58649	1	9487	2	-0.10043	0.65944	0.70558	0.999999	11962	1	0.10255
BTK	0.99076	0.9908	1	18845	0	1.0211	0.62441	0.68647	0.999999	11558	1	-0.044682
BTLA	0.91216	0.91198	1	16785	0	0.87987	0.62964	0.68921	0.999999	11624	1	0.47286
BTN1A1	0.28804	0.43588	1	6778	2	-0.14492	0.99207	0.99213	0.999999	18854	0	0.54301
BTN2A1	0.88485	0.88443	1	16099	0	0.23473	0.98287	0.9829	0.999999	18578	0	0.69874
BTN2A2	0.95388	0.95377	1	17831	0	0.33694	0.44155	0.58885	0.999999	9644	2	0.10236
BTN3A1	0.96046	0.96038	1	18028	0	0.28035	0.97307	0.97301	0.999999	18285	0	0.19337
BTN3A2	0.40788	0.55542	1	8879	2	-0.12251	0.55106	0.6499	0.999999	10846	1	0.22405
BTN3A3	0.40341	0.55098	1	8795	2	-0.13684	0.93342	0.93323	0.999999	17216	0	0.40287
BTNL10	0.56306	0.65928	1	10960	1	-0.034263	0.94021	0.94016	0.999999	17411	0	0.31272
BTNL2	0.78692	0.79274	1	13945	1	-0.12885	0.99867	0.99868	0.999999	19053	0	0.85074
BTNL3	0.25806	0.40624	1	6291	2	-0.15573	0.099423	0.21443	0.999999	3641	3	-0.40201
BTNL8	0.89965	0.89933	1	16469	0	0.68415	0.81266	0.81366	0.999999	14379	1	0.35728
BTNL9	0.28679	0.43464	1	6752	2	-0.0038406	0.56853	0.65813	0.999999	11011	1	0.12378
BTRC	0.95135	0.95126	1	17762	0	0.55301	0.35662	0.50315	0.999999	7989	1	0.20514
BUB1	0.074713	0.16976	1	3110	3	-0.93393	0.10777	0.22913	0.999999	3807	2	-0.50272
BUB1B	0.0003142	0.0011555	0.039436	560	4	-5.3257	2.0697e-05	7.3818e-05	0.006384	218	4	-4.8049
BUB3	5.6908e-08	2.5901e-07	0.000291	9	4	-8.0387	1.578e-08	2.5901e-07	0.000225	5	4	-8.0458
BUD13	0.047279	0.11768	0.88525	2536	3	-1.0657	0.43412	0.58141	0.999999	9490	2	0.1666
BUD31	2.6335e-05	9.1431e-05	0.007532	232	4	-5.4808	3.177e-05	0.00011112	0.008328	255	4	-2.8996
BVES	0.82843	0.82831	1	14772	1	0.010719	0.12405	0.25739	0.999999	4175	3	-0.53707
BYSL	0.00010454	0.0003981	0.019712	386	4	-5.6644	0.066765	0.15458	0.999999	2905	3	-1.3211
BZRAP1	0.17732	0.32622	1	5156	1	0.19826	0.033593	0.090105	0.769171	2237	3	-1.1828
BZW1	0.44953	0.59706	1	9691	1	-0.039379	0.85097	0.85038	0.999999	15242	0	0.17263
BZW2	0.14008	0.28465	1	4625	3	-0.43263	0.20706	0.35345	0.999999	5496	2	-0.31067
C10orf10	0.11248	0.23759	1	3950	2	-0.81216	0.18234	0.32868	0.999999	5123	2	-0.44295
C10orf105	0.89518	0.89489	1	16349	0	-0.011839	0.88267	0.88224	0.999999	15988	0	0.46043
C10orf107	0.1024	0.21982	1	3713	2	-0.33068	0.44414	0.59145	0.999999	9682	2	-0.052116
C10orf111	0.72594	0.74861	1	12888	1	-0.072966	0.98767	0.98769	0.999999	18716	0	0.63873
C10orf113	0.8247	0.8249	1	14697	1	0.45429	0.83451	0.83396	0.999999	14852	1	0.33246
C10orf12	0.88067	0.88019	1	16002	0	0.6402	0.58632	0.66682	0.999999	11179	1	0.46418
C10orf120	0.35616	0.50363	1	7920	2	-0.10277	0.26716	0.41348	0.999999	6440	2	-0.025439
C10orf126	0.93145	0.93123	1	17269	0	0.9101	0.67168	0.71267	0.999999	12118	1	0.65441
C10orf128	0.38437	0.53191	1	8428	2	-0.30764	0.4907	0.62352	0.999999	10308	1	0.23301
C10orf131	0.81576	0.81696	1	14509	1	2.1949	0.55816	0.6532	0.999999	10911	1	1.1778
C10orf142	0.42151	0.56909	1	9140	2	0.13153	0.97746	0.97749	0.999999	18413	0	0.36122
C10orf2	5.9989e-05	0.00021938	0.012745	327	4	-2.7675	0.036104	0.095143	0.792034	2291	3	-0.75517
C10orf25	0.99229	0.99234	1	18881	0	0.66913	0.41997	0.5671	0.999999	9223	2	-0.10174
C10orf32	0.35415	0.50168	1	7887	1	-0.10804	0.019063	0.060262	0.601142	1909	3	-0.84216
C10orf35	0.73912	0.75746	1	13097	1	0.14287	0.78505	0.79019	0.999999	13845	1	0.23443
C10orf53	0.87212	0.87175	1	15774	0	0.55491	0.87582	0.87538	0.999999	15812	0	0.31782
C10orf54	0.71188	0.7394	1	12693	1	0.17611	0.047776	0.11814	0.892484	2530	3	-1.0655
C10orf55	0.83615	0.83562	1	14924	1	0.46189	0.92357	0.92343	0.999999	16993	0	0.18335
C10orf62	0.80038	0.80372	1	14186	1	0.56383	0.30468	0.45092	0.999999	7058	1	0.40255
C10orf67	0.38277	0.53033	1	8407	2	0.020769	0.97682	0.97683	0.999999	18394	0	0.32386
C10orf71	0.55449	0.6553	1	10885	1	0.067461	0.82531	0.82513	0.999999	14645	1	-0.049369
C10orf76	0.72934	0.75087	1	12928	1	0.35616	0.67329	0.71361	0.999999	12141	1	0.25267
C10orf82	0.98187	0.98191	1	18585	0	0.60226	0.92751	0.92729	0.999999	17076	0	0.2075
C10orf88	0.3915	0.539	1	8570	1	0.067835	0.58098	0.66418	0.999999	11126	1	0.1272
C10orf90	0.63822	0.69673	1	11799	1	0.21445	0.77897	0.78533	0.999999	13736	1	0.23828
C10orf91	0.28067	0.42861	1	6672	2	-0.1347	0.58672	0.667	0.999999	11185	1	-0.082743
C10orf95	0.86817	0.86774	1	15677	0	0.042917	0.99928	0.99928	0.999999	19081	0	0.90089
C10orf99	0.73025	0.75148	1	12945	1	0.96725	0.70443	0.73254	0.999999	12584	1	0.91344
C11orf1	0.67449	0.71686	1	12234	1	0.1098	0.40052	0.54755	0.999999	8840	2	-0.0058929
C11orf16	0.24268	0.39102	1	6052	1	0.33812	0.85429	0.85377	0.999999	15307	0	0.0077238
C11orf21	0.96775	0.96771	1	18200	0	0.67411	0.25182	0.39815	0.999999	6196	1	0.30665
C11orf24	0.76741	0.77775	1	13584	1	0.49929	0.92079	0.92058	0.999999	16921	0	0.1924
C11orf30	0.84006	0.83937	1	15009	1	-0.19156	0.8672	0.86675	0.999999	15609	0	0.041862
C11orf31	0.74427	0.76103	1	13188	1	1.0632	0.7912	0.79522	0.999999	13972	1	0.10087
C11orf40	0.92125	0.92106	1	17007	0	0.41262	0.06978	0.16027	0.999999	2971	1	0.18215
C11orf42	0.35199	0.49953	1	7853	2	0.077278	0.324	0.47026	0.999999	7389	2	0.26829
C11orf44	0.66312	0.7103	1	12104	1	0.30745	0.88284	0.88241	0.999999	15993	0	0.26837
C11orf45	0.8177	0.81861	1	14554	1	0.45212	0.96928	0.96922	0.999999	18182	0	0.83746
C11orf49	0.88175	0.88131	1	16029	0	0.010623	0.40543	0.55247	0.999999	8923	1	-0.1406
C11orf52	0.73627	0.75552	1	13050	1	0.06684	0.96264	0.96258	0.999999	18003	0	0.54677
C11orf53	0.99748	0.99749	1	19019	0	1.4094	0.94009	0.94006	0.999999	17405	0	0.38225
C11orf54	0.5779	0.6662	1	11141	1	0.92046	0.35865	0.50525	0.999999	8032	2	-0.21036
C11orf57	0.024932	0.073179	0.678311	2057	3	-3.4489	0.051711	0.12584	0.921147	2610	3	-1.4103
C11orf58	0.42198	0.56955	1	9152	2	-0.15855	0.38943	0.53626	0.999999	8618	2	-0.24023
C11orf63	0.75869	0.77127	1	13429	1	0.75161	0.13396	0.27431	0.999999	4413	3	-0.55378
C11orf65	0.78759	0.79327	1	13956	1	0.19113	0.93119	0.93097	0.999999	17160	0	0.54025
C11orf68	0.65985	0.70852	1	12062	1	0.15264	0.16256	0.30871	0.999999	4851	2	-0.33546
C11orf70	0.051601	0.12608	0.915825	2628	3	-0.59551	0.86377	0.86335	0.999999	15527	0	0.27007
C11orf71	0.97244	0.9724	1	18320	0	0.60915	0.76563	0.77505	0.999999	13514	1	0.16655
C11orf73	0.0086916	0.029457	0.382476	1471	3	-4.0325	0.22814	0.37457	0.999999	5812	2	-0.50684
C11orf74	0.53056	0.64457	1	10653	1	-0.28734	0.78766	0.79233	0.999999	13901	1	0.062652
C11orf80	0.072425	0.16557	1	3057	3	-0.81718	0.38912	0.53595	0.999999	8612	1	0.93944
C11orf84	0.62508	0.68993	1	11658	1	0.2796	0.68117	0.71828	0.999999	12239	1	-0.078457
C11orf85	0.72372	0.74713	1	12848	1	-0.075547	0.45553	0.60295	0.999999	9917	2	-0.29973
C11orf86	0.72163	0.74576	1	12812	1	0.015051	0.62247	0.68544	0.999999	11532	1	0.59815
C11orf87	0.85982	0.85935	1	15472	0	0.31166	0.96301	0.96293	0.999999	18013	0	0.32005
C11orf88	0.78312	0.78974	1	13861	1	0.79618	0.25012	0.39647	0.999999	6166	2	-0.33694
C11orf91	0.41632	0.56384	1	9028	2	-0.14381	0.18018	0.3265	0.999999	5088	2	-0.2917
C11orf94	0.74558	0.76196	1	13211	1	0.17514	0.44948	0.59686	0.999999	9789	2	0.28108
C11orf95	0.10047	0.21646	1	3674	3	-0.55419	0.086065	0.19033	0.999999	3321	2	-0.52863
C11orf96	0.93286	0.93265	1	17307	0	0.73616	0.98054	0.98057	0.999999	18510	0	0.55086
C11orf97	0.37197	0.51947	1	8183	1	0.37473	0.30175	0.44804	0.999999	7014	1	0.60174
C11orf98	0.46036	0.60787	1	9932	1	0.085574	0.40473	0.55173	0.999999	8904	2	-0.18359
C12orf10	0.33118	0.47867	1	7514	1	0.23077	0.2763	0.42261	0.999999	6590	2	-0.45045
C12orf29	0.89036	0.89003	1	16234	0	0.43261	0.18879	0.33507	0.999999	5222	2	-0.55246
C12orf4	0.84263	0.84194	1	15075	1	0.45408	0.41007	0.55715	0.999999	9004	1	0.47903
C12orf40	0.80383	0.80657	1	14262	1	-0.13813	0.13275	0.27226	0.999999	4391	2	-0.55921
C12orf42	0.39275	0.54026	1	8602	2	-0.21931	0.15615	0.30234	0.999999	4777	2	0.065437
C12orf43	0.42891	0.57652	1	9272	2	-0.35481	0.85308	0.85251	0.999999	15284	0	0.80401
C12orf45	1.4404e-05	4.9989e-05	0.00571	167	4	-3.8877	0.00029871	0.001106	0.036713	575	4	-4.227
C12orf49	0.2968	0.44447	1	6941	2	-0.2283	0.0047668	0.016705	0.263442	1207	4	-0.5287
C12orf50	0.91461	0.9144	1	16843	0	0.52675	0.18991	0.33626	0.999999	5237	2	-0.072036
C12orf54	0.31681	0.46436	1	7280	2	-0.22657	0.035401	0.093766	0.786722	2274	2	-0.79957
C12orf56	0.62778	0.69131	1	11688	1	0.014063	0.37524	0.52202	0.999999	8334	2	-0.29116
C12orf57	0.77162	0.78093	1	13657	1	0.4597	0.74153	0.75743	0.999999	13124	1	0.1211
C12orf60	0.82618	0.82622	1	14725	1	1.1629	0.52943	0.64011	0.999999	10641	1	0.28238
C12orf65	0.9507	0.95064	1	17743	0	0.60304	0.1165	0.24431	0.999999	3994	3	-0.66522
C12orf66	0.90376	0.90344	1	16578	0	0.38003	0.90434	0.904	0.999999	16529	0	0.34648
C12orf71	0.76744	0.77778	1	13585	1	-0.098706	0.24006	0.38641	0.999999	5999	2	-0.39243
C12orf73	1	1	1	19111	0	2.1527	0.80627	0.80802	0.999999	14252	1	0.70906
C12orf74	0.86202	0.86161	1	15527	0	-0.11954	0.97318	0.97312	0.999999	18287	0	0.30576
C12orf75	0.99646	0.99647	1	19000	0	0.84628	0.292	0.43828	0.999999	6848	2	-0.43203
C12orf76	0.15161	0.30065	1	4846	2	-0.49676	0.15311	0.29931	0.999999	4745	2	-0.10656
C12orf77	0.52909	0.64396	1	10645	1	1.4609	0.50721	0.63046	0.999999	10454	1	1.1628
C12orf79	0.61618	0.6853	1	11547	1	-0.092156	0.4533	0.60067	0.999999	9873	2	-0.079739
C12orf80	0.18664	0.33546	1	5273	2	-0.57658	0.1706	0.31685	0.999999	4955	2	-0.4611
C14orf1	0.51728	0.63886	1	10528	1	0.027288	0.50659	0.63017	0.999999	10445	1	0.30439
C14orf105	0.16009	0.30904	1	4958	1	0.52385	0.34622	0.49274	0.999999	7799	2	-0.3066
C14orf119	0.49436	0.62932	1	10328	1	0.53466	0.86126	0.86079	0.999999	15467	0	0.17047
C14orf132	0.33309	0.48056	1	7550	2	-0.16778	0.49849	0.62674	0.999999	10373	1	0.0010597
C14orf142	0.033653	0.090827	0.775938	2234	3	-1.8013	0.093006	0.20296	0.999999	3493	3	-0.49807
C14orf159	0.12181	0.25358	1	4184	3	-0.49764	0.2221	0.36855	0.999999	5735	2	-0.78147
C14orf166	0.38662	0.53412	1	8472	2	-0.35261	0.34837	0.49488	0.999999	7832	2	-0.20419
C14orf169	0.81223	0.81383	1	14434	1	0.36935	0.86262	0.86219	0.999999	15498	0	0.40078
C14orf177	0.98235	0.98237	1	18597	0	0.52161	0.6724	0.71309	0.999999	12127	1	0.17134
C14orf178	0.12675	0.26202	1	4310	1	0.18888	0.22171	0.36815	0.999999	5731	1	-0.083124
C14orf180	0.35418	0.5017	1	7888	2	-0.4696	0.97311	0.97305	0.999999	18286	0	0.61289
C14orf2	0.23115	0.3797	1	5873	1	0.22042	0.25274	0.39911	0.999999	6210	2	0.25275
C14orf28	0.090512	0.19869	1	3452	3	-0.81177	0.55371	0.65115	0.999999	10874	1	0.28839
C14orf37	0.86303	0.86261	1	15556	0	0.5549	0.28282	0.42912	0.999999	6687	2	-0.41081
C14orf39	0.29572	0.44338	1	6926	2	-0.27445	0.29517	0.44134	0.999999	6905	2	-0.32236
C14orf79	0.14691	0.29598	1	4801	2	-0.2677	0.3784	0.52519	0.999999	8402	2	-0.10387
C14orf80	0.0053507	0.018669	0.279856	1273	4	-1.5994	0.0034516	0.012246	0.211249	1106	4	-1.4184
C14orf93	0.92244	0.92228	1	17038	0	0.61021	0.43907	0.58633	0.999999	9585	1	0.22402
C15orf26	0.11554	0.24279	1	4026	2	-0.78588	0.93327	0.93308	0.999999	17211	0	0.27197
C15orf27	0.13262	0.27209	1	4453	2	-0.47573	0.49472	0.62514	0.999999	10341	1	0.37519
C15orf32	0.97413	0.97405	1	18371	0	0.45926	0.90568	0.90538	0.999999	16565	0	0.15938
C15orf38-AP3S2	0.93994	0.93992	1	17481	0	0.31735	0.66559	0.70908	0.999999	12050	1	0.45897
C15orf39	0.99758	0.99758	1	19024	0	0.79275	0.45005	0.59743	0.999999	9803	1	0.54903
C15orf40	0.85312	0.85254	1	15327	0	-0.10254	0.59807	0.67273	0.999999	11282	1	0.58286
C15orf41	0.030831	0.085086	0.7436	2186	3	-0.90894	0.070116	0.16092	0.999999	2979	3	-0.74795
C15orf43	0.40655	0.5541	1	8851	2	-0.2586	0.60218	0.67485	0.999999	11319	1	0.61398
C15orf48	0.99562	0.99565	1	18979	0	0.90616	0.79657	0.79973	0.999999	14066	1	0.18614
C15orf52	0.80125	0.80445	1	14200	1	0.60948	0.28129	0.42761	0.999999	6663	2	-0.32867
C15orf53	0.30633	0.45394	1	7108	2	-0.15215	0.61118	0.67946	0.999999	11414	1	0.17706
C15orf54	0.4923	0.62853	1	10308	1	0.13303	0.45714	0.60457	0.999999	9941	1	0.07895
C15orf56	0.35681	0.50429	1	7928	2	-0.27674	0.44999	0.59736	0.999999	9802	2	-0.21663
C15orf57	0.7195	0.74433	1	12792	1	-0.068322	0.89441	0.89409	0.999999	16277	0	-0.10105
C15orf59	0.37669	0.52423	1	8280	1	0.29878	0.29537	0.44155	0.999999	6909	2	-0.30165
C15orf61	0.82214	0.82261	1	14638	1	-0.22152	0.85052	0.84994	0.999999	15228	0	0.64237
C15orf62	0.93596	0.93585	1	17374	0	0.55405	0.31375	0.46006	0.999999	7219	2	-0.45355
C15orf65	0.8769	0.87646	1	15906	0	0.40557	0.99718	0.99718	0.999999	19012	0	0.89678
C16orf13	0.15069	0.29973	1	4834	2	-0.37885	0.76236	0.77265	0.999999	13464	1	-0.036769
C16orf45	0.25057	0.3988	1	6185	2	0.041097	0.25159	0.39791	0.999999	6192	1	0.52197
C16orf46	0.92718	0.92697	1	17171	0	0.62967	0.15354	0.29974	0.999999	4749	1	0.18932
C16orf47	0.68866	0.72522	1	12404	1	0.39495	0.78161	0.78745	0.999999	13784	1	0.24731
C16orf52	0.99658	0.9966	1	19001	0	1.3454	0.95978	0.95969	0.999999	17922	0	0.3404
C16orf54	0.87666	0.87621	1	15899	0	0.092746	0.9707	0.97064	0.999999	18213	0	0.5545
C16orf58	0.92562	0.92542	1	17130	0	0.37019	0.91164	0.91145	0.999999	16695	0	0.38926
C16orf59	0.085298	0.18922	1	3337	2	-0.24695	0.098366	0.21252	0.999999	3613	3	-0.61614
C16orf62	0.0459	0.11505	0.879033	2500	3	-0.81128	0.010811	0.036114	0.440493	1565	4	-0.645
C16orf70	0.4602	0.60771	1	9928	1	0.079712	0.93148	0.93126	0.999999	17168	0	0.62283
C16orf71	0.83928	0.83863	1	14993	1	0.26744	0.94222	0.94216	0.999999	17461	0	0.16803
C16orf72	0.39872	0.54632	1	8709	2	0.098843	0.16778	0.31399	0.999999	4916	2	-0.3975
C16orf74	0.8952	0.89491	1	16350	0	0.17029	0.93506	0.93494	0.999999	17255	0	0.42739
C16orf78	0.74009	0.75813	1	13120	1	-0.24431	0.37023	0.5169	0.999999	8246	1	0.16479
C16orf82	0.79987	0.79995	1	14174	0	1.2451	0.49893	0.55253	0.999999	10378	1	0.31251
C16orf86	0.050492	0.12392	0.906056	2612	3	-0.69982	0.39365	0.54051	0.999999	8694	2	-0.067544
C16orf87	0.99813	0.99815	1	19048	0	1.4257	0.34379	0.49028	0.999999	7746	1	1.0198
C16orf89	0.9365	0.93643	1	17394	0	0.43163	0.84165	0.84092	0.999999	15002	0	0.13587
C16orf90	0.12861	0.26526	1	4357	3	-0.32594	0.92667	0.92646	0.999999	17060	0	-0.0049986
C16orf91	0.31248	0.46014	1	7207	2	-0.46182	0.74376	0.75903	0.999999	13165	1	0.76499
C16orf92	0.63641	0.69577	1	11776	1	0.8578	0.99431	0.99437	0.999999	18920	0	1.0256
C16orf93	0.22828	0.3768	1	5836	2	-0.29755	0.21382	0.36031	0.999999	5596	1	0.94617
C16orf95	0.71086	0.73877	1	12682	1	-0.10631	0.37333	0.52005	0.999999	8303	2	-0.19365
C16orf96	0.68308	0.7219	1	12333	1	0.28608	0.53284	0.64159	0.999999	10666	1	0.33309
C16orf97	0.95559	0.9555	1	17881	0	0.346	0.99926	0.99926	0.999999	19078	0	0.69038
C17orf100	0.43151	0.57912	1	9320	2	-0.011616	0.29001	0.43631	0.999999	6815	2	-0.3803
C17orf102	0.10206	0.21928	1	3707	3	-0.6312	0.23116	0.37763	0.999999	5860	2	-0.27784
C17orf104	0.65069	0.70345	1	11955	1	0.21952	0.014602	0.047784	0.526399	1733	4	-0.78731
C17orf105	0.86725	0.8668	1	15654	0	-0.075285	0.98626	0.98625	0.999999	18670	0	0.42984
C17orf107	0.7453	0.76177	1	13204	1	0.11634	0.73444	0.75251	0.999999	13031	1	0.56157
C17orf112	0.689	0.72543	1	12408	1	0.4337	0.689	0.72302	0.999999	12348	1	-0.044614
C17orf47	0.77792	0.78564	1	13784	1	0.23547	0.32911	0.47547	0.999999	7472	2	-0.39044
C17orf49	0.44229	0.5898	1	9550	2	-0.34897	0.69024	0.7238	0.999999	12368	1	0.5957
C17orf50	0.40465	0.55218	1	8815	2	-0.45097	0.19951	0.34584	0.999999	5392	2	-0.5434
C17orf51	0.27952	0.42747	1	6657	2	-0.2091	0.19082	0.33717	0.999999	5251	2	-0.23841
C17orf53	0.31385	0.46147	1	7234	2	-0.00093917	0.2752	0.42154	0.999999	6572	1	0.037592
C17orf58	0.021254	0.065521	0.631201	1979	3	-1.1142	0.35085	0.49744	0.999999	7881	2	-0.25654
C17orf59	0.37987	0.52742	1	8346	1	0.40077	0.11396	0.23997	0.999999	3937	3	-0.73482
C17orf62	0.39432	0.54187	1	8628	2	-0.35001	0.41706	0.56417	0.999999	9152	1	-0.21206
C17orf64	0.90873	0.90847	1	16702	0	0.61235	0.43823	0.5855	0.999999	9574	2	0.21048
C17orf67	0.45972	0.60724	1	9915	2	-0.20858	0.0031022	0.011023	0.194004	1084	4	-1.7134
C17orf70	0.54043	0.64891	1	10742	1	0.25704	0.019805	0.061797	0.611986	1924	3	-1.0855
C17orf74	0.77654	0.78458	1	13758	1	-0.024133	0.13796	0.2811	0.999999	4526	2	-0.097258
C17orf75	0.14094	0.28608	1	4648	3	-0.397	0.18926	0.33556	0.999999	5229	2	-0.23328
C17orf77	0.63277	0.69391	1	11738	1	0.051942	0.89155	0.89125	0.999999	16213	0	0.34281
C17orf78	0.059016	0.14028	0.961239	2786	3	-0.82195	0.44712	0.59445	0.999999	9737	1	0.36108
C17orf80	0.71885	0.74392	1	12785	1	0.002595	0.86563	0.86521	0.999999	15567	0	0.47403
C17orf82	0.13381	0.2741	1	4481	2	-0.60579	0.18721	0.33353	0.999999	5204	1	-0.1962
C17orf85	0.98943	0.98946	1	18809	0	1.2185	0.08915	0.19594	0.999999	3405	3	-0.58059
C17orf89	0.094521	0.20586	1	3539	3	-0.93387	0.38705	0.53387	0.999999	8574	2	0.022483
C17orf96	0.58489	0.6696	1	11230	1	0.17717	0.10718	0.22812	0.999999	3792	3	-0.56994
C17orf97	0.78657	0.79246	1	13936	1	0.5465	0.80828	0.80976	0.999999	14293	1	-0.11488
C17orf98	0.5512	0.65378	1	10849	1	0.19374	0.27239	0.41869	0.999999	6528	2	-0.30358
C17orf99	0.16964	0.27611	1	5049	2	-0.44786	0.18619	0.29656	0.999999	5183	2	-0.36401
C18orf21	0.27395	0.42196	1	6561	1	-0.13327	0.53528	0.64267	0.999999	10695	1	0.17358
C18orf25	0.96002	0.95993	1	18014	0	0.59456	0.37585	0.52261	0.999999	8348	2	-0.086771
C18orf32	0.84665	0.84604	1	15167	0	0.16741	0.32098	0.4672	0.999999	7341	2	0.087475
C18orf42	0.97104	0.97099	1	18284	0	0.52199	0.82115	0.82131	0.999999	14550	1	0.44541
C18orf54	0.37824	0.52578	1	8308	2	-0.2821	0.87574	0.8753	0.999999	15808	0	-0.0012825
C18orf63	0.1103	0.23374	1	3897	3	-0.61546	0.65702	0.70417	0.999999	11931	1	0.10748
C18orf65	0.73861	0.75713	1	13087	1	0.77968	0.85347	0.85291	0.999999	15296	0	0.69389
C18orf8	0.34917	0.49665	1	7808	2	-0.1407	0.089512	0.19659	0.999999	3411	3	-0.68946
C19orf12	0.81571	0.81692	1	14508	1	0.37335	0.13428	0.27488	0.999999	4423	2	-0.45118
C19orf18	0.55709	0.65647	1	10909	1	-0.21492	0.7849	0.79008	0.999999	13843	1	-0.15708
C19orf24	0.036511	0.096573	0.803219	2295	3	-2.3597	0.4877	0.62228	0.999999	10282	1	-0.12101
C19orf25	0.080107	0.17974	1	3226	3	-1.1227	0.053754	0.12984	0.934019	2655	2	-2.3576
C19orf26	0.68664	0.72402	1	12378	1	0.0082757	0.45019	0.59756	0.999999	9806	2	0.10374
C19orf33	0.32551	0.47303	1	7423	2	-0.66608	0.16961	0.31586	0.999999	4940	2	-0.77815
C19orf35	0.82605	0.8261	1	14723	1	0.11568	0.37902	0.52582	0.999999	8413	2	0.09947
C19orf38	0.1794	0.32828	1	5183	2	-0.57805	0.66018	0.70597	0.999999	11979	1	0.022011
C19orf40	0.043715	0.11084	0.864337	2449	3	-0.66873	0.0013512	0.0048894	0.107889	866	3	-1.4628
C19orf43	0.00056793	0.0020884	0.058271	683	4	-2.1152	0.073878	0.1679	0.999999	3069	3	-0.94825
C19orf44	0.0025714	0.0091791	0.167773	1044	3	-2.3909	0.58664	0.66696	0.999999	11184	1	0.3338
C19orf45	0.179	0.32787	1	5178	2	-0.20165	0.1131	0.23853	0.999999	3923	2	-0.2357
C19orf47	0.45565	0.60317	1	9835	2	-0.048079	0.22414	0.37056	0.999999	5765	2	-0.084216
C19orf48	0.44656	0.59408	1	9632	2	-0.15924	0.90535	0.90503	0.999999	16558	0	0.30452
C19orf52	0.00032838	0.0012088	0.040533	570	4	-5.8806	0.0013905	0.0050261	0.109537	877	4	-5.8877
C19orf53	0.006289	0.021769	0.312134	1331	3	-4.0468	0.013572	0.044592	0.504017	1690	4	-2.2499
C19orf54	0.24355	0.39186	1	6071	2	-0.13531	0.95334	0.95323	0.999999	17741	0	0.64573
C19orf57	0.95544	0.95535	1	17875	0	0.21406	0.44239	0.5897	0.999999	9654	1	0.19517
C19orf60	0.20927	0.35792	1	5574	2	-0.44719	0.12977	0.26716	0.999999	4319	3	-0.58625
C19orf66	0.018032	0.05808	0.5861	1892	2	-1.9513	0.29777	0.444	0.999999	6951	2	-0.36943
C19orf67	0.038409	0.10039	0.819	2338	3	-1.6897	0.38467	0.53151	0.999999	8525	2	-0.23368
C19orf68	0.50867	0.63524	1	10450	1	0.085343	0.80414	0.80617	0.999999	14214	1	0.20437
C19orf70	0.24286	0.3912	1	6058	2	-0.30565	0.2436	0.38995	0.999999	6057	2	-0.46556
C19orf71	0.56717	0.66116	1	11009	1	-0.073501	0.63732	0.69328	0.999999	11710	1	0.076316
C19orf73	0.99189	0.99196	1	18872	0	0.98328	0.92645	0.92625	0.999999	17055	0	0.44191
C19orf80	0.22064	0.36927	1	5726	2	-0.55752	0.035562	0.094073	0.787912	2278	3	-0.86239
C19orf81	0.29106	0.43887	1	6834	1	0.43176	0.99848	0.9985	0.999999	19045	0	0.65377
C19orf84	0.12881	0.26558	1	4365	1	-0.14178	0.13156	0.27021	0.999999	4361	2	-0.37546
C1D	0.17996	0.32882	1	5191	2	-0.41669	0.13743	0.2802	0.999999	4513	2	-0.33253
C1GALT1	0.95841	0.95836	1	17964	0	0.48035	0.96628	0.96622	0.999999	18101	0	0.35129
C1GALT1C1	0.46396	0.61148	1	9986	2	-0.16187	0.93624	0.93615	0.999999	17296	0	0.1553
C1GALT1C1L	0.76607	0.77671	1	13560	1	0.23132	0.90707	0.90682	0.999999	16600	0	0.43703
C1orf100	0.84096	0.84024	1	15031	1	-0.2693	0.21529	0.36179	0.999999	5623	2	-0.4985
C1orf101	0.11239	0.23743	1	3946	1	0.037768	0.10144	0.218	0.999999	3675	2	-0.44199
C1orf105	0.4085	0.55609	1	8890	2	-0.27446	0.19493	0.34127	0.999999	5323	2	-0.19631
C1orf106	0.3144	0.46199	1	7247	2	-0.35421	0.51483	0.63364	0.999999	10518	1	0.13743
C1orf109	1.5291e-05	5.2579e-05	0.00571	171	4	-6.6251	0.0054139	0.018876	0.286559	1256	4	-2.173
C1orf110	0.89377	0.89346	1	16319	0	0.11005	0.98982	0.98985	0.999999	18784	0	0.59565
C1orf111	0.91014	0.9099	1	16737	0	0.44664	0.94513	0.94501	0.999999	17538	0	0.21819
C1orf112	0.88358	0.88315	1	16071	0	0.063965	0.08842	0.19462	0.999999	3381	2	-0.48542
C1orf115	0.25653	0.40475	1	6264	1	1.2448	0.62507	0.68681	0.999999	11566	1	0.57205
C1orf116	0.92208	0.9219	1	17033	0	0.32018	0.71241	0.73763	0.999999	12699	1	0.56802
C1orf122	0.66777	0.713	1	12155	1	0.86303	0.96086	0.96078	0.999999	17952	0	0.79458
C1orf123	0.042946	0.10934	0.856797	2435	3	-1.4555	0.92181	0.92161	0.999999	16945	0	0.547
C1orf127	0.88044	0.87997	1	15996	0	0.053986	0.83871	0.838	0.999999	14941	0	0.10636
C1orf131	0.0028283	0.010076	0.180318	1068	3	-3.1597	0.0073178	0.025089	0.346624	1382	3	-1.8733
C1orf137	0.80919	0.81118	1	14371	1	0.34481	0.88288	0.88245	0.999999	15994	0	0.077469
C1orf141	0.70377	0.73433	1	12590	1	0.0090747	0.39932	0.54632	0.999999	8821	2	0.068406
C1orf146	0.62387	0.68929	1	11643	1	0.74472	0.84538	0.84473	0.999999	15101	0	-0.32023
C1orf158	0.11361	0.2395	1	3979	3	-0.55718	0.1628	0.30896	0.999999	4854	1	-0.25317
C1orf159	0.92691	0.92671	1	17161	0	0.2622	0.34941	0.49593	0.999999	7854	2	0.15199
C1orf162	0.008798	0.029788	0.384684	1479	4	-1.3395	0.44992	0.5973	0.999999	9797	1	-0.016196
C1orf167	0.59099	0.67264	1	11289	1	-0.089041	0.021168	0.06466	0.629891	1957	2	-0.87985
C1orf168	0.13095	0.26921	1	4417	2	-0.26648	0.68705	0.72183	0.999999	12322	1	-0.0064291
C1orf174	0.95372	0.95361	1	17824	0	0.45242	0.89614	0.89582	0.999999	16322	0	0.32349
C1orf177	0.074158	0.16877	1	3093	3	-0.62766	0.38998	0.53681	0.999999	8626	2	-0.12711
C1orf185	0.10535	0.22511	1	3765	2	-0.43529	0.96455	0.96451	0.999999	18051	0	0.43037
C1orf186	0.1912	0.33999	1	5343	1	0.016442	0.27975	0.42606	0.999999	6639	2	-0.22003
C1orf189	0.98657	0.98656	1	18727	0	0.54964	0.36204	0.50866	0.999999	8102	2	-0.20812
C1orf194	0.12971	0.2671	1	4384	3	-0.38702	0.19034	0.33667	0.999999	5243	1	-0.13655
C1orf195	0.34669	0.49421	1	7771	2	0.02959	0.65024	0.70038	0.999999	11856	1	0.28549
C1orf198	0.57172	0.66327	1	11067	1	0.22763	0.20282	0.34917	0.999999	5439	2	-0.21275
C1orf204	0.8353	0.83483	1	14905	1	0.38449	0.072528	0.16539	0.999999	3038	3	-0.87308
C1orf21	0.44787	0.59538	1	9662	2	0.0078449	0.81336	0.8143	0.999999	14392	1	-0.012648
C1orf210	0.89541	0.8951	1	16355	0	0.96057	0.598	0.6727	0.999999	11279	1	0.11621
C1orf216	0.90699	0.90675	1	16656	0	0.16355	0.87509	0.87465	0.999999	15796	0	0.15231
C1orf226	0.35435	0.50188	1	7890	2	-0.095905	0.19303	0.33938	0.999999	5283	1	0.18638
C1orf228	0.019851	0.062596	0.612002	1948	3	-2.2192	0.1636	0.30976	0.999999	4861	2	-0.29679
C1orf229	0.93366	0.93348	1	17323	0	0.49489	0.97297	0.97292	0.999999	18278	0	0.74683
C1orf233	0.24975	0.398	1	6173	2	-0.90481	0.89386	0.89354	0.999999	16267	0	0.025056
C1orf234	0.069012	0.15917	1	2999	3	-0.9237	0.20834	0.35473	0.999999	5518	1	0.38286
C1orf27	0.10134	0.21802	1	3690	3	-1.2611	0.0052702	0.018404	0.281857	1245	4	-2.5641
C1orf43	0.34406	0.49161	1	7727	2	-0.20119	0.022393	0.067205	0.645708	1986	3	-1.1415
C1orf50	0.15865	0.30761	1	4940	2	-0.3957	0.12357	0.25657	0.999999	4167	2	-0.8247
C1orf52	0.39061	0.53812	1	8549	1	0.44735	0.60922	0.6784	0.999999	11387	1	0.031384
C1orf53	0.12162	0.25329	1	4180	2	-0.77603	0.89487	0.89455	0.999999	16290	0	0.55942
C1orf54	0.1084	0.23041	1	3851	1	-0.055341	0.045509	0.11377	0.875674	2482	3	-0.86304
C1orf56	0.015758	0.051283	0.546058	1792	4	-0.64941	0.11055	0.23402	0.999999	3864	3	-0.56343
C1orf61	0.4842	0.62525	1	10246	1	0.58727	0.79427	0.79776	0.999999	14020	1	0.65332
C1orf64	0.54643	0.6516	1	10801	1	0.11164	0.86783	0.86738	0.999999	15627	0	0.11374
C1orf68	0.91288	0.91267	1	16796	0	-0.048711	0.30015	0.44643	0.999999	6984	2	-0.17785
C1orf86	0.013619	0.044738	0.500342	1705	4	-0.78936	0.25049	0.39683	0.999999	6172	2	-0.57567
C1orf87	0.26371	0.41179	1	6386	1	0.027802	0.035845	0.09462	0.790761	2283	3	-1.1583
C1orf94	0.22942	0.378	1	5851	2	-0.4507	0.39703	0.54395	0.999999	8767	2	-0.24762
C1orf95	0.76773	0.76803	1	13589	0	1.1611	0.8297	0.82969	0.999999	14742	0	0.58105
C1QA	0.55758	0.65671	1	10918	1	0.11706	0.88966	0.88932	0.999999	16172	0	0.53192
C1QB	0.91951	0.91934	1	16969	0	0.62458	0.84089	0.84017	0.999999	14988	0	0.12335
C1QBP	0.40994	0.55751	1	8917	1	-0.253	0.18162	0.32796	0.999999	5110	1	0.25914
C1QC	0.53183	0.64512	1	10662	1	0.15582	0.56311	0.65559	0.999999	10959	1	0.14615
C1QL1	0.95429	0.95418	1	17843	0	0.31691	0.9578	0.95777	0.999999	17867	0	0.64145
C1QL2	0.13451	0.27531	1	4493	3	-1.256	0.47548	0.61717	0.999999	10191	1	0.74697
C1QL3	0.4337	0.58132	1	9360	2	0.49677	0.96121	0.96112	0.999999	17961	0	0.56226
C1QL4	0.31042	0.45805	1	7164	2	-0.40622	0.13132	0.26979	0.999999	4354	3	-0.49365
C1QTNF1	0.65555	0.70608	1	12020	1	-0.19067	0.19911	0.34542	0.999999	5389	1	0.19166
C1QTNF2	0.7445	0.76119	1	13194	1	0.046249	0.21067	0.35709	0.999999	5552	2	0.1309
C1QTNF3	0.96492	0.96488	1	18137	0	0.41332	0.70043	0.72999	0.999999	12526	1	0.47834
C1QTNF4	0.2889	0.43674	1	6793	2	-0.2002	0.71084	0.73666	0.999999	12670	1	0.54437
C1QTNF5	0.83346	0.83305	1	14867	1	0.65819	0.59296	0.67018	0.999999	11232	1	0.46387
C1QTNF6	0.12632	0.26128	1	4303	2	-0.95434	0.84252	0.84181	0.999999	15019	0	0.31434
C1QTNF7	0.26456	0.41266	1	6402	1	0.48875	0.92348	0.92333	0.999999	16987	0	0.26938
C1QTNF8	0.43441	0.58198	1	9377	1	-0.21233	0.11657	0.24445	0.999999	3995	2	-0.052267
C1QTNF9	0.066564	0.15457	1	2945	3	-0.49302	0.051906	0.1262	0.92183	2614	3	-0.73921
C1QTNF9B	0.040353	0.10422	0.836567	2379	3	-1.2117	0.68273	0.71922	0.999999	12259	1	-0.20308
C1QTNF9B-AS1	0.029208	0.081827	0.726392	2151	3	-1.0445	0.20021	0.34655	0.999999	5402	2	-0.45409
C1RL	0.7703	0.7799	1	13636	1	0.51814	0.99926	0.99926	0.999999	19079	0	1.229
C1S	0.72779	0.74983	1	12911	1	0.52943	0.70223	0.73116	0.999999	12553	1	-0.24359
C2	0.29326	0.44102	1	6878	1	-0.086457	0.86376	0.86333	0.999999	15526	0	0.49329
C20orf141	0.93106	0.93082	1	17257	0	0.73674	0.90159	0.90124	0.999999	16462	0	0.25044
[truncated: 17,114 more rows]

## Sheet: Sensitivity screen - repeat 2
id	Day 21 control v Baseline|neg|score	Day 21 control v Baseline|neg|p-value	Day 21 control v Baseline|neg|fdr	Day 21 control v Baseline|neg|rank	Day 21 control v Baseline|neg|goodsgrna	Day 21 control v Baseline|neg|lfc	Day 21 LuTate v Baseline|neg|score	Day 21 LuTate v Baseline|neg|p-value	Day 21 LuTate v Baseline|neg|fdr	Day 21 LuTate v Baseline|neg|rank	Day 21 LuTate v Baseline|neg|goodsgrna	Day 21 LuTate v Baseline|neg|lfc
A1BG	0.9524	0.95268	1	17671	0	0.5898	0.93383	0.934	1	17175	0	0.49905
A1CF	0.55984	0.6431	1	10531	1	-0.13255	0.089168	0.19503	1	3389	2	-0.14369
A2M	0.98284	0.98288	1	18549	0	0.42623	0.74872	0.75646	1	12942	1	0.4533
A2ML1	0.3936	0.53892	1	8489	2	-0.055043	0.84353	0.84286	1	14970	0	0.39661
A3GALT2	0.65094	0.69268	1	11531	1	-0.073933	0.86288	0.86245	1	15456	0	0.0068745
A4GALT	0.76926	0.77458	1	13361	1	0.052562	0.92463	0.92444	1	16949	0	0.046894
A4GNT	0.93125	0.93102	1	17115	0	0.43612	0.32987	0.47171	1	7179	2	0.16977
AAAS	0.30972	0.4523	1	6978	2	-0.36829	0.050913	0.12239	0.892852	2618	3	-1.1126
AACS	0.69543	0.72051	1	12125	1	-0.16132	0.24006	0.37824	1	5657	2	-0.1547
AADAC	0.21867	0.359	1	5591	2	-0.39438	0.24208	0.38035	1	5688	1	-0.22775
AADACL2	0.4831	0.60736	1	9788	1	0.39067	0.48237	0.60051	1	9577	1	1.0388
AADACL3	0.061387	0.14324	0.963342	2838	2	-0.87176	0.26811	0.40738	1	6114	2	-0.040385
AADACL4	0.70237	0.72509	1	12250	1	0.29741	0.68313	0.7092	1	11858	1	0.11261
AADAT	0.65893	0.6975	1	11637	1	1.0243	0.6874	0.71204	1	11932	1	0.22594
AAED1	0.42679	0.57329	1	9151	1	-0.14586	0.56688	0.64132	1	10399	1	0.15579
AAGAB	0.6571	0.69636	1	11618	1	0.27345	0.1591	0.29367	1	4561	2	-0.46408
AAK1	0.88839	0.88806	1	16032	0	0.15982	0.82196	0.82146	1	14472	0	0.11881
AAMDC	0.81783	0.81748	1	14343	1	-0.091814	0.85517	0.85466	1	15262	0	0.089206
AAMP	0.0066193	0.02284	0.297573	1463	3	-2.243	0.000298	0.0011042	0.031735	665	3	-2.584
AANAT	0.75835	0.76585	1	13138	1	0.082694	0.61745	0.66903	1	10977	1	-0.1826
AAR2	0.42963	0.57632	1	9215	2	-0.089198	0.55273	0.63398	1	10258	1	0.23529
AARD	0.99411	0.99416	1	18905	0	0.83094	0.60486	0.66187	1	10822	1	0.37102
AARS	1.2135e-05	4.1183e-05	0.0041	192	3	-5.1489	1.1501e-06	3.3672e-06	0.000836	76	4	-5.4057
AARS2	0.015018	0.049084	0.498742	1879	2	-1.6732	0.5719	0.6439	1	10452	1	-0.22011
AARSD1	0.61667	0.67314	1	11115	1	0.48032	0.97135	0.97132	1	18152	0	0.27433
AASDH	0.68404	0.71316	1	11978	1	0.08523	0.19706	0.33346	1	5025	1	-0.12147
AASDHPPT	0.00075392	0.0027551	0.066071	794	4	-3.461	0.011533	0.038358	0.422318	1734	3	-1.5053
AASS	0.787	0.7894	1	13707	1	-0.044308	0.92101	0.92081	1	16855	0	0.1329
AATF	0.00084705	0.0030923	0.07252	815	4	-2.0714	0.00083789	0.0030561	0.067294	868	4	-2.2711
AATK	0.060973	0.14245	0.963034	2823	3	-0.71483	0.054111	0.12874	0.913679	2690	3	-0.62338
ABAT	0.33724	0.48065	1	7456	1	0.22506	0.88771	0.88737	1	16030	0	0.32756
ABCA1	0.45293	0.59429	1	9550	1	0.040827	0.38179	0.52612	1	8148	1	0.22321
ABCA10	0.25993	0.40122	1	6188	2	0.11752	0.42671	0.5731	1	9075	2	-0.034205
ABCA12	0.37835	0.52321	1	8191	2	-0.46251	0.43036	0.57699	1	9136	2	-0.30917
ABCA13	0.28661	0.42858	1	6606	2	-0.24475	0.74369	0.75253	1	12857	1	-0.23304
ABCA2	0.41273	0.55874	1	8881	2	0.037324	0.23395	0.37197	1	5564	2	-0.61453
ABCA3	0.43808	0.58496	1	9380	2	-0.12954	0.56506	0.64039	1	10376	1	0.27402
ABCA4	0.3509	0.49489	1	7696	1	0.36929	0.69435	0.7167	1	12032	1	0.62779
ABCA5	0.23997	0.38072	1	5883	2	-0.52902	0.1414	0.2752	1	4368	2	-0.69023
ABCA6	0.37256	0.51718	1	8094	2	-0.36927	0.7785	0.78095	1	13503	1	0.026069
ABCA7	0.17352	0.31233	1	4887	2	-0.88301	0.91173	0.91154	1	16643	0	0.87357
ABCA8	0.84922	0.84861	1	15094	0	0.0023146	0.92888	0.92868	1	17046	0	0.36267
ABCA9	0.088744	0.19452	1	3433	3	-0.60821	0.31415	0.45528	1	6915	2	-0.15839
ABCB1	0.96185	0.96177	1	17943	0	0.45559	0.40905	0.55464	1	8705	2	-0.14738
ABCB10	0.29461	0.43669	1	6734	2	-0.086577	0.059985	0.14006	0.954663	2801	3	-0.54857
ABCB11	0.49691	0.61345	1	9902	1	-0.053782	0.38396	0.52837	1	8190	1	0.26481
ABCB4	0.94265	0.94256	1	17410	0	0.18544	0.63449	0.67886	1	11189	1	-0.03346
ABCB5	0.95865	0.95892	1	17852	0	1.0787	0.97732	0.97748	1	18336	0	0.49847
ABCB6	0.82843	0.82782	1	14612	0	0.13461	0.1976	0.33399	1	5035	2	-0.53079
ABCB7	0.00047337	0.0017413	0.047751	696	2	-3.1738	0.00099778	0.0036181	0.075413	916	2	-1.418
ABCB8	0.31444	0.45715	1	7053	1	0.49261	0.49179	0.60477	1	9647	1	-0.085951
ABCB9	0.034603	0.090554	0.758776	2279	3	-0.8194	0.18359	0.31939	1	4851	2	-0.0046002
ABCC1	0.21693	0.3572	1	5555	2	-0.3869	0.068807	0.15701	1	2960	3	-0.66622
ABCC10	0.07077	0.16116	1	3050	1	0.65976	0.2718	0.41122	1	6184	2	-0.092119
ABCC11	0.98977	0.98979	1	18768	0	1.1518	0.93094	0.9307	1	17097	0	0.089926
ABCC12	0.30726	0.44976	1	6947	2	-0.27491	0.15241	0.2867	1	4488	2	-0.31286
ABCC2	0.090289	0.19735	1	3472	3	-0.65122	0.022675	0.065075	0.608209	2043	3	-1.0761
ABCC3	0.11444	0.24051	1	4011	3	-0.75535	0.6311	0.67691	1	11142	1	-0.0059684
ABCC4	0.2088	0.34876	1	5442	2	0.024046	0.52965	0.62252	1	10029	1	0.19651
ABCC5	0.85834	0.85788	1	15300	0	-0.24806	0.30207	0.44267	1	6698	2	-0.28807
ABCC6	0.94813	0.9481	1	17555	0	0.81648	0.25868	0.39764	1	5959	1	0.51612
ABCC8	0.16307	0.30147	1	4760	2	-0.23744	0.70995	0.72743	1	12284	1	0.082962
ABCC9	0.28187	0.42375	1	6530	2	0.22671	0.83545	0.83483	1	14773	0	0.2937
ABCD1	0.90836	0.9081	1	16537	0	0.018783	0.371	0.51475	1	7951	2	-0.048964
ABCD2	0.17851	0.3175	1	4968	2	-0.4752	0.035951	0.092535	0.760042	2327	2	-0.66619
ABCD3	0.11792	0.2465	1	4104	2	-0.70943	0.73442	0.74542	1	12695	1	0.021055
ABCD4	0.82089	0.82045	1	14412	1	0.1497	0.67525	0.704	1	11750	1	0.63612
ABCE1	1.4479e-05	4.9989e-05	0.004638	203	4	-6.0565	9.0506e-06	2.8232e-05	0.002998	178	4	-4.405
ABCF1	0.00065806	0.0024148	0.059476	772	4	-1.942	1.9398e-05	6.9156e-05	0.005026	263	4	-4.7738
ABCF2	0.93788	0.93783	1	17285	0	0.27289	0.30435	0.44505	1	6742	2	-0.15712
ABCF3	0.19003	0.32939	1	5133	2	-0.51078	0.86946	0.86905	1	15609	0	0.13181
ABCG1	0.99262	0.99268	1	18840	0	0.87501	0.6622	0.69565	1	11562	1	0.085503
ABCG2	0.12223	0.25402	1	4211	3	-0.40808	0.68524	0.71062	1	11896	1	-0.11895
ABCG4	0.79619	0.79745	1	13877	1	0.60213	0.96787	0.96783	1	18060	0	0.30453
ABCG5	0.4163	0.56244	1	8947	2	0.12338	0.36555	0.50904	1	7843	2	-0.067925
ABCG8	0.94668	0.94663	1	17519	0	0.33202	0.93869	0.93865	1	17303	0	0.50475
ABHD1	0.99962	0.99962	1	19092	0	1.3756	0.98528	0.98529	1	18582	0	0.70941
ABHD10	0.44094	0.58793	1	9430	2	-0.3271	0.46977	0.59477	1	9477	1	0.41128
ABHD11	0.29374	0.43584	1	6714	2	-0.20317	0.89945	0.89914	1	16334	0	0.17988
ABHD12	0.12949	0.26659	1	4370	3	-0.64023	0.6872	0.7119	1	11931	1	0.22343
ABHD12B	0.67499	0.70737	1	11855	1	0.37305	0.50213	0.60948	1	9738	1	0.15076
ABHD13	0.34607	0.48987	1	7612	1	0.04362	0.25835	0.3973	1	5951	2	-0.16109
ABHD14A	0.15761	0.29589	1	4703	2	-0.52495	0.1211	0.25205	1	4133	3	-0.30889
ABHD14B	0.82755	0.82697	1	14594	0	-0.14068	0.26333	0.40248	1	6044	2	-0.29898
ABHD15	0.70647	0.72787	1	12307	1	-0.0033429	0.28168	0.42155	1	6350	2	-0.30759
ABHD16A	0.88662	0.88628	1	15987	0	0.26865	0.78051	0.78267	1	13540	1	0.46334
ABHD16B	0.86029	0.85981	1	15357	0	0.13307	0.55571	0.63552	1	10290	1	-0.077725
ABHD17A	0.0035497	0.012571	0.198572	1208	4	-2.1707	4.7074e-05	0.00017432	0.009128	365	4	-1.9498
ABHD17B	0.99146	0.99152	1	18811	0	0.4226	0.34993	0.49275	1	7571	2	0.13205
ABHD17C	0.38514	0.53022	1	8315	2	0.38547	0.13964	0.27337	1	4350	1	-0.3466
ABHD2	0.96616	0.9661	1	18066	0	0.62998	0.31689	0.45813	1	6966	1	-0.14354
ABHD3	0.59774	0.66279	1	10931	1	0.37958	0.44811	0.58529	1	9295	1	0.52889
ABHD4	0.99833	0.99834	1	19046	0	0.85676	0.97749	0.97751	1	18340	0	0.77392
ABHD5	0.11673	0.24446	1	4065	3	-0.77313	0.61923	0.67006	1	10997	1	-0.37285
ABHD6	0.91273	0.91253	1	16654	0	0.3571	0.9322	0.93196	1	17132	0	0.16961
ABHD8	0.25786	0.39912	1	6157	2	-0.55953	0.088898	0.19452	1	3384	3	-0.64176
ABI1	0.55483	0.64062	1	10476	1	0.21814	0.77169	0.77523	1	13357	1	0.079406
ABI2	0.95353	0.95342	1	17709	0	0.51321	0.70529	0.72416	1	12205	1	0.12278
ABI3	0.11369	0.2392	1	3996	2	-0.25571	0.11137	0.23506	1	3912	2	-0.22521
ABI3BP	0.65612	0.69575	1	11605	1	0.13629	0.76904	0.77296	1	13300	1	0.22929
ABL1	0.64075	0.68675	1	11412	1	0.74843	0.62487	0.67336	1	11059	1	0.11463
ABL2	0.74467	0.75532	1	12888	1	-0.26264	0.7908	0.79175	1	13745	1	0.17097
ABLIM1	0.29982	0.44209	1	6822	2	-0.38908	0.44583	0.58428	1	9273	1	0.35676
ABLIM2	0.86285	0.86242	1	15429	0	0.18421	0.99163	0.99168	1	18801	0	1.0031
ABLIM3	0.84354	0.84287	1	14965	0	0.16158	0.15847	0.29302	1	4552	2	-0.21708
ABO	0.98096	0.98099	1	18493	0	0.62548	0.98911	0.98915	1	18713	0	0.48182
ABR	0.36524	0.50961	1	7967	1	0.12639	0.91752	0.91735	1	16780	0	0.099226
ABRA	0.98672	0.98672	1	18669	0	0.50153	0.65095	0.6887	1	11406	1	-0.019412
ABRACL	0.84894	0.84836	1	15086	0	0.52458	0.94629	0.94622	1	17499	0	0.69817
ABT1	0.00049353	0.0018175	0.049413	702	4	-2.777	0.0033405	0.011856	0.181519	1246	4	-2.1
ABTB1	0.68604	0.71445	1	12000	1	0.68005	0.90826	0.908	1	16561	0	0.15885
ABTB2	0.66306	0.69994	1	11698	1	0.042411	0.61233	0.66607	1	10912	1	0.098482
ACAA1	0.15177	0.28989	1	4633	1	-0.30371	0.40707	0.55258	1	8668	2	-0.063959
ACAA2	0.21171	0.35183	1	5487	2	-0.35761	0.85909	0.85861	1	15369	0	0.24035
ACACA	0.0025413	0.009088	0.156626	1104	3	-1.9657	0.00057455	0.0021107	0.05126	785	4	-1.7607
ACACB	0.038434	0.098362	0.797961	2354	3	-0.83298	0.5892	0.6532	1	10651	1	0.3177
ACAD10	0.35975	0.50396	1	7860	2	-0.37109	0.82386	0.82335	1	14511	0	-0.053472
ACAD11	0.36098	0.50523	1	7881	2	0.51128	0.96925	0.96918	1	18092	0	0.42169
ACAD8	0.64322	0.68817	1	11438	1	0.30746	0.75063	0.758	1	12978	1	0.060795
ACAD9	0.75793	0.76556	1	13126	1	0.11644	0.99731	0.99732	1	18996	0	1.0743
ACADL	0.070974	0.16156	1	3056	3	-1.046	0.0085971	0.029164	0.351021	1587	4	-1.7801
ACADM	0.17773	0.31669	1	4959	2	-0.46381	0.3093	0.4502	1	6839	2	-0.302
ACADS	0.40264	0.54839	1	8669	2	-0.31989	0.40023	0.54544	1	8517	2	-0.19199
ACADSB	0.52254	0.62509	1	10160	1	0.289	0.82144	0.82095	1	14459	0	0.37661
ACADVL	0.4302	0.57691	1	9231	1	0.8554	0.83399	0.83338	1	14728	0	0.42476
ACAN	0.15352	0.29168	1	4652	1	0.041302	0.29124	0.43146	1	6507	2	-0.44419
ACAP1	0.86634	0.8659	1	15522	0	0.58474	0.9458	0.94572	1	17485	0	0.38288
ACAP2	0.72644	0.7419	1	12611	1	0.62537	0.22091	0.35839	1	5350	2	-0.2619
ACAP3	0.082536	0.18316	1	3306	3	-0.63714	0.088395	0.19362	1	3373	2	-0.50007
ACAT1	0.16712	0.30568	1	4805	2	-0.9643	0.56345	0.63957	1	10358	1	-0.065653
ACAT2	0.97342	0.97335	1	18281	0	0.76311	0.61923	0.67006	1	10998	1	0.15431
ACBD3	0.75346	0.76213	1	13040	1	0.41436	0.80885	0.80861	1	14137	1	0.12368
ACBD4	0.091995	0.20048	1	3510	3	-0.4028	0.025597	0.071246	0.647825	2100	3	-0.64603
ACBD5	0.79281	0.79445	1	13803	1	0.73155	0.87452	0.87408	1	15725	0	0.23443
ACBD6	0.10736	0.22804	1	3843	2	-0.12498	0.062693	0.14526	0.9745	2845	2	-0.038098
ACBD7	0.54288	0.6347	1	10359	1	0.035498	0.82442	0.82389	1	14527	0	0.48476
ACCS	0.90216	0.90179	1	16376	0	0.29298	0.76509	0.76969	1	13228	1	0.3166
ACCSL	0.90336	0.90303	1	16406	0	0.082243	0.23922	0.37742	1	5641	2	-0.33779
ACD	0.21627	0.35654	1	5545	1	0.14775	0.1787	0.31424	1	4800	2	-0.25156
ACE	0.82182	0.82135	1	14439	1	0.084395	0.23787	0.37602	1	5618	2	-0.37593
ACE2	0.93649	0.93642	1	17249	0	0.50018	0.19138	0.32753	1	4950	1	0.2551
ACER1	0.027089	0.07513	0.673525	2130	3	-1.3344	0.019482	0.058331	0.567198	1961	3	-1.4628
ACER2	0.59436	0.661	1	10901	1	-0.17311	0.25932	0.39832	1	5973	2	0.090769
ACER3	0.71543	0.73401	1	12432	1	0.51121	0.3201	0.4614	1	7012	1	-0.041631
ACHE	0.23443	0.37511	1	5807	2	-0.27149	0.58201	0.64929	1	10565	1	0.24671
ACIN1	0.43199	0.57875	1	9267	2	-0.11827	0.82101	0.82053	1	14439	0	0.49596
ACKR1	0.14346	0.28131	1	4528	2	-0.38561	0.30945	0.45035	1	6843	1	-0.1011
ACKR2	0.7667	0.77255	1	13310	1	0.34765	0.41173	0.55742	1	8764	2	-0.17282
ACKR3	0.42742	0.57397	1	9166	1	0.070298	0.40905	0.55464	1	8700	1	0.5293
ACKR4	0.99885	0.99884	1	19069	0	0.74473	0.99524	0.99526	1	18918	0	0.45633
ACLY	6.6995e-05	0.0002515	0.012992	370	4	-4.1363	0.0271	0.074316	0.667168	2126	3	-1.7445
ACMSD	0.14926	0.28731	1	4589	2	-0.72896	0.10498	0.22369	1	3781	3	-0.55501
ACO1	0.82274	0.82226	1	14461	1	0.65106	0.9618	0.96172	1	17894	0	0.65483
ACO2	0.011113	0.02965	0.357736	1708	3	-1.3906	8.7089e-05	0.00026031	0.01179	448	3	-1.8237
ACOT1	0.99962	0.99963	1	19094	0	1.0333	0.34969	0.49247	1	7567	2	-0.29031
ACOT11	0.833	0.83238	1	14734	0	0.057765	0.50114	0.60903	1	9727	1	0.10933
ACOT12	0.7645	0.77078	1	13259	1	0.16129	0.35583	0.49883	1	7678	1	0.18213
ACOT13	0.26462	0.40606	1	6257	2	0.087882	0.1401	0.27386	1	4356	2	-0.11591
ACOT2	0.9433	0.9432	1	17436	0	0.53133	0.91741	0.91723	1	16775	0	0.22491
ACOT4	0.83169	0.83107	1	14696	0	0.22664	0.42017	0.56625	1	8933	2	-0.27799
ACOT6	0.7736	0.77812	1	13440	1	-0.071512	0.40403	0.54939	1	8603	1	0.24276
ACOT7	0.34783	0.49166	1	7642	2	-0.55013	0.42191	0.5681	1	8963	2	-0.25404
ACOT8	0.78194	0.78506	1	13596	1	-0.23458	0.45803	0.58962	1	9372	1	0.15083
ACOT9	0.95273	0.9526	1	17683	0	0.44159	0.89228	0.89196	1	16153	0	0.42413
ACOX1	0.26318	0.40455	1	6235	2	-0.51214	0.012113	0.040109	0.436317	1756	4	-0.76992
ACOX2	0.91292	0.91271	1	16664	0	0.57136	0.72537	0.73865	1	12541	1	-0.2187
ACOX3	0.97784	0.97788	1	18405	0	0.66155	0.38152	0.52582	1	8139	1	0.28534
ACOXL	0.51594	0.62203	1	10097	1	-0.10019	0.41285	0.5586	1	8778	1	0.0022956
ACP1	0.4302	0.57691	1	9228	1	-0.030292	0.84627	0.84565	1	15042	0	0.63193
ACP2	0.83324	0.8326	1	14741	0	0.7543	0.94087	0.9408	1	17357	0	0.10351
ACP5	0.84393	0.84325	1	14973	0	-0.10268	0.90888	0.90862	1	16583	0	0.31631
ACP6	0.53267	0.62982	1	10248	1	0.46279	0.71712	0.73254	1	12409	1	0.075244
ACPP	0.64676	0.69024	1	11479	1	0.26126	0.23072	0.36867	1	5511	1	0.10398
ACPT	0.90944	0.9092	1	16567	0	0.32095	0.38909	0.53368	1	8276	2	-0.10839
ACR	0.096555	0.20877	1	3601	3	-0.65605	0.38265	0.52702	1	8167	2	-0.030089
ACRBP	0.8342	0.83358	1	14764	0	0.18275	0.84008	0.83937	1	14876	0	0.2676
ACRC	0.91554	0.91534	1	16729	0	0.5048	0.58684	0.65189	1	10617	1	0.3415
ACRV1	0.9942	0.99425	1	18908	0	1.1275	0.76209	0.76725	1	13173	1	0.033603
ACSBG1	0.11509	0.24161	1	4031	2	-1.0922	0.17625	0.31171	1	4765	2	-0.12254
ACSBG2	0.20654	0.34642	1	5399	1	-0.017405	0.28515	0.42511	1	6409	1	-0.021335
ACSF2	0.04432	0.1101	0.851247	2472	3	-0.82349	0.043649	0.1081	0.834765	2474	3	-0.78195
ACSF3	0.24156	0.38236	1	5907	2	-0.36995	0.29537	0.43563	1	6584	2	0.038811
ACSL1	0.65013	0.69221	1	11522	1	0.14929	0.99637	0.99639	1	18959	0	1.0691
ACSL3	0.059932	0.14047	0.960391	2791	3	-0.96647	0.066388	0.15239	0.998054	2912	3	-0.66301
ACSL4	0.97121	0.97117	1	18215	0	0.75749	0.79409	0.79476	1	13819	1	0.071907
ACSL5	0.82763	0.82704	1	14598	0	0.46212	0.5903	0.65383	1	10659	1	-0.17003
ACSL6	0.80805	0.80826	1	14121	1	-0.032817	0.26558	0.40481	1	6075	1	-0.018118
ACSM1	0.55315	0.63977	1	10462	1	0.80008	0.381	0.52527	1	8134	1	-0.16135
ACSM2A	0.98574	0.98575	1	18634	0	0.8658	0.97258	0.97253	1	18191	0	0.48751
ACSM2B	0.26653	0.408	1	6295	2	-0.73174	0.7723	0.77573	1	13372	1	0.82341
ACSM3	0.056973	0.13476	0.94466	2722	2	-0.56555	0.18474	0.32062	1	4869	2	-0.42422
ACSM4	0.96949	0.96943	1	18172	0	1.242	0.24331	0.38162	1	5707	1	0.80341
ACSM5	0.58368	0.65528	1	10773	1	-0.027043	0.39482	0.53974	1	8406	2	-0.26403
ACSM6	0.61747	0.6736	1	11119	1	0.32377	0.087021	0.19102	1	3345	2	-0.5511
ACSS1	0.88825	0.88793	1	16027	0	0.73598	0.62568	0.67383	1	11079	1	0.44763
ACSS2	0.30496	0.44737	1	6900	1	0.1803	0.79834	0.79875	1	13907	1	0.018393
ACSS3	0.65422	0.69459	1	11570	1	-0.19157	0.7187	0.73373	1	12442	1	0.48031
ACTA1	0.62029	0.67519	1	11156	1	0.53345	0.70995	0.72743	1	12285	1	0.052128
ACTA2	0.74939	0.75896	1	12964	1	-0.11132	0.84353	0.84286	1	14966	0	0.88751
ACTB	0.097884	0.21114	1	3627	1	-0.10709	0.17625	0.31171	1	4766	2	0.12337
ACTBL2	0.27147	0.41301	1	6372	2	-0.31681	0.86214	0.86172	1	15438	0	0.15927
ACTC1	0.79691	0.79812	1	13894	1	-0.017506	0.53599	0.6256	1	10090	1	0.16442
ACTG1	0.32515	0.46819	1	7228	1	0.50852	0.68787	0.71235	1	11936	1	0.28428
ACTG2	0.10567	0.22506	1	3804	2	0.021586	0.36212	0.50546	1	7794	2	-0.21888
ACTL10	0.9953	0.99534	1	18941	0	0.78583	0.86152	0.86108	1	15424	0	-0.18375
ACTL6A	2.0749e-07	7.7704e-07	0.000495	22	4	-2.2623	9.8573e-06	3.2376e-05	0.003242	186	4	-2.5184
ACTL6B	0.36154	0.5058	1	7896	2	-0.2979	0.73929	0.74909	1	12773	1	0.048464
ACTL7A	0.26133	0.40266	1	6198	1	-0.04262	0.028031	0.076254	0.678066	2147	3	-0.65668
ACTL7B	0.54758	0.637	1	10401	1	-0.02291	0.34872	0.49145	1	7547	2	-0.32753
ACTL8	0.26721	0.40868	1	6311	2	-0.12721	0.54083	0.62797	1	10132	1	0.022277
ACTL9	0.98563	0.98562	1	18632	0	0.60199	0.7021	0.72193	1	12160	1	0.17367
ACTN1	0.82655	0.826	1	14566	0	0.16398	0.61107	0.66534	1	10894	1	0.24801
ACTN2	0.68259	0.7122	1	11961	1	0.54051	0.29626	0.43657	1	6602	2	0.067043
ACTN3	0.87779	0.87734	1	15774	0	0.037199	0.081917	0.18167	1	3241	2	-0.30203
ACTN4	0.22571	0.36617	1	5693	2	-0.26656	0.16832	0.30332	1	4671	2	-0.3872
ACTR10	0.00015282	0.00059184	0.022899	493	4	-3.6115	1.1167e-05	3.4967e-05	0.003342	200	4	-3.7532
ACTR1A	3.0127e-05	0.00010594	0.007363	275	4	-5.4296	1.4977e-06	3.8852e-06	0.000874	83	4	-5.3523
ACTR1B	0.082624	0.18332	1	3307	3	-0.58703	0.035582	0.091784	0.756148	2319	3	-1.2833
ACTR2	2.2093e-06	4.9212e-06	0.001034	85	3	-4.7636	1.5815e-05	5.3874e-05	0.004345	237	3	-3.2849
ACTR3	0.025117	0.071121	0.650087	2088	3	-1.0109	0.011353	0.037804	0.417727	1726	4	-0.96638
ACTR3B	0.80976	0.80983	1	14165	1	0.053946	0.36658	0.51014	1	7860	1	-0.048083
ACTR3C	0.75608	0.76412	1	13091	1	0.053984	0.80764	0.80748	1	14112	1	0.88692
ACTR5	0.083684	0.18529	1	3331	3	-0.6732	0.025168	0.070368	0.641668	2093	3	-1.1936
ACTR6	0.10037	0.21559	1	3690	2	-1.1006	0.20554	0.34227	1	5146	2	-0.68469
ACTR8	0.0026069	0.0092931	0.159014	1113	3	-2.1798	0.0060024	0.020826	0.279722	1422	3	-1.7792
ACTRT1	0.9363	0.93622	1	17246	0	0.61925	0.86735	0.8669	1	15556	0	0.7955
ACTRT2	0.50061	0.61511	1	9937	1	0.62306	0.73977	0.74947	1	12781	1	0.016863
ACTRT3	0.086763	0.19085	1	3389	3	-0.78571	0.1199	0.24993	1	4103	3	-0.37686
ACVR1	0.29506	0.43711	1	6743	2	-0.11505	0.27401	0.41357	1	6225	2	-0.4086
ACVR1B	0.92381	0.92368	1	16932	0	0.23802	0.65363	0.6903	1	11439	1	0.27406
ACVR1C	0.69951	0.72318	1	12194	1	-0.40725	0.50648	0.6115	1	9789	1	-0.12183
ACVR2A	0.85201	0.85142	1	15154	0	0.12671	0.10854	0.22997	1	3858	3	-0.43236
ACVR2B	0.66657	0.70215	1	11745	1	0.30292	0.1612	0.29586	1	4590	2	-0.52995
ACVRL1	0.07758	0.17394	1	3201	2	-0.27418	0.24996	0.38855	1	5823	2	-0.52305
ACY1	0.46583	0.59981	1	9649	1	-0.15199	0.88875	0.88841	1	16057	0	0.03795
ACY3	0.17707	0.31601	1	4947	1	0.57448	0.66882	0.69992	1	11656	1	0.085884
ACYP1	0.49577	0.61293	1	9894	1	0.48804	0.77528	0.77822	1	13433	1	-0.16307
ACYP2	0.76304	0.76964	1	13234	1	0.59548	0.9807	0.98074	1	18434	0	0.62789
ADA	0.067757	0.15543	0.993641	2984	3	-0.64527	0.76904	0.77296	1	13297	1	-0.070706
ADAD1	0.84791	0.8473	1	15063	0	0.55491	0.53076	0.62302	1	10040	1	0.54793
ADAD2	0.80707	0.80737	1	14101	1	0.39242	0.99703	0.99703	1	18985	0	0.71951
ADAL	0.52633	0.62686	1	10191	1	0.31495	0.244	0.38237	1	5723	2	-0.24564
ADAM10	0.4977	0.6138	1	9910	1	0.5134	0.93342	0.93323	1	17166	0	0.38157
ADAM11	0.025207	0.071292	0.650095	2092	3	-0.98113	0.013359	0.043957	0.4634	1811	4	-0.83798
ADAM12	0.26255	0.40389	1	6222	2	-0.046523	0.40812	0.55366	1	8685	1	0.20777
ADAM15	0.89963	0.89932	1	16318	0	0.83112	0.84353	0.84286	1	14972	0	0.5646
ADAM17	0.72019	0.73742	1	12506	1	1.1211	0.84194	0.84121	1	14923	0	0.4438
ADAM18	0.3491	0.49296	1	7668	2	-0.17899	0.60396	0.66139	1	10805	1	0.45553
ADAM19	0.95249	0.95237	1	17675	0	0.88159	0.3705	0.51424	1	7941	1	0.1068
ADAM2	0.75918	0.76652	1	13159	1	0.45369	0.76425	0.76901	1	13210	1	0.1448
ADAM20	0.49067	0.61072	1	9846	1	0.30178	0.8715	0.87112	1	15658	0	0.16633
ADAM21	0.085156	0.18794	1	3354	3	-0.32141	0.32808	0.46982	1	7150	2	-0.050778
ADAM22	0.71516	0.73382	1	12431	1	-0.067052	0.54754	0.63133	1	10209	1	0.45903
ADAM23	0.079425	0.17741	1	3248	2	-0.87246	0.26011	0.39911	1	5991	1	0.025344
ADAM28	0.42818	0.5748	1	9180	2	0.033869	0.99399	0.99405	1	18876	0	0.70743
ADAM29	0.83606	0.83542	1	14806	0	0.41996	0.52073	0.61821	1	9941	1	0.80726
ADAM30	0.10736	0.22804	1	3844	2	-1.2555	0.26451	0.40372	1	6061	1	0.05726
ADAM32	0.21571	0.35599	1	5535	2	-0.31396	0.61464	0.66739	1	10945	1	0.37447
ADAM33	0.62395	0.67724	1	11203	1	-0.058785	0.17795	0.31346	1	4789	2	-0.44142
ADAM7	0.9488	0.94876	1	17566	0	0.82283	0.67436	0.70346	1	11737	1	0.41594
ADAM8	0.116	0.24317	1	4050	3	-0.56541	0.11628	0.24358	1	4018	3	-0.40184
ADAM9	0.4598	0.59725	1	9597	1	0.07357	0.82952	0.82888	1	14637	0	-0.17341
ADAMDEC1	0.9871	0.98712	1	18679	0	0.49506	0.80088	0.80106	1	13970	1	0.12065
ADAMTS1	0.31619	0.45893	1	7082	2	-0.077346	0.70657	0.72507	1	12229	1	0.54835
ADAMTS10	0.69735	0.72175	1	12158	1	-0.17988	0.074165	0.16716	1	3076	3	-0.80494
ADAMTS12	0.3539	0.49795	1	7751	2	-0.28178	0.44182	0.58256	1	9237	1	0.31483
ADAMTS13	0.30057	0.4429	1	6836	1	0.1808	0.19335	0.32958	1	4979	2	-0.33503
ADAMTS14	0.69348	0.71925	1	12104	1	-0.02209	0.26087	0.39987	1	6005	2	-0.55574
ADAMTS15	0.94673	0.94668	1	17521	0	0.94534	0.6092	0.66424	1	10876	1	0.58771
ADAMTS16	0.91543	0.91522	1	16722	0	0.60427	0.8711	0.87072	1	15648	0	-0.04371
ADAMTS17	0.42181	0.56818	1	9060	2	0.014535	0.80257	0.80263	1	14000	1	0.38637
ADAMTS18	0.96719	0.96712	1	18100	0	0.28243	0.60001	0.65918	1	10768	1	0.094845
ADAMTS19	0.77275	0.77745	1	13425	1	0.33649	0.3093	0.4502	1	6840	2	-0.4047
ADAMTS2	0.5073	0.61813	1	10002	1	0.53517	0.76922	0.77312	1	13302	1	0.34758
ADAMTS20	0.024529	0.069879	0.641498	2077	3	-2.9161	0.34244	0.48494	1	7408	1	0.43739
ADAMTS3	0.91016	0.90992	1	16592	0	0.418	0.60486	0.66187	1	10823	1	0.64108
ADAMTS4	0.90612	0.90582	1	16481	0	0.59194	0.85753	0.85707	1	15335	0	0.22408
ADAMTS5	0.74432	0.75506	1	12884	1	0.004231	0.68535	0.71069	1	11898	1	0.21916
ADAMTS6	0.78236	0.78542	1	13604	1	-0.028845	0.73002	0.7421	1	12612	1	0.20248
ADAMTS7	0.019821	0.05993	0.580269	1972	3	-1.4941	0.077452	0.17335	1	3150	3	-0.91426
ADAMTS8	0.59312	0.66033	1	10884	1	0.14959	0.77213	0.7756	1	13370	1	0.21803
ADAMTS9	0.99313	0.99318	1	18858	0	0.63296	0.91818	0.91797	1	16791	0	0.23773
ADAMTSL1	0.55928	0.64281	1	10522	1	0.41519	0.84407	0.84341	1	14987	0	0.38208
ADAMTSL2	0.85925	0.85877	1	15327	0	-0.10772	0.53033	0.62284	1	10037	1	0.10247
ADAMTSL3	0.34089	0.4845	1	7525	2	-0.17349	0.47647	0.5978	1	9530	1	0.013712
ADAMTSL4	0.39163	0.5369	1	8448	2	-0.17315	0.65929	0.69388	1	11528	1	0.011456
ADAMTSL5	0.17735	0.31631	1	4954	2	-0.22119	0.31923	0.46051	1	6997	1	0.047545
ADAP1	0.8243	0.82379	1	14502	1	0.62502	0.38275	0.52712	1	8171	2	-0.012334
ADAP2	0.19217	0.33161	1	5157	1	0.40534	0.26822	0.40748	1	6117	1	0.07851
ADAR	0.0093001	0.031385	0.370746	1615	4	-0.62972	0.0056556	0.019669	0.268717	1398	4	-1.4038
ADARB1	0.16994	0.30861	1	4846	2	-0.12618	0.14272	0.27656	1	4381	2	-0.50799
ADARB2	0.94633	0.94627	1	17510	0	0.28196	0.97504	0.975	1	18269	0	0.32231
ADAT1	0.47962	0.60582	1	9759	1	0.048223	0.96991	0.96985	1	18108	0	0.59764
ADAT2	0.002847	0.010143	0.169455	1141	2	-1.5518	0.0021638	0.0077919	0.131909	1123	2	-1.0626
ADAT3	0.0037391	0.013232	0.20544	1227	4	-1.8011	0.0016558	0.0059897	0.109341	1042	4	-2.3013
ADCK1	0.33151	0.47475	1	7349	1	0.11308	0.17512	0.3105	1	4754	2	-0.25972
ADCK2	0.83146	0.83085	1	14687	0	0.4605	0.95287	0.95275	1	17664	0	0.29817
ADCK3	0.49897	0.61437	1	9921	1	0.21501	0.75176	0.75894	1	12997	1	0.69291
ADCK4	0.51653	0.6223	1	10106	1	0.35156	0.94773	0.9477	1	17525	0	0.5183
ADCK5	0.091659	0.19989	1	3498	3	-0.83939	0.23508	0.37315	1	5577	2	-0.29769
ADCY1	0.39531	0.54076	1	8519	1	0.17814	0.030462	0.081237	0.705767	2199	3	-0.69082
ADCY10	0.91287	0.91266	1	16659	0	0.25839	0.75505	0.76153	1	13054	1	0.30659
ADCY2	0.62429	0.67745	1	11206	1	0.060358	0.3782	0.52232	1	8081	1	0.67841
ADCY3	0.82492	0.82497	1	14521	0	0.22122	0.63591	0.64372	1	11206	1	-0.14068
ADCY4	0.78351	0.78643	1	13631	1	0.16915	0.44405	0.58351	1	9258	1	-0.24651
ADCY5	0.54323	0.63488	1	10362	1	0.63798	0.27767	0.41736	1	6286	2	-0.34112
ADCY6	0.88452	0.88411	1	15931	0	0.18395	0.0016796	0.0060632	0.110053	1048	4	-1.0346
ADCY7	0.17971	0.31873	1	4982	2	-0.48126	0.36468	0.50812	1	7830	1	0.30735
ADCY8	0.2519	0.39298	1	6068	2	-0.13896	0.91329	0.91308	1	16683	0	0.2751
ADCY9	0.71704	0.73513	1	12458	1	0.44062	0.91595	0.91574	1	16743	0	0.13726
ADCYAP1	0.98515	0.98517	1	18616	0	0.81624	0.74962	0.75721	1	12961	1	0.52808
ADCYAP1R1	0.84525	0.8446	1	15005	0	0.65048	0.68195	0.70843	1	11846	1	0.13531
ADD1	0.74127	0.75275	1	12844	1	0.68829	0.74037	0.74995	1	12789	1	0.24729
ADD2	0.76354	0.77003	1	13246	1	0.51026	0.91215	0.91196	1	16655	0	0.76188
ADD3	0.91776	0.91756	1	16788	0	0.85354	0.85379	0.85326	1	15229	0	0.97987
ADGB	0.32315	0.46603	1	7195	2	-0.28223	0.35687	0.49994	1	7700	1	0.069852
ADGRA1	0.55992	0.64315	1	10535	1	0.93384	0.65543	0.69141	1	11469	1	0.34792
ADGRA2	0.090577	0.19789	1	3482	3	-0.95504	0.22304	0.36063	1	5389	2	-0.80583
ADGRA3	0.99414	0.99419	1	18906	0	0.75862	0.99756	0.99755	1	19005	0	0.73506
ADGRB1	0.71484	0.73357	1	12427	1	-0.13201	0.11353	0.23884	1	3958	3	-0.31049
ADGRB2	0.29852	0.44074	1	6810	2	-0.48038	0.8382	0.83753	1	14834	0	0.14029
ADGRB3	0.40413	0.54987	1	8698	2	-0.30669	0.64286	0.68385	1	11299	1	0.21362
ADGRD1	0.69957	0.70075	1	12196	1	0.07119	0.62546	0.63506	1	11071	1	-0.065306
ADGRE1	0.20132	0.34099	1	5315	2	-0.49151	0.12497	0.2578	1	4204	1	-0.13954
ADGRE2	0.60356	0.66597	1	10982	1	-0.13958	0.26126	0.4003	1	6008	2	-0.3824
ADGRE3	0.028773	0.078609	0.694298	2164	3	-1.6424	0.67468	0.70365	1	11741	1	0.016608
ADGRE5	0.024529	0.069879	0.641498	2076	3	-2.6991	0.8982	0.89791	1	16306	0	-0.067719
ADGRF1	0.54954	0.63796	1	10421	1	0.22588	0.89095	0.89062	1	16118	0	0.81159
ADGRF2	0.96852	0.96847	1	18140	0	0.57429	0.8776	0.87714	1	15807	0	0.090461
ADGRF3	0.56334	0.64492	1	10569	1	0.19983	0.84934	0.84874	1	15118	0	0.28587
ADGRF4	0.045859	0.11306	0.862915	2500	3	-1.1256	0.51217	0.6141	1	9847	1	-0.083008
ADGRF5	0.94679	0.94675	1	17524	0	0.55332	0.9989	0.99888	1	19051	0	0.72474
ADGRG1	0.93452	0.93438	1	17190	0	0.47925	0.90209	0.90172	1	16389	0	0.7539
ADGRG2	0.31814	0.46093	1	7107	2	0.14954	0.3161	0.45729	1	6951	2	0.10548
ADGRG3	0.1411	0.27889	1	4493	2	-0.090791	0.37646	0.52049	1	8051	2	-0.20233
ADGRG4	0.64694	0.69035	1	11481	1	-0.23953	0.89837	0.89807	1	16311	0	1.1329
ADGRG5	0.011624	0.038615	0.424857	1733	2	-1.0869	0.58022	0.64834	1	10548	1	0.30429
ADGRG6	0.87335	0.87295	1	15678	0	0.64376	0.33576	0.47784	1	7295	1	0.0089011
ADGRG7	0.83454	0.83395	1	14770	0	0.52387	0.63245	0.67771	1	11166	1	0.063864
ADGRL1	0.19613	0.3357	1	5223	2	-0.41701	0.67829	0.70598	1	11796	1	0.12399
ADGRL2	0.6486	0.69132	1	11503	1	0.38329	0.84486	0.84422	1	15011	0	0.3916
ADGRL3	0.56548	0.646	1	10595	1	0.077809	0.83639	0.83574	1	14800	0	0.1187
ADGRL4	0.80472	0.80521	1	14044	1	-0.22215	0.9291	0.9289	1	17053	0	0.36523
ADGRV1	0.15728	0.29556	1	4698	2	-0.28151	0.33321	0.47517	1	7244	2	0.34157
ADH1A	0.40673	0.55255	1	8743	2	-0.46589	0.04982	0.12021	0.885349	2590	3	-0.98998
ADH1B	0.98236	0.98238	1	18535	0	0.49797	0.12356	0.25635	1	4193	1	0.48604
ADH1C	0.092712	0.20179	1	3526	3	-0.51839	0.73412	0.7452	1	12689	1	-0.2494
ADH4	0.23955	0.38034	1	5876	2	0.019196	0.74286	0.75188	1	12842	1	-0.20249
ADH5	0.10019	0.21527	1	3684	1	-0.32148	0.25021	0.38881	1	5828	2	-0.38838
ADH6	0.6576	0.69669	1	11623	1	-0.044804	0.24349	0.38182	1	5713	2	-0.26415
ADH7	0.33214	0.47544	1	7367	2	-0.42216	0.87875	0.8783	1	15836	0	0.15223
ADHFE1	0.71783	0.73571	1	12470	1	-0.12273	0.98834	0.98836	1	18694	0	0.45044
ADI1	0.72962	0.7442	1	12675	1	0.48844	0.95539	0.9553	1	17727	0	0.56935
ADIG	0.80446	0.80496	1	14039	1	0.29381	0.73385	0.745	1	12683	1	0.27941
ADIPOQ	0.39618	0.54163	1	8537	1	0.16556	0.69435	0.7167	1	12034	1	0.41869
ADIPOR1	0.55315	0.63977	1	10463	1	-0.021527	0.97125	0.97121	1	18150	0	0.24
ADIPOR2	0.87191	0.87153	1	15651	0	-0.0038602	0.95668	0.95662	1	17755	0	0.28156
ADIRF	0.43903	0.5859	1	9400	2	-0.17174	0.24436	0.38273	1	5734	1	0.70972
ADK	0.12238	0.25428	1	4215	2	-0.08083	0.44085	0.58215	1	9230	1	0.3294
ADM	0.8994	0.8991	1	16308	0	0.049939	0.5016	0.60924	1	9731	1	-0.025083
ADM2	0.17628	0.31521	1	4925	2	-0.11449	0.95399	0.95388	1	17692	0	0.36153
ADM5	0.67216	0.70563	1	11816	1	0.88839	0.67168	0.70175	1	11695	1	0.53552
ADNP	0.41148	0.55748	1	8855	1	-0.2612	0.85861	0.85816	1	15357	0	-0.047368
ADNP2	0.47448	0.60354	1	9708	1	0.88421	0.96174	0.96166	1	17892	0	0.44573
ADO	0.10302	0.22027	1	3743	3	-0.75859	0.40634	0.55178	1	8652	2	-0.40654
ADORA1	0.97829	0.97833	1	18417	0	0.42638	0.99127	0.99131	1	18788	0	0.45525
ADORA2A	0.83674	0.83608	1	14829	0	0.30223	0.82171	0.82121	1	14462	0	-0.025932
ADORA2B	0.77619	0.7764	1	13490	0	0.44706	0.88712	0.88724	1	16012	0	0.38593
ADORA3	0.15294	0.29109	1	4641	2	-0.45325	0.091557	0.19944	1	3442	3	-0.42358
ADPGK	0.99764	0.99764	1	19015	0	0.74579	0.10216	0.21862	1	3715	3	-0.48108
ADPRH	0.80645	0.8068	1	14085	1	0.26239	0.69471	0.71694	1	12041	1	0.30898
ADPRHL1	0.80503	0.80549	1	14053	1	0.55357	0.32854	0.47032	1	7160	2	-0.22771
ADPRHL2	0.011057	0.036883	0.412726	1704	3	-1.857	0.55831	0.63685	1	10308	1	-0.22823
ADPRM	0.43206	0.57882	1	9268	2	0.035227	0.41169	0.55738	1	8759	1	-0.099172
ADRA1A	0.66088	0.69863	1	11666	1	0.042385	0.57658	0.64638	1	10506	1	0.077088
ADRA1B	0.039419	0.1003	0.808452	2371	3	-0.85939	0.80959	0.8093	1	14156	1	-0.16982
ADRA1D	0.84615	0.84552	1	15025	0	0.23724	0.11001	0.23261	1	3886	2	-0.38689
ADRA2A	0.88223	0.88176	1	15870	0	-0.07535	0.62283	0.67217	1	11041	1	0.11316
ADRA2B	0.12569	0.26005	1	4286	3	-0.3437	0.027639	0.075472	0.674287	2136	2	-0.53123
ADRA2C	0.3243	0.46729	1	7218	2	-0.18512	0.87492	0.87447	1	15739	0	0.88107
ADRB1	0.97494	0.9749	1	18328	0	0.69816	0.70315	0.72264	1	12178	1	0.43707
ADRB2	0.15576	0.29396	1	4675	2	-0.32637	0.090835	0.19812	1	3424	3	-0.54842
ADRB3	0.76781	0.77344	1	13334	1	0.56998	0.70145	0.72146	1	12147	1	0.10781
ADRBK1	0.0091725	0.03098	0.367095	1610	4	-0.90825	0.94124	0.94117	1	17361	0	0.059075
ADRBK2	0.65194	0.69322	1	11544	1	0.15368	0.78491	0.78654	1	13631	1	0.0337
ADRM1	0.16912	0.30775	1	4838	2	-0.18993	0.073971	0.16678	1	3069	3	-0.77422
ADSL	0.00053163	0.0019496	0.051767	718	4	-2.1533	0.0015745	0.0056959	0.105491	1028	4	-1.7073
ADSS	0.91419	0.91397	1	16693	0	-0.0023213	0.1841	0.31994	1	4859	2	-0.48711
ADSSL1	0.012962	0.042733	0.454253	1796	4	-0.53989	0.13948	0.27321	1	4347	2	-0.28975
ADTRP	0.88985	0.8895	1	16071	0	0.12052	0.88555	0.88517	1	15978	0	0.29854
AEBP1	0.19972	0.33936	1	5287	2	-0.47116	0.39199	0.53672	1	8347	1	0.58952
AEBP2	0.89511	0.89482	1	16203	0	0.53706	0.83284	0.83222	1	14707	0	1.0241
AEN	0.54084	0.63371	1	10330	1	-0.12765	0.43528	0.57983	1	9184	1	-0.13437
AES	0.40885	0.55477	1	8803	1	0.30492	0.10625	0.22594	1	3807	3	-1.0758
AFAP1	0.96571	0.96566	1	18052	0	0.5567	0.41864	0.56468	1	8898	2	-0.43717
AFAP1L1	0.062905	0.14614	0.970891	2877	3	-0.79118	0.27021	0.40955	1	6145	2	-0.39534
AFAP1L2	0.90436	0.90402	1	16431	0	0.16043	0.32761	0.46931	1	7142	1	0.44481
AFF1	0.95371	0.95361	1	17715	0	0.40751	0.98255	0.98257	1	18482	0	0.40762
AFF2	0.64466	0.689	1	11457	1	0.55184	0.645	0.68514	1	11330	1	-0.013611
AFF3	0.36547	0.50985	1	7971	2	-0.45074	0.0075091	0.025723	0.323453	1519	3	-1.9904
AFF4	0.77872	0.78234	1	13531	1	0.79969	0.39449	0.53938	1	8399	2	0.28648
AFG3L2	0.0022825	0.0081954	0.14544	1073	3	-3.4525	0.002373	0.0085197	0.141474	1144	3	-2.3689
AFM	0.79757	0.79871	1	13902	1	-0.20215	0.89526	0.89496	1	16232	0	-0.0085166
AFMID	0.27305	0.41468	1	6402	1	0.72879	0.78177	0.78379	1	13569	1	0.099737
AFP	0.85022	0.84962	1	15113	0	0.52495	0.17174	0.30695	1	4711	2	-0.36665
AFTPH	0.41115	0.55713	1	8848	1	0.26869	0.82527	0.82469	1	14545	0	0.41632
AGA	0.73337	0.74695	1	12719	1	0.1022	0.92553	0.92532	1	16969	0	0.46823
AGAP1	0.4108	0.55678	1	8840	2	-0.018427	0.77061	0.7743	1	13341	1	0.58119
AGAP11	0.10883	0.23063	1	3881	3	-0.67967	0.14593	0.27996	1	4417	2	-0.60069
AGAP2	0.94803	0.94801	1	17551	0	0.21192	0.67218	0.70206	1	11698	1	-0.063007
AGAP3	0.62577	0.67829	1	11218	1	0.57214	0.32133	0.46268	1	7037	2	0.028628
AGAP4	0.0064476	0.022299	0.293118	1451	4	-1.1316	0.00088947	0.0032472	0.070209	883	4	-2.588
AGAP5	0.013079	0.043079	0.456156	1802	3	-1.3374	0.024177	0.068297	0.629204	2073	2	-0.94186
AGAP6	0.0064734	0.022385	0.294046	1452	2	-0.86722	0.019804	0.058982	0.570956	1971	2	-0.96776
AGAP9	0.062086	0.1446	0.967389	2856	3	-1.093	0.004397	0.015448	0.223514	1321	4	-1.7957
AGBL1	0.84859	0.848	1	15080	0	0.013372	0.83426	0.83365	1	14740	0	0.2768
AGBL2	0.41569	0.56179	1	8934	2	-0.35461	0.89216	0.89185	1	16147	0	0.3187
AGBL3	0.63875	0.68558	1	11389	1	0.2368	0.1743	0.30964	1	4742	2	-0.2542
AGBL4	0.965	0.96495	1	18027	0	0.59278	0.99439	0.99444	1	18892	0	0.4501
AGBL5	0.72263	0.73916	1	12539	1	0.19905	0.42553	0.57186	1	9059	2	-0.37985
AGER	0.60905	0.66887	1	11036	1	0.11427	0.98329	0.98331	1	18506	0	0.62364
AGFG1	0.73597	0.74882	1	12761	1	-0.11647	0.5674	0.64158	1	10404	1	-0.104
AGFG2	0.85598	0.85546	1	15237	0	0.42023	0.19003	0.32611	1	4934	2	0.19463
AGGF1	0.20938	0.34935	1	5457	2	-0.49894	0.28494	0.42489	1	6404	2	-0.22917
AGK	0.43696	0.58381	1	9360	1	-0.16981	0.88925	0.88892	1	16071	0	-0.066959
AGL	0.030636	0.082393	0.715158	2200	2	-1.0649	0.44583	0.58428	1	9276	1	-0.050828
AGMAT	0.034555	0.085645	0.732481	2277	3	-0.75854	0.57522	0.5955	1	10489	1	-0.1812
AGMO	0.82734	0.82676	1	14590	0	0.6349	0.41654	0.56245	1	8857	2	0.15366
AGO1	0.21096	0.35103	1	5481	2	-0.6749	0.8496	0.849	1	15123	0	0.13531
AGO2	0.19087	0.33026	1	5142	2	0.023999	0.092651	0.20143	1	3479	3	-0.42885
AGO3	0.85564	0.85511	1	15230	0	-0.080832	0.8896	0.88926	1	16078	0	0.32367
AGO4	0.86588	0.86546	1	15511	0	0.14788	0.66354	0.6965	1	11580	1	0.28136
AGPAT1	0.057011	0.13483	0.94466	2723	2	-0.65909	0.23142	0.36939	1	5523	2	0.083153
AGPAT2	0.10526	0.22435	1	3800	2	-1.2798	0.74411	0.75285	1	12862	1	0.55814
AGPAT3	0.86504	0.86462	1	15493	0	0.29637	0.56575	0.64076	1	10384	1	0.081375
AGPAT4	0.22379	0.36422	1	5660	2	-0.18517	0.04332	0.10741	0.832078	2467	2	-0.5504
AGPAT5	0.40806	0.55394	1	8776	2	-0.015527	0.83531	0.83469	1	14770	0	-0.10023
AGPAT6	0.30239	0.44473	1	6867	2	-0.17103	0.4264	0.57276	1	9070	1	0.12179
AGPAT9	0.21815	0.35842	1	5569	1	-0.053802	0.13426	0.26768	1	4284	2	-0.48867
AGPS	0.57193	0.64921	1	10649	1	0.13867	0.98244	0.98247	1	18477	0	1.026
AGR2	0.9654	0.96534	1	18041	0	0.56956	0.88289	0.88247	1	15929	0	0.2937
AGR3	0.83674	0.83608	1	14828	0	0.08779	0.63964	0.6819	1	11253	1	0.071158
AGRN	0.83241	0.83177	1	14718	0	0.11312	0.28721	0.42727	1	6438	2	-0.23576
AGRP	0.86457	0.86415	1	15481	0	-0.062864	0.98451	0.98452	1	18553	0	0.42104
AGT	0.74657	0.75678	1	12917	1	-0.22083	0.38004	0.52424	1	8117	1	0.22087
AGTPBP1	0.73237	0.74624	1	12705	1	0.00098245	0.80392	0.80391	1	14034	1	0.24162
AGTR1	0.93508	0.93496	1	17207	0	0.47022	0.41337	0.55914	1	8792	2	-0.38038
AGTR2	0.78546	0.78805	1	13674	1	0.76346	0.48148	0.60007	1	9570	1	0.3038
AGTRAP	0.20745	0.34737	1	5415	1	-0.098749	0.86852	0.86808	1	15583	0	0.89771
AGXT	0.87133	0.87094	1	15634	0	0.25882	0.85612	0.85562	1	15288	0	0.56401
AGXT2	0.27587	0.41757	1	6445	1	0.97916	0.7988	0.79918	1	13920	1	-0.16813
AHCTF1	0.21972	0.36007	1	5603	1	-0.16156	0.30184	0.44246	1	6695	2	-0.38595
AHCY	0.28736	0.42935	1	6617	2	-0.2838	0.99259	0.99265	1	18834	0	0.66568
AHCYL1	0.00065178	0.0023883	0.058977	770	4	-4.4955	0.056882	0.13406	0.932089	2743	2	-1.2052
AHCYL2	0.96038	0.9603	1	17898	0	0.37416	0.77651	0.77925	1	13451	1	-0.047032
AHDC1	0.72569	0.74135	1	12595	1	0.075887	0.2171	0.35445	1	5307	2	-0.20592
AHI1	0.85764	0.85719	1	15282	0	0.1791	0.84282	0.84214	1	14951	0	0.10003
AHNAK	0.66245	0.69957	1	11691	1	0.5668	0.81904	0.81856	1	14393	0	-0.020492
AHNAK2	0.82257	0.82209	1	14458	1	0.766	0.83057	0.82995	1	14659	0	0.64694
AHR	0.99997	0.99997	1	19110	0	1.068	0.99968	0.99968	1	19091	0	0.91566
AHRR	0.24515	0.38604	1	5958	2	-0.44843	0.59496	0.65639	1	10712	1	-0.10878
AHSA1	0.91724	0.91704	1	16772	0	0.54659	0.88588	0.88551	1	15983	0	0.14208
AHSA2	0.97107	0.97102	1	18211	0	0.64098	0.7412	0.75057	1	12808	1	0.49208
AHSG	0.027021	0.075002	0.673009	2129	3	-1.0375	0.056232	0.13281	0.928114	2731	3	-0.84085
AHSP	0.89414	0.89382	1	16175	0	0.33269	0.87296	0.87256	1	15695	0	0.26876
AICDA	0.35769	0.50182	1	7820	1	-0.1468	0.66209	0.66591	1	11558	1	-0.29579
AIDA	0.5549	0.64064	1	10478	1	0.023684	0.29152	0.43174	1	6514	2	-0.25256
AIF1	0.30655	0.449	1	6933	2	-0.4481	0.39949	0.54467	1	8499	2	0.098482
AIF1L	0.92713	0.92692	1	17028	0	0.30946	0.29094	0.43116	1	6504	2	0.09716
AIFM1	0.0023905	0.0085938	0.151074	1082	2	-3.0508	0.050153	0.12086	0.887428	2602	3	-0.67855
AIFM2	0.40659	0.5524	1	8736	1	-0.28373	0.37222	0.51603	1	7969	1	-0.038732
AIFM3	0.96562	0.96555	1	18048	0	0.68352	0.88154	0.88109	1	15897	0	0.28635
AIG1	0.85133	0.85076	1	15147	0	-0.20649	0.66382	0.69668	1	11588	1	0.0025892
AIM1	0.75739	0.76513	1	13117	1	-0.15511	0.51671	0.6163	1	9895	1	-0.19908
AIM1L	0.96257	0.96251	1	17963	0	0.18274	0.71993	0.73464	1	12461	1	-0.039794
AIM2	0.79297	0.79458	1	13805	1	0.5533	0.74184	0.75109	1	12818	1	-0.12694
AIMP1	0.11771	0.24612	1	4098	2	-0.70425	0.0050161	0.017542	0.245621	1364	4	-0.91935
AIMP2	0.84996	0.84937	1	15104	0	0.9591	0.32214	0.46353	1	7052	2	-0.48409
AIP	0.96267	0.9626	1	17966	0	0.26381	0.91471	0.9145	1	16715	0	0.49338
AIPL1	0.9558	0.95572	1	17766	0	0.9916	0.85724	0.85677	1	15328	0	0.1601
AIRE	0.7109	0.71142	1	12377	1	0.29431	0.049832	0.1132	0.858932	2594	2	-1.0187
AJAP1	0.75265	0.76152	1	13024	1	0.81125	0.61777	0.66921	1	10979	1	0.19209
AJUBA	0.9969	0.9969	1	18989	0	0.66779	0.872	0.87163	1	15665	0	0.74291
AK1	0.25739	0.39865	1	6148	2	-0.28968	0.69103	0.71447	1	11983	1	-0.13177
AK2	0.18304	0.32219	1	5034	1	0.88891	0.92777	0.92754	1	17017	0	0.96737
AK3	0.20571	0.34551	1	5386	1	0.59547	0.57043	0.64314	1	10438	1	0.29142
AK4	0.72439	0.74043	1	12575	1	0.18572	0.35893	0.50215	1	7739	2	-0.34788
AK5	0.039687	0.10083	0.810563	2377	3	-1.3719	0.018223	0.055587	0.551342	1921	3	-2.1041
AK6	8.591e-05	0.0003261	0.015202	405	4	-5.6094	9.5155e-05	0.00036184	0.0151	458	4	-3.5879
AK7	0.91578	0.91558	1	16732	0	-0.064206	0.25388	0.39271	1	5885	1	0.084074
AK8	0.44667	0.59167	1	9499	1	0.33775	0.79582	0.79637	1	13857	1	0.037778
AK9	0.90894	0.90868	1	16551	0	0.33204	0.90515	0.90481	1	16465	0	0.61102
AKAP1	0.09938	0.21384	1	3666	3	-0.97459	0.0052018	0.01817	0.25276	1372	4	-1.9108
AKAP10	0.069337	0.15845	1	3018	3	-0.58704	0.082496	0.18276	1	3249	3	-0.38082
AKAP11	0.78583	0.78836	1	13679	1	-0.026839	0.053014	0.12654	0.905157	2670	3	-0.95775
AKAP12	0.1682	0.30679	1	4823	2	-0.38965	0.94866	0.94863	1	17544	0	0.35195
AKAP13	0.91768	0.91748	1	16782	0	0.25018	0.86271	0.86228	1	15454	0	-0.019815
AKAP14	0.99616	0.99619	1	18964	0	0.94924	0.90773	0.90749	1	16546	0	0.32359
AKAP17A	0.36916	0.51367	1	8018	2	-0.22278	0.42312	0.56936	1	9002	1	0.10889
AKAP2	0.93603	0.93593	1	17237	0	0.56591	0.12833	0.26142	1	4234	2	-0.72249
AKAP3	0.54103	0.63379	1	10332	1	-0.2508	0.75864	0.76436	1	13122	1	0.34269
AKAP4	0.80749	0.80776	1	14110	1	0.34105	0.80059	0.80079	1	13962	1	0.99961
AKAP5	0.52921	0.62821	1	10219	1	0.76682	0.56429	0.64001	1	10371	1	0.072666
AKAP6	0.80328	0.80386	1	14019	1	0.12968	0.20513	0.34184	1	5135	2	-0.29219
AKAP7	0.11553	0.24237	1	4039	3	-0.44342	0.68232	0.70866	1	11850	1	0.16488
AKAP8	0.6066	0.66755	1	11008	1	0.1474	0.96658	0.96653	1	18023	0	0.32089
AKAP8L	0.13211	0.26953	1	4401	2	-0.78355	0.23744	0.37558	1	5609	1	0.35059
AKAP9	0.72687	0.74219	1	12621	1	0.52101	0.9322	0.93196	1	17133	0	0.15246
AKIP1	0.46145	0.59793	1	9612	1	0.22544	0.68834	0.71266	1	11947	1	0.25113
AKIRIN1	0.94527	0.94515	1	17480	0	0.23505	0.054512	0.12952	0.915823	2700	2	-0.80066
AKIRIN2	0.018535	0.057191	0.562291	1940	3	-2.2661	0.40996	0.5556	1	8722	1	-0.11681
AKNA	0.22207	0.36244	1	5636	2	-0.38339	0.051846	0.12421	0.897209	2645	3	-0.62851
AKNAD1	0.50039	0.61502	1	9934	1	0.070673	0.87005	0.86963	1	15622	0	-0.068096
AKR1A1	0.65947	0.69782	1	11647	1	-0.14225	0.34439	0.48696	1	7448	1	0.35773
AKR1B1	0.32756	0.47066	1	7272	1	0.63155	0.96849	0.96844	1	18074	0	0.48433
AKR1B10	0.74907	0.75872	1	12953	1	0.10117	0.74767	0.75564	1	12919	1	0.37811
AKR1B15	0.84971	0.84912	1	15102	0	0.22305	0.97322	0.97316	1	18215	0	0.26191
AKR1C1	0.55232	0.63934	1	10453	1	0.42951	0.95648	0.95641	1	17747	0	0.50781
AKR1C2	0.35349	0.49756	1	7744	1	0.064159	0.51343	0.61468	1	9858	1	0.12918
AKR1C3	0.72115	0.73812	1	12521	1	0.31051	0.62139	0.67133	1	11024	1	0.39795
AKR1C4	0.46567	0.59975	1	9646	1	0.26738	0.82937	0.82875	1	14632	0	0.36489
AKR1D1	0.11653	0.2441	1	4059	3	-0.33948	0.36377	0.50716	1	7821	2	-0.20384
AKR1E2	0.45376	0.59465	1	9557	1	0.33563	0.67015	0.70075	1	11677	1	0.21214
AKR7A2	0.67723	0.70876	1	11880	1	0.46274	0.71181	0.72871	1	12318	1	0.073728
AKR7A3	0.64793	0.69092	1	11493	1	0.5087	0.83989	0.83917	1	14871	0	0.24152
AKT1	0.14186	0.27965	1	4504	2	-0.40033	0.28576	0.42576	1	6418	2	-0.3492
AKT1S1	0.93462	0.93448	1	17195	0	0.33852	0.17636	0.31181	1	4767	2	-0.3577
AKT2	0.0051773	0.018088	0.256351	1347	4	-1.6514	0.078752	0.17581	1	3170	3	-1.1662
AKT3	0.111	0.23446	1	3930	3	-0.55776	0.37534	0.51936	1	8026	2	-0.40886
AKTIP	0.75918	0.76652	1	13157	1	0.31644	0.73765	0.74788	1	12751	1	-0.056784
ALAD	0.31196	0.45463	1	7015	2	-0.047817	0.089066	0.19484	1	3386	2	-0.2546
ALAS1	0.75907	0.76644	1	13155	1	0.3551	0.41515	0.561	1	8826	1	0.038061
ALAS2	0.36076	0.50502	1	7876	2	-0.17197	0.72788	0.74052	1	12579	1	0.25241
ALB	0.90967	0.90943	1	16576	0	0.80336	0.87674	0.87631	1	15784	0	0.47971
ALCAM	0.16173	0.30011	1	4742	2	-0.28315	0.38944	0.53406	1	8287	2	0.21347
ALDH16A1	0.012225	0.040458	0.438363	1760	3	-1.0043	0.13467	0.2681	1	4290	2	-0.38174
ALDH18A1	0.83107	0.83046	1	14677	0	0.1095	0.33736	0.47952	1	7324	1	0.41132
ALDH1A1	0.84643	0.8458	1	15033	0	0.3694	0.70846	0.72639	1	12261	1	0.38292
ALDH1A2	0.061356	0.14318	0.963342	2833	3	-0.69499	0.86708	0.86662	1	15549	0	-0.16771
ALDH1A3	0.98742	0.98745	1	18689	0	0.89182	0.7291	0.74144	1	12604	1	0.34968
ALDH1B1	0.036489	0.094386	0.775249	2323	3	-1.1028	0.006335	0.021916	0.290087	1442	4	-0.6145
ALDH1L1	0.83606	0.83542	1	14805	0	0.1795	0.28759	0.42765	1	6441	2	-0.27476
ALDH1L2	0.5149	0.62153	1	10084	1	0.1461	0.46005	0.59052	1	9390	1	-0.021825
ALDH2	0.95308	0.95297	1	17696	0	0.32439	0.76954	0.77339	1	13309	1	0.0093721
ALDH3A1	0.38486	0.52992	1	8312	2	-0.38582	0.40277	0.54812	1	8578	2	-0.22238
ALDH3A2	0.96888	0.96908	1	18154	0	0.72325	0.65909	0.66333	1	11525	1	0.62882
ALDH3B1	0.79566	0.79698	1	13866	1	-0.0054201	0.22587	0.36355	1	5431	1	0.11642
ALDH3B2	0.42087	0.56717	1	9044	2	0.13159	0.49932	0.60819	1	9711	1	0.45253
ALDH4A1	0.50061	0.61511	1	9938	1	1.6944e-05	0.9165	0.91629	1	16758	0	0.19363
ALDH5A1	0.94897	0.94891	1	17573	0	0.90838	0.9887	0.98876	1	18701	0	0.92239
ALDH6A1	0.72162	0.73844	1	12525	1	0.051869	0.12233	0.25417	1	4164	2	-0.20907
ALDH7A1	0.33088	0.47411	1	7334	2	-0.33777	0.37682	0.52088	1	8058	1	-0.019436
ALDH8A1	0.44971	0.59298	1	9523	1	0.4447	0.83519	0.83459	1	14768	0	0.019397
ALDH9A1	0.63915	0.68579	1	11396	1	-0.030649	0.042274	0.10529	0.820355	2453	3	-0.92812
ALDOA	2.1335e-09	2.5901e-07	0.000248	5	4	-6.7771	7.3683e-09	2.5901e-07	0.000206	5	4	-4.1885
ALDOB	0.90933	0.9091	1	16564	0	0.30394	0.92092	0.92071	1	16853	0	0.095539
ALDOC	0.56452	0.64552	1	10583	1	-0.011711	0.094398	0.20461	1	3518	2	-0.17634
ALG1	0.00023468	0.00088142	0.029712	561	4	-3.7562	0.00042145	0.0015445	0.040773	723	3	-2.7569
ALG10	0.84475	0.8441	1	14995	0	-0.098032	0.65578	0.69164	1	11474	1	-0.070384
ALG10B	0.10977	0.23231	1	3909	2	-0.1909	0.0083163	0.028287	0.344149	1569	2	-1.1206
ALG11	6.8919e-05	0.00025823	0.013232	372	4	-4.8562	1.7676e-05	6.2422e-05	0.004679	253	4	-4.7596
ALG12	0.073859	0.16697	1	3111	3	-0.68427	0.70793	0.72603	1	12252	1	0.20478
ALG13	0.00089545	0.0032685	0.074636	834	4	-3.6799	0.00012511	0.00048409	0.018505	499	4	-5.0064
ALG14	0.010633	0.035554	0.404511	1676	2	-0.98199	7.4862e-05	0.0002831	0.012702	425	4	-3.0094
ALG1L	0.067566	0.15507	0.993641	2978	3	-0.99375	0.0056349	0.019605	0.268038	1397	3	-2.3263
ALG1L2	0.029226	0.079533	0.699224	2173	3	-2.1271	0.085616	0.18847	1	3310	2	-1.123
ALG2	0.00012646	0.0003836	0.016932	464	3	-5.097	7.4793e-05	0.00023078	0.010972	424	3	-5.0202
ALG3	0.60963	0.66918	1	11043	1	0.45293	0.77421	0.77729	1	13412	1	-0.37944
ALG5	0.0002472	0.0009182	0.030627	571	4	-1.8124	0.025954	0.072006	0.652211	2106	3	-0.88214
ALG6	0.026341	0.073631	0.664179	2117	3	-2.5601	0.011231	0.037425	0.415155	1720	4	-1.0759
ALG8	0.1682	0.30679	1	4825	2	-0.1472	0.13514	0.26859	1	4295	2	-0.4688
ALG9	0.025671	0.072256	0.656381	2101	3	-0.9057	0.071421	0.16201	1	3025	3	-0.41131
ALK	0.20385	0.34356	1	5363	2	-0.45586	0.077194	0.17288	1	3142	3	-0.59336
ALKBH1	0.92536	0.92516	1	16977	0	0.32805	0.34577	0.48842	1	7475	1	0.32015
ALKBH2	0.9605	0.96043	1	17901	0	0.19135	0.95001	0.94994	1	17582	0	0.094338
ALKBH3	0.23754	0.37829	1	5844	2	0.51877	0.66648	0.69841	1	11626	1	0.8948
ALKBH4	0.9893	0.98935	1	18752	0	0.93886	0.7449	0.75344	1	12880	1	0.41507
ALKBH5	0.92194	0.92175	1	16886	0	0.35335	0.27229	0.41175	1	6191	1	0.25592
ALKBH6	0.87881	0.87836	1	15800	0	0.039127	0.83025	0.82962	1	14654	0	-0.036698
ALKBH7	0.19811	0.33768	1	5253	2	-0.17581	0.85057	0.84999	1	15150	0	0.89543
ALKBH8	0.018763	0.057669	0.564597	1946	3	-1.347	0.2224	0.35996	1	5375	2	-0.10424
ALLC	0.75764	0.76533	1	13120	1	0.32036	0.75123	0.75849	1	12990	1	0.37224
ALMS1	0.72611	0.74167	1	12604	1	-0.030095	0.31689	0.45813	1	6963	1	-0.00021984
ALOX12	0.63755	0.68488	1	11367	1	0.35114	0.48474	0.60159	1	9599	1	-0.0033272
ALOX12B	0.28479	0.4267	1	6579	1	0.16018	0.44866	0.58555	1	9302	1	-0.010538
ALOX15	0.66435	0.70075	1	11714	1	0.44872	0.4489	0.58565	1	9306	1	0.34312
ALOX15B	0.16628	0.30482	1	4792	2	-0.43386	0.051001	0.12256	0.892852	2622	3	-0.68522
ALOX5	0.76681	0.77263	1	13313	1	0.33367	0.24234	0.38061	1	5692	1	0.34195
ALOX5AP	0.98208	0.9821	1	18521	0	0.51792	0.98228	0.9823	1	18475	0	0.37919
ALOXE3	0.7573	0.76507	1	13116	1	0.035094	0.82926	0.82862	1	14630	0	0.25122
ALPI	0.66465	0.70095	1	11721	1	0.3767	0.20723	0.3441	1	5172	2	-0.37599
ALPK1	0.88655	0.88622	1	15984	0	0.10245	0.96897	0.9689	1	18086	0	0.43288
ALPK2	0.71076	0.73079	1	12375	1	0.16505	0.72356	0.73733	1	12512	1	0.72221
ALPK3	0.0077409	0.026453	0.32981	1531	4	-0.72504	0.19903	0.33545	1	5049	2	-0.49824
ALPL	0.37186	0.51646	1	8080	2	0.04196	0.51634	0.61613	1	9890	1	0.32725
ALPP	0.5786	0.65263	1	10721	1	0.22506	0.70556	0.72434	1	12212	1	-0.0023843
ALPPL2	0.78889	0.79102	1	13733	1	0.38233	0.87314	0.87274	1	15702	0	0.42098
ALS2	0.16932	0.30797	1	4840	2	-0.284	0.036371	0.09339	0.764762	2334	2	-0.98777
ALS2CL	0.49309	0.61175	1	9867	1	0.18875	0.096748	0.2089	1	3576	2	-0.53001
ALS2CR11	0.96686	0.96682	1	18092	0	0.37619	0.020909	0.061323	0.585744	1997	3	-0.94953
ALS2CR12	0.97908	0.97913	1	18438	0	0.9837	0.98749	0.98751	1	18658	0	0.62317
ALX1	0.093098	0.20252	1	3535	2	-0.65273	0.68452	0.71013	1	11879	1	-0.11944
ALX3	0.12878	0.26537	1	4355	2	-0.14777	0.85877	0.85831	1	15362	0	0.22715
ALX4	0.97561	0.97556	1	18345	0	0.55434	0.44583	0.58428	1	9275	1	-0.063394
ALYREF	0.0038884	0.010736	0.177163	1246	2	-1.9696	0.0041019	0.011304	0.175654	1301	3	-1.4364
AMACR	0.95591	0.95583	1	17769	0	0.20332	0.86568	0.86526	1	15521	0	0.24298
AMBN	0.82335	0.82287	1	14480	1	0.3094	0.59146	0.65448	1	10674	1	-0.10054
AMBP	0.11753	0.24583	1	4093	3	-0.8606	0.39337	0.53813	1	8378	2	-0.14423
AMBRA1	0.41943	0.56567	1	9011	1	0.43907	0.87902	0.87857	1	15844	0	0.33804
AMD1	0.11193	0.23615	1	3958	2	-0.59753	0.94362	0.94353	1	17429	0	0.48521
AMDHD1	0.12603	0.26063	1	4299	2	-0.63046	0.0049475	0.017327	0.24359	1359	3	-0.81712
AMDHD2	0.21906	0.35939	1	5592	2	-0.38532	0.1007	0.216	1	3666	3	-0.47324
AMELX	0.98824	0.98827	1	18720	0	0.7992	0.39199	0.53672	1	8346	2	0.30833
AMELY	0.21553	0.3558	1	5533	1	0.24318	0.71832	0.73344	1	12434	1	0.17866
AMER1	0.96239	0.96232	1	17958	0	1.1197	0.60476	0.61848	1	10817	1	0.39933
AMER2	0.84457	0.84391	1	14992	0	0.8466	0.50185	0.60937	1	9734	1	0.12195
AMER3	0.089477	0.19586	1	3454	3	-0.88022	0.10674	0.22679	1	3819	3	-0.61323
AMFR	0.52581	0.62662	1	10188	1	-0.092316	0.14309	0.27694	1	4384	2	-0.12532
AMH	0.37057	0.51513	1	8048	2	0.099339	0.71643	0.73206	1	12401	1	0.4585
AMHR2	0.31829	0.46108	1	7109	2	-0.081439	0.64085	0.68264	1	11265	1	0.57425
AMICA1	0.98134	0.98137	1	18501	0	0.75683	0.79492	0.79554	1	13836	1	0.42456
AMIGO1	0.95038	0.95032	1	17617	0	0.61765	0.84595	0.84531	1	15036	0	0.046677
AMIGO2	0.96115	0.96106	1	17925	0	0.55432	0.2193	0.35677	1	5332	2	-0.23676
AMIGO3	0.1037	0.22149	1	3764	3	-0.97401	0.71281	0.7294	1	12335	1	-0.023979
AMMECR1	0.91789	0.91768	1	16797	0	0.64473	0.90046	0.9001	1	16351	0	0.68063
AMMECR1L	0.12556	0.25984	1	4285	2	-0.71699	0.19008	0.32616	1	4935	2	-0.1715
AMN	0.04309	0.10763	0.840999	2446	3	-0.74464	0.098203	0.2115	1	3608	2	-0.35491
AMN1	0.2093	0.34926	1	5456	1	-0.072825	0.96421	0.96418	1	17953	0	0.70281
AMOT	0.26359	0.40497	1	6244	1	0.69336	0.66292	0.69609	1	11571	1	0.47158
AMOTL1	0.77957	0.78306	1	13552	1	-0.13056	0.43722	0.58061	1	9197	1	0.51594
AMOTL2	0.79577	0.79709	1	13868	1	1.6393	0.9997	0.99971	1	19096	0	1.3678
AMPD1	0.84008	0.83938	1	14890	0	-0.16642	0.079655	0.17749	1	3189	3	-0.94775
AMPD2	0.055744	0.1324	0.935166	2697	2	-0.095964	0.61562	0.66796	1	10960	1	-0.041972
AMPD3	0.95523	0.95512	1	17754	0	0.15414	0.60522	0.66206	1	10829	1	0.13755
AMPH	0.72962	0.7442	1	12667	1	0.49122	0.95892	0.95886	1	17815	0	0.51292
AMT	0.37293	0.51758	1	8105	2	-0.46069	0.70411	0.72331	1	12190	1	0.33819
AMTN	0.1824	0.32153	1	5022	2	-0.49547	0.047368	0.11535	0.867964	2539	3	-0.52086
AMY1A	0.023301	0.067302	0.627064	2045	2	-0.84832	0.0082751	0.028148	0.343488	1565	3	-1.5582
AMY1B	0.011304	0.037659	0.417741	1719	4	-1.461	0.013273	0.043674	0.461691	1806	4	-0.811
AMY1C	0.4024	0.54814	1	8662	2	-0.34252	0.026019	0.072131	0.652764	2109	3	-0.93111
AMY2A	0.19476	0.33427	1	5201	2	-0.2725	0.28272	0.4226	1	6362	2	-0.52422
AMY2B	0.57838	0.65253	1	10718	1	-0.07232	0.21335	0.35059	1	5265	2	-0.64079
AMZ1	0.29744	0.4396	1	6791	2	-0.012382	0.28684	0.42688	1	6434	2	0.12805
AMZ2	0.061462	0.14337	0.963531	2840	3	-0.77004	0.16836	0.30336	1	4673	2	0.10076
ANAPC1	0.0051133	0.017885	0.254825	1341	3	-1.9318	0.00026904	0.0010011	0.029619	644	3	-2.502
ANAPC10	0.095455	0.20676	1	3581	2	-0.27209	0.0017062	0.0061539	0.111276	1052	3	-2.1035
ANAPC11	2.7801e-09	2.5901e-07	0.000248	6	4	-7.0463	2.049e-09	2.5901e-07	0.000206	2	4	-6.0807
ANAPC13	0.045084	0.11155	0.856239	2487	3	-1.8604	0.048249	0.11708	0.872617	2561	2	-0.78958
ANAPC15	0.011764	0.039042	0.427874	1740	3	-1.8247	0.010803	0.036091	0.405289	1699	3	-2.482
ANAPC16	0.88849	0.88817	1	16037	0	0.12345	0.92015	0.91995	1	16836	0	0.37641
ANAPC2	0.030491	0.082094	0.713535	2197	3	-1.6398	0.00016676	0.00063846	0.021598	562	3	-5.4252
ANAPC4	0.0059254	0.020572	0.278458	1410	3	-1.1052	0.00025746	0.00095342	0.028652	634	4	-1.5229
ANAPC5	2.1259e-05	7.589e-05	0.006199	234	4	-4.1014	0.00083972	0.0030639	0.067387	869	4	-2.4815
ANAPC7	0.68196	0.71181	1	11946	1	0.65152	0.91118	0.91097	1	16630	0	0.70962
ANG	0.99227	0.99233	1	18828	0	0.6277	0.88231	0.88186	1	15918	0	0.077692
ANGEL1	0.65269	0.69368	1	11553	1	-0.20337	0.073268	0.16549	1	3060	3	-0.56363
ANGEL2	0.10419	0.22237	1	3776	3	-0.65032	0.95229	0.95217	1	17642	0	0.10117
ANGPT1	0.43691	0.58376	1	9355	2	-0.026812	0.34424	0.48681	1	7447	1	0.017604
ANGPT2	0.92558	0.92538	1	16983	0	0.020942	0.16891	0.30395	1	4684	1	-0.21585
ANGPT4	0.95053	0.95047	1	17626	0	0.21042	0.48806	0.60309	1	9624	1	0.27122
ANGPTL1	0.39242	0.53772	1	8465	2	-0.14422	0.28791	0.428	1	6450	2	-0.33616
ANGPTL2	0.30568	0.44807	1	6910	1	0.10231	0.59152	0.65452	1	10675	1	0.19197
ANGPTL3	0.03892	0.099312	0.803957	2360	3	-0.89032	0.5374	0.62627	1	10099	1	-0.057273
ANGPTL4	0.92991	0.92969	1	17087	0	0.71378	0.57658	0.64638	1	10509	1	-0.1553
ANGPTL5	0.61987	0.67495	1	11152	1	0.097416	0.060808	0.14161	0.960152	2816	3	-1.0177
ANGPTL6	0.87895	0.8785	1	15803	0	0.55183	0.40786	0.55338	1	8679	2	-0.45566
ANGPTL7	0.93829	0.93825	1	17297	0	0.4254	0.63287	0.67794	1	11172	1	0.23423
ANHX	0.0058941	0.02047	0.277674	1406	4	-0.76609	0.041944	0.10465	0.81741	2447	2	-0.65128
ANK1	0.82326	0.82279	1	14478	1	0.16157	0.52106	0.6184	1	9945	1	-0.10215
ANK2	0.3539	0.49795	1	7750	2	-0.37809	0.20453	0.34121	1	5125	2	-0.31752
ANK3	0.60926	0.66897	1	11039	1	0.33735	0.97596	0.97594	1	18302	0	0.39839
ANKAR	0.9099	0.90966	1	16585	0	0.42319	0.96291	0.96284	1	17920	0	0.46348
ANKDD1A	0.082624	0.18332	1	3308	3	-1.1278	0.030988	0.082355	0.709668	2216	3	-1.484
ANKDD1B	0.31647	0.45922	1	7085	2	0.23841	0.19242	0.32863	1	4966	1	0.12901
ANKEF1	0.75475	0.7631	1	13060	1	0.16747	0.37289	0.51675	1	7981	2	-0.020176
ANKFN1	0.93815	0.93812	1	17296	0	0.53413	0.726	0.73913	1	12553	1	0.34626
ANKFY1	0.21354	0.35375	1	5509	2	-0.2959	0.25293	0.39166	1	5875	2	-0.5258
ANKH	0.79922	0.80022	1	13928	1	0.25539	0.81985	0.81937	1	14411	0	0.38761
ANKHD1	0.41295	0.55899	1	8886	2	-0.2211	0.007763	0.026524	0.33156	1528	4	-0.88632
ANKHD1-EIF4EBP3	0.33204	0.47534	1	7362	2	0.11442	0.11313	0.23817	1	3953	2	-0.48407
ANKIB1	0.98048	0.98052	1	18482	0	0.46816	0.63713	0.6804	1	11218	1	0.040907
ANKK1	0.57816	0.65241	1	10715	1	0.073117	0.38179	0.52612	1	8147	1	-0.053186
ANKLE1	0.06362	0.14752	0.975501	2890	3	-0.863	0.0068698	0.023632	0.303346	1487	4	-0.79664
ANKLE2	2.3286e-05	8.4697e-05	0.006475	249	4	-4.1944	1.4775e-05	5.1025e-05	0.004222	227	4	-4.3009
ANKMY1	0.65534	0.69525	1	11589	1	0.27027	0.24478	0.38315	1	5740	1	0.3259
ANKMY2	0.043966	0.10938	0.84883	2463	3	-1.4954	0.74904	0.75674	1	12950	1	-0.07328
ANKRA2	0.086261	0.18996	1	3381	2	-0.53242	0.88813	0.88779	1	16041	0	0.058115
ANKRD1	0.051433	0.12401	0.906452	2613	3	-0.90049	0.40634	0.55178	1	8648	2	-0.23033
ANKRD10	0.27232	0.41391	1	6386	1	0.23418	0.97367	0.9736	1	18227	0	0.69908
ANKRD11	0.2992	0.44143	1	6816	2	-0.14492	0.32556	0.46719	1	7109	2	-0.1506
ANKRD12	0.92425	0.92409	1	16944	0	0.28157	0.72293	0.73685	1	12504	1	0.58079
ANKRD13A	0.065096	0.15039	0.982431	2923	3	-0.881	0.068807	0.15701	1	2962	3	-0.79724
ANKRD13B	0.81543	0.81524	1	14288	1	0.046626	0.38265	0.52702	1	8166	2	-0.22056
ANKRD13C	0.95249	0.95237	1	17674	0	0.45666	0.75883	0.76451	1	13124	1	0.40808
ANKRD13D	0.70628	0.72774	1	12304	1	0.034183	0.1138	0.23932	1	3962	3	-0.651
ANKRD16	0.61835	0.67408	1	11129	1	0.132	0.18863	0.3246	1	4915	2	-0.36839
ANKRD17	0.076681	0.17226	1	3181	3	-0.60068	0.31636	0.45757	1	6958	2	-0.28888
ANKRD18A	0.25488	0.3961	1	6111	1	0.081022	0.11472	0.24091	1	3985	3	-0.50146
ANKRD18B	0.22743	0.36796	1	5714	2	-0.55868	0.19074	0.32686	1	4945	2	-0.55346
ANKRD2	0.091747	0.20005	1	3502	3	-0.63378	0.68535	0.71069	1	11900	1	0.30925
ANKRD20A1	0.00033541	0.0012368	0.037403	631	3	-3.72	0.00057061	0.0020988	0.0511	783	3	-2.3834
ANKRD20A2	0.040863	0.10318	0.821359	2398	3	-0.4602	0.036573	0.093828	0.765866	2340	2	-0.43911
ANKRD20A3	1.7289e-05	6.1386e-05	0.005333	220	4	-2.5994	0.0054737	0.019075	0.262672	1387	3	-1.2965
ANKRD20A4	0.0024744	0.0088714	0.154005	1095	3	-1.4352	0.00025792	0.00095601	0.028685	635	2	-1.4978
ANKRD22	0.90242	0.90205	1	16385	0	0.44841	0.74962	0.75721	1	12960	1	-0.0036461
ANKRD23	0.050617	0.12239	0.902084	2591	3	-0.71321	0.085474	0.18823	1	3306	3	-0.49698
ANKRD24	0.44298	0.58998	1	9471	1	-0.10619	0.25797	0.39689	1	5946	2	-0.42157
ANKRD26	0.82604	0.82545	1	14555	0	0.28195	0.74194	0.75116	1	12820	1	0.28341
ANKRD27	0.9362	0.93611	1	17242	0	0.21486	0.30109	0.44169	1	6680	2	-0.16645
ANKRD28	0.11984	0.24987	1	4150	2	-0.59878	0.69647	0.71806	1	12072	1	-0.064787
ANKRD30A	0.12301	0.25541	1	4228	3	-0.37394	0.95638	0.9563	1	17745	0	0.36049
ANKRD30B	0.42115	0.56748	1	9049	2	-0.13392	0.48986	0.60389	1	9634	1	-0.025281
ANKRD31	0.015139	0.049449	0.501121	1884	4	-0.92189	0.26865	0.40793	1	6122	1	-0.18144
ANKRD32	0.15516	0.29336	1	4670	1	0.63669	0.32663	0.46829	1	7125	2	-0.51313
ANKRD33	0.2687	0.41016	1	6334	2	-0.18997	0.075766	0.17018	1	3103	3	-0.55775
ANKRD33B	0.99768	0.99768	1	19017	0	1.189	0.52288	0.61926	1	9964	1	0.23967
ANKRD34A	0.047897	0.11702	0.878487	2543	3	-1.0689	0.97011	0.97006	1	18113	0	0.55417
ANKRD34B	0.72239	0.73898	1	12533	1	0.041287	0.055687	0.13174	0.923959	2721	3	-0.64481
ANKRD34C	0.41369	0.55976	1	8899	2	-0.5682	0.87296	0.87256	1	15691	0	0.93716
ANKRD35	0.068627	0.15708	0.996217	3008	3	-1.0345	0.82755	0.82697	1	14589	0	0.34191
ANKRD36	0.31713	0.45991	1	7093	1	0.00066027	0.0021156	0.0076183	0.129545	1118	4	-1.1519
ANKRD36B	0.67308	0.70621	1	11835	1	0.74366	0.056753	0.13383	0.931835	2741	2	0.034535
ANKRD37	0.87417	0.87374	1	15698	0	0.43587	0.86946	0.86905	1	15610	0	0.21199
ANKRD39	0.054666	0.13035	0.927924	2681	2	-1.1328	0.52876	0.62208	1	10019	1	0.37091
ANKRD40	0.46179	0.59808	1	9617	1	-0.0095555	0.16276	0.29747	1	4608	2	-0.60193
ANKRD42	0.57006	0.64826	1	10630	1	0.060452	0.16039	0.29502	1	4579	2	-0.23289
ANKRD44	0.428	0.5746	1	9177	1	-0.10629	0.36942	0.51311	1	7922	1	0.14421
ANKRD45	0.19074	0.33013	1	5140	2	-0.37095	0.82784	0.82725	1	14600	0	-0.086528
ANKRD46	0.39661	0.54206	1	8542	2	0.19944	0.050236	0.12103	0.887683	2603	3	-0.86404
ANKRD49	0.025768	0.072458	0.65694	2105	3	-1.5948	0.0096243	0.032377	0.377333	1637	3	-1.9192
ANKRD50	0.91484	0.91464	1	16704	0	0.15891	0.975	0.97496	1	18268	0	0.24811
ANKRD52	0.69709	0.72158	1	12155	1	0.32526	0.76185	0.76705	1	13170	1	0.66692
ANKRD53	0.23208	0.37275	1	5776	2	-0.3012	0.2302	0.36813	1	5502	2	-0.35659
ANKRD54	0.58393	0.65543	1	10775	1	0.042784	0.74962	0.75721	1	12957	1	0.184
ANKRD55	0.62173	0.67599	1	11170	1	0.010751	0.38004	0.52424	1	8119	1	0.31723
ANKRD6	0.77628	0.78032	1	13491	1	0.052532	0.62749	0.67484	1	11096	1	0.026477
ANKRD60	0.43263	0.57941	1	9275	2	-0.079044	0.84805	0.84745	1	15086	0	0.87066
ANKRD61	0.91616	0.91594	1	16747	0	0.35868	0.22214	0.3597	1	5371	2	-0.31396
ANKRD62	0.8645	0.86407	1	15479	0	0.67294	0.95416	0.95405	1	17698	0	0.80294
ANKRD63	0.72379	0.74	1	12562	1	0.083577	0.65363	0.6903	1	11443	1	-0.11651
ANKRD65	0.56533	0.64591	1	10594	1	0.75781	0.59612	0.657	1	10723	1	0.46309
ANKRD66	0.28111	0.42297	1	6518	1	0.26934	0.52887	0.62214	1	10020	1	-0.2722
ANKRD7	0.74329	0.75427	1	12867	1	1.002	0.9989	0.99888	1	19052	0	0.81151
ANKRD9	0.94502	0.9449	1	17475	0	0.41072	0.9165	0.91629	1	16759	0	-0.004127
ANKS1A	0.94972	0.94965	1	17597	0	0.30056	0.95951	0.95941	1	17832	0	0.41434
ANKS1B	0.85578	0.85526	1	15235	0	0.54104	0.76132	0.76659	1	13158	1	-0.10306
ANKS3	0.83107	0.83046	1	14679	0	0.47844	0.22986	0.36776	1	5498	2	-0.27004
ANKS4B	0.95963	0.95954	1	17882	0	0.37447	0.66929	0.7002	1	11661	1	0.41713
ANKS6	0.66171	0.69912	1	11683	1	-0.033856	0.37257	0.51639	1	7971	2	-0.29827
ANKUB1	0.65552	0.69537	1	11594	1	0.1208	0.84525	0.8446	1	15020	0	0.16242
ANKZF1	0.99384	0.99387	1	18890	0	0.55155	0.97572	0.97566	1	18293	0	0.25138
ANLN	0.19492	0.33443	1	5202	2	-0.3308	0.62002	0.67052	1	11008	1	0.65913
ANO1	0.22612	0.36659	1	5698	2	-0.55474	0.45518	0.58836	1	9358	1	0.28881
ANO10	0.22426	0.36467	1	5666	2	-0.5397	0.38929	0.53391	1	8282	2	-0.016555
ANO2	0.73017	0.7446	1	12679	1	0.51868	0.21026	0.34725	1	5219	2	-0.13457
ANO3	0.79808	0.7992	1	13910	1	0.86517	0.95658	0.9565	1	17752	0	0.24995
ANO4	0.078578	0.17583	1	3228	3	-1.2608	0.32385	0.46535	1	7083	2	-0.24959
ANO5	0.32476	0.46776	1	7222	2	-0.188	0.82922	0.82858	1	14628	0	0.41753
ANO6	0.35912	0.50333	1	7849	2	-0.2348	0.28373	0.42365	1	6381	2	-0.10999
ANO7	0.73476	0.74796	1	12740	1	0.098417	0.092765	0.20166	1	3480	3	-0.648
ANO8	0.08883	0.19467	1	3435	3	-0.82005	0.78814	0.7894	1	13692	1	-0.24178
ANO9	0.13883	0.27658	1	4467	1	0.34353	0.70811	0.72615	1	12255	1	0.010436
ANOS1	0.76238	0.76912	1	13220	1	0.81297	0.85312	0.85254	1	15208	0	0.12561
ANP32A	0.08143	0.1811	1	3286	2	-0.76482	0.35146	0.49436	1	7593	2	-0.34114
ANP32B	0.99798	0.998	1	19035	0	1.029	0.38454	0.52897	1	8198	1	0.48505
ANP32C	0.24127	0.38206	1	5906	2	-0.22595	0.87093	0.87054	1	15644	0	0.19284
ANP32D	0.39549	0.54094	1	8522	1	0.86009	0.90075	0.90038	1	16358	0	0.52392
ANP32E	0.043644	0.10875	0.844907	2460	2	-1.0498	0.13	0.26315	1	4248	2	-0.3502
ANPEP	0.15914	0.29745	1	4713	2	-1.0151	0.057328	0.13491	0.936264	2750	3	-0.9199
ANTXR1	0.80765	0.80791	1	14114	1	0.65384	0.26451	0.40372	1	6060	1	0.35325
ANTXR2	0.10135	0.21738	1	3707	3	-0.43866	0.78666	0.78812	1	13661	1	0.089732
ANTXRL	0.22743	0.36796	1	5715	2	-0.5751	0.20427	0.34095	1	5122	2	-0.4786
ANXA1	0.20385	0.34356	1	5354	1	0.036593	0.55116	0.6332	1	10245	1	0.5163
ANXA10	0.91318	0.91296	1	16671	0	0.0687	0.18367	0.31948	1	4853	2	0.14674
ANXA11	0.74008	0.75187	1	12827	1	0.71764	0.48237	0.60051	1	9578	1	-0.21859
ANXA13	0.81171	0.81168	1	14203	1	0.89519	0.4014	0.54669	1	8546	1	0.45229
ANXA2	0.24797	0.38894	1	6015	2	-0.44916	0.17317	0.30845	1	4724	2	-0.14593
ANXA2R	0.67227	0.67593	1	11822	1	-0.42714	0.63464	0.64267	1	11191	1	-0.097232
ANXA3	0.93101	0.93077	1	17107	0	0.40198	0.72942	0.74167	1	12608	1	-0.11351
ANXA4	0.93736	0.93731	1	17278	0	0.84049	0.74344	0.75231	1	12852	1	0.64399
ANXA5	0.91696	0.91675	1	16765	0	0.27854	0.42135	0.56753	1	8953	1	0.10559
ANXA6	0.82604	0.82545	1	14556	0	0.52401	0.63123	0.67698	1	11143	1	0.22199
ANXA7	0.915	0.91479	1	16712	0	0.12986	0.41918	0.56522	1	8907	1	0.00031429
ANXA8	0.82843	0.82782	1	14610	0	0.87803	0.55794	0.63667	1	10306	1	-0.10417
ANXA8L1	0.043615	0.10868	0.844751	2459	3	-1.4152	0.76098	0.7663	1	13153	1	-0.21601
ANXA9	0.40885	0.55477	1	8804	1	-0.024539	0.94392	0.94382	1	17431	0	0.47396
AOAH	0.41578	0.56188	1	8937	2	-0.16134	0.32668	0.46834	1	7127	1	0.6217
AOC1	0.25907	0.40039	1	6176	2	-0.48558	0.10047	0.21558	1	3659	2	-0.72345
AOC2	0.82234	0.82187	1	14455	1	0.040856	0.82101	0.82053	1	14440	0	0.45763
AOC3	0.96069	0.9606	1	17911	0	0.30547	0.42275	0.56895	1	8990	1	0.010771
AOX1	0.16866	0.30726	1	4832	2	-0.72787	0.69892	0.71974	1	12110	1	0.10686
AP1AR	0.82942	0.82879	1	14624	0	0.31267	0.077936	0.17427	1	3159	3	-0.55318
AP1B1	0.62737	0.67917	1	11234	1	-0.28538	0.35562	0.49863	1	7673	2	-0.13035
AP1G1	0.044183	0.10982	0.850793	2467	3	-0.93079	0.80918	0.80893	1	14142	1	0.012581
AP1G2	0.26789	0.40934	1	6325	2	-0.36615	0.11023	0.233	1	3891	2	-0.46296
AP1M1	0.22978	0.3704	1	5747	1	-0.073484	0.34503	0.48765	1	7464	2	-0.18499
AP1M2	0.13468	0.27221	1	4422	2	-0.67496	0.67909	0.70656	1	11811	1	0.14059
AP1S1	0.85993	0.85945	1	15347	0	0.41728	0.0065459	0.022606	0.294924	1462	3	-2.4051
AP1S2	0.066217	0.15251	0.985802	2949	1	0.12552	0.93874	0.93871	1	17305	0	0.36046
AP1S3	0.15017	0.28822	1	4601	2	0.079708	0.21424	0.35154	1	5279	2	-0.23203
AP2A1	0.74159	0.75301	1	12849	1	0.22664	0.70811	0.72615	1	12254	1	-0.072017
AP2A2	0.3682	0.51268	1	8003	1	0.22144	0.99079	0.99084	1	18772	0	0.73503
AP2B1	0.74236	0.74256	1	12857	0	0.78896	0.63783	0.64535	1	11229	1	0.38896
AP2M1	0.00028484	0.001057	0.033728	597	4	-2.0388	0.00024871	0.00092079	0.027979	627	4	-1.4515
AP2S1	2.9767e-06	9.0654e-06	0.001712	99	4	-2.3349	1.8083e-05	6.3458e-05	0.004738	256	4	-1.7545
AP3B1	0.84837	0.84779	1	15073	0	0.22227	0.65363	0.6903	1	11441	1	0.47564
AP3B2	0.25786	0.39912	1	6156	2	-0.22414	0.81926	0.81878	1	14395	0	0.12822
AP3D1	0.12071	0.25139	1	4173	2	-0.631	0.29733	0.43769	1	6614	2	-0.26289
AP3M1	0.89271	0.89237	1	16145	0	0.43614	0.070814	0.16083	1	3012	3	-0.60287
AP3M2	0.84969	0.84909	1	15101	0	0.72027	0.86214	0.86172	1	15435	0	0.23858
AP3S1	0.9913	0.99136	1	18803	0	0.87574	0.82849	0.82787	1	14612	0	0.033709
AP3S2	0.029199	0.079468	0.698972	2172	2	-1.4344	0.95982	0.95973	1	17845	0	0.40483
AP4B1	0.72055	0.73768	1	12513	1	-0.15872	0.81533	0.81496	1	14285	1	-0.11152
AP4E1	0.35077	0.49475	1	7692	2	-0.4065	0.19277	0.329	1	4971	2	-0.26029
AP4M1	0.82929	0.82866	1	14623	0	0.046431	0.38991	0.53456	1	8300	2	0.13433
AP4S1	0.85678	0.8563	1	15260	0	1.2174	0.34058	0.48296	1	7376	1	1.1113
AP5B1	0.27104	0.41258	1	6367	2	-0.18041	0.2978	0.43821	1	6625	1	-0.27593
AP5M1	0.42948	0.57619	1	9211	2	-0.28179	0.65454	0.69088	1	11453	1	0.77521
AP5S1	0.87986	0.8794	1	15820	0	0.066087	0.62731	0.67474	1	11095	1	0.30115
AP5Z1	0.63998	0.68628	1	11406	1	0.17502	0.46801	0.59402	1	9456	1	-0.19009
APAF1	0.23559	0.37631	1	5823	1	-0.22854	0.88993	0.8896	1	16085	0	0.09135
APBA1	0.82669	0.82615	1	14570	0	0.41709	0.71457	0.73068	1	12368	1	0.33796
APBA2	0.80434	0.80484	1	14035	1	-0.24879	0.040513	0.10181	0.806389	2413	3	-0.72061
APBA3	0.85834	0.85788	1	15301	0	0.63738	0.30518	0.4459	1	6760	2	-0.22393
APBB1	0.5135	0.62084	1	10067	1	-0.014294	0.9707	0.97064	1	18132	0	0.34073
APBB1IP	0.38539	0.53048	1	8319	2	-0.24453	0.92031	0.92011	1	16840	0	0.058659
APBB2	0.99315	0.99319	1	18859	0	0.95792	0.8496	0.849	1	15126	0	0.40708
APBB3	0.76739	0.77309	1	13323	1	0.28497	0.30911	0.45001	1	6834	1	0.22553
APC	0.99687	0.99686	1	18986	0	0.98739	0.38788	0.53244	1	8258	2	-0.23332
APC2	0.75814	0.76569	1	13130	1	-0.023464	0.68097	0.70779	1	11835	1	-0.090616
APCDD1	0.89229	0.89197	1	16135	0	0.46284	0.93889	0.93886	1	17313	0	0.38915
APCDD1L	0.85578	0.85526	1	15234	0	0.30634	0.97653	0.97652	1	18311	0	1.1736
APCS	0.74602	0.75636	1	12911	1	0.42575	0.79492	0.79554	1	13835	1	0.092135
APEH	0.28993	0.432	1	6649	2	-0.42997	0.29835	0.43878	1	6634	2	-0.32788
APELA	0.96453	0.96449	1	18014	0	1.0491	0.7291	0.74144	1	12602	1	0.19814
APEX1	0.15086	0.28895	1	4621	2	-0.55918	0.013096	0.043132	0.457487	1800	4	-0.59807
APEX2	0.29335	0.43545	1	6708	2	0.081496	0.046627	0.1139	0.862832	2522	2	-0.18115
APH1A	0.87154	0.87116	1	15641	0	0.098382	0.58274	0.64969	1	10577	1	0.20265
APH1B	0.14822	0.28623	1	4581	2	-0.46565	0.70929	0.72696	1	12276	1	-0.065211
API5	0.4182	0.56444	1	8985	2	0.089178	0.56514	0.64044	1	10378	1	0.26341
APIP	0.91079	0.91057	1	16608	0	0.63824	0.82221	0.82171	1	14477	0	-0.25325
APITD1	0.4525	0.59411	1	9546	1	0.05259	0.41691	0.56285	1	8863	2	-0.27807
APITD1-CORT	0.79442	0.79589	1	13840	1	-0.083635	0.31025	0.45123	1	6859	2	-0.071058
APLF	0.48436	0.60793	1	9797	1	-0.15795	0.28657	0.42659	1	6429	2	-0.11624
APLN	0.99517	0.99519	1	18938	0	0.68885	0.97315	0.97309	1	18211	0	0.50292
APLNR	0.86901	0.86858	1	15585	0	0.10886	0.65363	0.6903	1	11442	1	0.13241
APLP1	0.98489	0.9849	1	18604	0	0.40949	0.64312	0.684	1	11305	1	0.53339
APLP2	0.8766	0.87616	1	15751	0	0.23058	0.11911	0.24855	1	4081	3	-0.53914
APMAP	0.025117	0.071121	0.650087	2087	3	-1.1911	0.76801	0.77214	1	13279	1	-0.11735
APOA1	0.97889	0.97893	1	18434	0	0.71192	0.92836	0.92816	1	17034	0	0.098503
APOA1BP	0.059014	0.13868	0.955167	2771	2	-0.64296	0.69705	0.71846	1	12081	1	0.27348
APOA2	0.13877	0.27651	1	4466	2	-0.58707	0.25797	0.39689	1	5947	2	-0.36633
APOA4	0.40013	0.54577	1	8609	2	-0.16613	0.69328	0.71597	1	12019	1	0.26064
APOA5	0.95862	0.95857	1	17851	0	0.71298	0.40144	0.54673	1	8549	2	-0.020719
APOB	0.63329	0.68248	1	11314	1	0.063448	0.54475	0.62992	1	10176	1	0.003137
APOBEC1	0.27722	0.41894	1	6468	2	-0.32589	0.31198	0.45304	1	6888	2	-0.23441
APOBEC2	0.92621	0.92602	1	16996	0	0.5248	0.98255	0.98257	1	18483	0	0.63706
APOBEC3A	0.33108	0.47431	1	7342	2	-0.428	0.78814	0.7894	1	13695	1	0.32227
APOBEC3B	0.84111	0.8404	1	14912	0	-0.050931	0.99767	0.99768	1	19013	0	0.53399
APOBEC3C	0.78819	0.79042	1	13725	1	-0.0078445	0.44954	0.58593	1	9317	1	0.45022
APOBEC3D	0.63534	0.6836	1	11339	1	1.127	0.51844	0.61713	1	9912	1	0.91882
APOBEC3F	0.38868	0.53385	1	8391	1	-0.050675	0.71206	0.72888	1	12323	1	0.091139
APOBEC3G	0.92953	0.92933	1	17072	0	0.00024805	0.46315	0.59185	1	9415	1	-0.26278
APOBEC3H	0.85801	0.85756	1	15290	0	-0.041422	0.41092	0.55659	1	8739	1	-0.30788
APOBEC4	0.072076	0.16363	1	3079	2	-0.94289	0.21026	0.34725	1	5220	2	-0.13246
APOBR	0.94676	0.94672	1	17522	0	0.5207	0.95325	0.95313	1	17673	0	0.27655
APOC1	0.93791	0.93787	1	17287	0	0.28286	0.33626	0.47836	1	7308	1	0.097993
APOC2	0.32409	0.46705	1	7214	2	-0.57379	0.88771	0.88737	1	16032	0	0.46947
APOC3	0.85684	0.85636	1	15261	0	0.53531	0.56132	0.63845	1	10339	1	0.12104
APOC4	0.42819	0.57481	1	9188	1	-0.047541	0.5674	0.64158	1	10406	1	0.055044
APOD	0.22815	0.36868	1	5722	2	-0.27794	0.30846	0.44932	1	6824	2	-0.45551
APOE	0.10594	0.22554	1	3812	3	-0.49438	0.75123	0.75849	1	12989	1	0.093022
APOF	0.099229	0.21356	1	3656	1	-0.027245	0.28938	0.42953	1	6474	2	-0.23649
APOH	0.44072	0.58771	1	9424	2	-0.40133	0.92327	0.92313	1	16918	0	0.042573
APOL1	0.07411	0.16744	1	3118	3	-0.55997	0.85291	0.85234	1	15204	0	0.063886
APOL2	0.41963	0.5659	1	9015	2	-0.1083	0.85131	0.85074	1	15166	0	0.3023
APOL3	0.27317	0.41479	1	6404	2	-0.33983	0.63233	0.67764	1	11163	1	-0.03785
APOL4	0.10252	0.21938	1	3733	3	-1.1643	0.1084	0.22975	1	3856	3	-0.70221
APOL5	0.87608	0.87563	1	15743	0	0.1041	0.82144	0.82095	1	14452	0	-0.0037407
APOL6	0.007924	0.027033	0.334823	1542	4	-1.0421	0.31692	0.45816	1	6971	2	-0.032795
APOLD1	0.68554	0.71412	1	11994	1	0.090446	0.060192	0.14046	0.955742	2806	2	-0.5069
APOM	0.75231	0.76126	1	13015	1	0.039773	0.88344	0.88301	1	15934	0	0.092931
APOO	0.41082	0.5568	1	8843	1	0.097146	0.62152	0.6714	1	11026	1	-0.11781
APOOL	0.79098	0.79282	1	13771	1	0.40663	0.79846	0.79887	1	13908	1	-0.056294
APOPT1	0.49081	0.61078	1	9847	1	0.55097	0.98572	0.98572	1	18594	0	0.61727
APP	0.93125	0.93102	1	17114	0	0.6356	0.90714	0.9069	1	16527	0	0.65217
APPBP2	0.99376	0.9938	1	18888	0	0.93612	0.66676	0.69858	1	11629	1	0.69259
APPL1	0.57065	0.64856	1	10638	1	-0.042984	0.17669	0.31216	1	4773	2	-0.2485
APPL2	0.53077	0.62891	1	10233	1	-0.30906	0.52288	0.61926	1	9965	1	-0.086616
APRT	0.37808	0.52291	1	8185	2	-0.2728	0.36407	0.50746	1	7825	2	-0.19085
APTX	0.11125	0.23494	1	3937	3	-0.51542	0.73296	0.74438	1	12671	1	-0.089753
AQP1	0.093536	0.20328	1	3541	3	-0.67026	0.94301	0.94292	1	17415	0	0.23902
AQP10	0.8256	0.82503	1	14543	0	0.020668	0.09415	0.20415	1	3513	3	-0.46194
AQP11	0.28396	0.42584	1	6562	1	0.21289	0.29584	0.43614	1	6595	1	0.075009
AQP12A	0.48394	0.60774	1	9795	1	0.54048	0.17722	0.31271	1	4780	1	0.62535
AQP12B	0.69997	0.72347	1	12204	1	0.39365	0.6099	0.66464	1	10883	1	0.040091
AQP2	0.55716	0.58493	1	10504	1	-0.17633	0.43576	0.50005	1	9188	1	0.71066
AQP3	0.040408	0.10228	0.818303	2388	2	-0.48172	0.33094	0.47282	1	7198	2	-0.096468
AQP4	0.20385	0.34356	1	5358	1	-0.14292	0.80235	0.80242	1	13994	1	-0.21173
AQP5	0.44119	0.58818	1	9437	2	0.006249	0.59061	0.654	1	10665	1	0.22797
AQP6	0.82234	0.82187	1	14454	1	-0.06977	0.011146	0.03718	0.413397	1715	4	-0.79144
AQP7	0.065482	0.15112	0.984418	2933	3	-1.0179	0.028979	0.078209	0.689805	2165	2	-0.93807
AQP8	0.072693	0.16478	1	3093	3	-0.72754	0.53772	0.62642	1	10104	1	0.21637
AQP9	0.5771	0.65187	1	10705	1	0.093623	0.37149	0.51525	1	7955	1	0.57805
AQR	9.2289e-05	0.00034993	0.015886	420	4	-4.7277	0.00023198	0.00087261	0.027075	612	4	-4.483
AR	0.58817	0.65769	1	10821	1	0.65399	0.57416	0.6451	1	10473	1	0.14902
ARAF	0.35124	0.49523	1	7705	2	-0.30644	0.012819	0.042286	0.451012	1790	4	-0.51788
ARAP1	0.8078	0.80803	1	14118	1	0.27674	0.34967	0.49245	1	7563	1	0.32628
ARAP2	0.64375	0.68847	1	11445	1	0.56012	0.79582	0.79637	1	13856	1	-0.034041
ARAP3	0.12094	0.25182	1	4182	3	-0.60942	0.42507	0.57139	1	9045	2	-0.0032307
ARC	0.57403	0.65029	1	10672	1	0.24398	0.30669	0.44748	1	6782	2	-0.25633
ARCN1	0.0010877	0.003945	0.084816	888	4	-3.813	1.9277e-05	6.9156e-05	0.005026	261	4	-4.4476
AREG	0.56533	0.64591	1	10593	1	-0.11087	0.32621	0.46787	1	7120	2	-0.29671
AREL1	0.6465	0.69007	1	11477	1	0.24166	0.61177	0.66573	1	10903	1	-0.16097
ARF1	0.00010282	0.00039292	0.017225	435	4	-2.6803	0.0023639	0.008486	0.141037	1143	4	-1.5478
ARF3	0.26752	0.40899	1	6314	1	0.30148	0.13077	0.26395	1	4259	2	-0.1763
ARF4	0.39614	0.54159	1	8530	2	-0.0735	0.57718	0.64669	1	10513	1	-0.23085
ARF5	0.17707	0.31601	1	4939	1	0.0089754	0.82355	0.82304	1	14504	0	-0.1605
ARF6	0.83561	0.83499	1	14794	0	0.25714	0.97084	0.97079	1	18140	0	0.53652
ARFGAP1	0.73211	0.74604	1	12704	1	0.42118	0.52782	0.62164	1	10009	1	0.35446
ARFGAP2	0.21815	0.35842	1	5570	1	0.28606	0.22863	0.36645	1	5474	2	-0.11804
ARFGAP3	0.58464	0.65579	1	10786	1	1.0921	0.50438	0.61052	1	9770	1	0.30696
ARFGEF1	0.85898	0.8585	1	15322	0	0.299	0.9376	0.93756	1	17275	0	0.26393
ARFGEF2	0.031551	0.078844	0.69481	2217	3	-0.64185	0.09015	0.16804	1	3412	2	-0.61642
ARFGEF3	0.69509	0.7203	1	12120	1	-0.11057	0.34843	0.49116	1	7532	2	-0.073737
ARFIP1	0.7743	0.77869	1	13453	1	0.18274	0.88487	0.88446	1	15959	0	-0.13766
ARFIP2	0.54813	0.63728	1	10403	1	-0.11174	0.76735	0.77157	1	13267	1	0.16565
ARFRP1	0.0015496	0.0056084	0.109269	979	4	-1.6151	0.0012033	0.0043594	0.087004	954	3	-2.4583
ARG1	0.41357	0.55963	1	8897	2	-0.35712	0.88597	0.88562	1	15984	0	0.33627
ARG2	0.37975	0.52466	1	8216	1	-0.25603	0.27095	0.41033	1	6166	2	-0.36408
ARGFX	0.59097	0.6592	1	10858	1	0.84928	0.68336	0.70936	1	11862	1	0.31069
ARGLU1	0.15086	0.28895	1	4618	2	-0.68415	0.023863	0.067605	0.625428	2065	3	-1.7
ARHGAP1	0.51683	0.62243	1	10114	1	0.043257	0.57583	0.646	1	10493	1	-0.11222
ARHGAP10	0.027864	0.076757	0.682973	2147	2	-0.80726	0.20085	0.33739	1	5078	2	-0.46804
ARHGAP11A	0.76507	0.77123	1	13268	1	0.30445	0.17643	0.31189	1	4769	2	-0.40451
ARHGAP11B	0.45864	0.59673	1	9588	1	0.38761	0.0061471	0.021301	0.284641	1428	3	-1.2667
ARHGAP12	0.6465	0.69007	1	11476	1	0.68709	0.84697	0.84635	1	15058	0	0.18649
ARHGAP15	0.062309	0.14502	0.968707	2860	3	-0.94901	0.90186	0.90148	1	16380	0	-0.064802
ARHGAP17	0.60882	0.66874	1	11031	1	0.085678	0.29173	0.43196	1	6518	2	0.2178
ARHGAP18	0.99875	0.99874	1	19063	0	0.64293	0.3319	0.47384	1	7218	2	0.0093234
ARHGAP19	0.36461	0.46271	1	7954	1	0.58176	0.93194	0.93205	1	17125	0	0.59712
ARHGAP20	0.87513	0.87468	1	15717	0	0.25253	0.73412	0.7452	1	12688	1	0.77957
ARHGAP21	0.94502	0.9449	1	17474	0	0.48686	0.32747	0.46917	1	7139	2	-0.10756
ARHGAP22	0.877	0.87708	1	15760	0	0.36134	0.94356	0.94347	1	17427	0	0.1244
ARHGAP23	0.82864	0.82802	1	14615	0	-0.19828	0.85273	0.85215	1	15201	0	0.11954
ARHGAP24	0.042256	0.10592	0.833458	2427	3	-0.73648	0.57265	0.64429	1	10462	1	-0.14166
ARHGAP25	0.98741	0.98744	1	18688	0	0.51058	0.97984	0.9799	1	18410	0	0.38733
ARHGAP26	0.38755	0.53271	1	8367	2	0.21283	0.94087	0.9408	1	17356	0	0.18849
ARHGAP27	0.66413	0.70061	1	11707	1	-0.077785	0.82386	0.82335	1	14518	0	-0.18967
ARHGAP28	0.31657	0.45932	1	7088	2	-0.27207	0.40685	0.55234	1	8662	2	0.046339
ARHGAP29	0.05128	0.12369	0.90581	2609	2	-1.0844	0.014965	0.048515	0.496823	1860	3	-1.4898
ARHGAP30	0.20067	0.34033	1	5305	2	-0.35661	0.39664	0.54162	1	8443	2	-0.21548
ARHGAP31	0.83849	0.8378	1	14866	0	0.17967	0.50371	0.6102	1	9759	1	0.12979
ARHGAP32	0.85954	0.85906	1	15334	0	0.30201	0.41097	0.55664	1	8743	2	-0.35192
ARHGAP33	0.014319	0.046893	0.483948	1851	4	-0.85605	0.70895	0.72671	1	12268	1	-0.057075
ARHGAP35	0.82734	0.82676	1	14586	0	0.41549	0.99637	0.99639	1	18960	0	0.65107
ARHGAP36	0.93534	0.93522	1	17215	0	0.25001	0.98517	0.98519	1	18575	0	0.4497
ARHGAP4	0.97146	0.97144	1	18222	0	0.57056	0.50011	0.60857	1	9722	1	-0.15924
ARHGAP40	0.010396	0.034802	0.398307	1666	4	-0.94155	0.1544	0.28877	1	4508	2	-0.68527
ARHGAP42	0.064719	0.14967	0.981361	2915	2	-0.57569	0.062164	0.14425	0.970473	2837	3	-0.87292
ARHGAP44	0.012174	0.040295	0.437587	1756	4	-0.64774	0.45219	0.58704	1	9337	1	-0.0049434
ARHGAP5	0.89763	0.89733	1	16271	0	0.46983	0.16325	0.29799	1	4614	2	-0.43277
ARHGAP6	0.82807	0.82748	1	14604	0	0.23306	0.84813	0.84753	1	15091	0	0.12311
ARHGAP8	0.33632	0.47971	1	7442	2	-0.2035	0.64312	0.684	1	11301	1	-0.1713
ARHGAP9	0.052981	0.12705	0.917358	2644	2	-1.2561	0.1129	0.23776	1	3946	3	-0.73056
ARHGDIA	0.022492	0.06556	0.618487	2023	3	-1.8539	0.7008	0.721	1	12136	1	0.32649
ARHGDIB	0.995	0.99504	1	18934	0	0.8834	0.74423	0.75293	1	12867	1	0.40714
ARHGDIG	0.061254	0.14298	0.963342	2830	3	-0.99508	0.1035	0.221	1	3751	3	-0.56613
ARHGEF1	0.36595	0.51036	1	7980	2	-0.32689	0.058135	0.13646	0.939188	2772	3	-1.0968
ARHGEF10	0.97411	0.97403	1	18298	0	0.48849	0.30931	0.45022	1	6842	1	0.042158
ARHGEF10L	0.37021	0.51474	1	8042	2	-0.21659	0.87273	0.87235	1	15682	0	-0.06518
ARHGEF11	0.41583	0.56193	1	8940	2	-0.23876	0.30112	0.44171	1	6685	2	-0.081001
ARHGEF12	0.0025457	0.0091004	0.156699	1105	4	-1.6346	0.071757	0.16264	1	3030	3	-0.72002
ARHGEF15	0.34387	0.48761	1	7573	2	-0.40207	0.91186	0.91168	1	16646	0	0.056712
ARHGEF16	0.17695	0.28303	1	4931	2	-0.70353	0.16887	0.27171	1	4679	2	-0.63611
ARHGEF17	0.36461	0.46271	1	7953	1	0.48592	0.16859	0.27136	1	4677	2	-0.77359
ARHGEF18	0.83056	0.82993	1	14662	0	0.41201	0.82598	0.82539	1	14559	0	-0.018986
ARHGEF19	0.056676	0.13422	0.942455	2717	3	-1.0316	0.9035	0.90316	1	16421	0	0.84981
ARHGEF2	0.73794	0.7503	1	12792	1	0.047902	0.79916	0.7995	1	13925	1	0.38156
ARHGEF25	0.7755	0.77969	1	13478	1	-0.059311	0.098317	0.2117	1	3613	2	-0.42705
ARHGEF26	0.83269	0.83207	1	14726	0	-0.16482	0.8055	0.80545	1	14067	1	0.56078
ARHGEF28	0.23577	0.37651	1	5825	2	-0.32877	0.60522	0.66206	1	10826	1	0.53686
ARHGEF3	0.19146	0.33088	1	5152	2	-0.56571	0.16753	0.30249	1	4665	2	-0.44794
ARHGEF33	0.41899	0.56522	1	9001	2	-0.34023	0.088214	0.19325	1	3369	3	-0.73334
ARHGEF35	0.99811	0.99813	1	19039	0	0.81204	0.87894	0.87849	1	15841	0	-0.11439
ARHGEF37	0.84791	0.8473	1	15065	0	0.085159	0.68425	0.70996	1	11874	1	-0.089938
ARHGEF38	0.11768	0.24609	1	4095	3	-0.53284	0.27645	0.41609	1	6264	2	-0.21772
ARHGEF39	0.11077	0.23408	1	3928	3	-0.64555	0.25974	0.39872	1	5982	2	-0.43722
ARHGEF4	0.25158	0.39263	1	6064	2	-0.5174	0.26206	0.40111	1	6029	1	0.24486
ARHGEF40	0.32123	0.46404	1	7158	2	-0.37643	0.1315	0.26473	1	4263	2	-0.42088
ARHGEF5	0.1698	0.30847	1	4843	2	-0.32508	0.4849	0.60167	1	9601	1	0.32227
ARHGEF6	0.42721	0.57374	1	9159	2	-0.21188	0.69471	0.71694	1	12040	1	0.4127
ARHGEF7	0.018161	0.056375	0.556775	1931	3	-2.095	0.0080714	0.027488	0.33768	1553	3	-2.5628
ARHGEF9	0.77524	0.77947	1	13473	1	-0.18283	0.96638	0.96632	1	18018	0	0.43953
ARID1A	0.87114	0.87077	1	15630	0	0.66638	0.072138	0.16334	1	3036	3	-0.65332
ARID1B	0.71704	0.73513	1	12459	1	-0.16595	0.74995	0.75748	1	12969	1	0.14685
ARID2	0.29265	0.43476	1	6694	2	-0.42392	0.32809	0.46983	1	7154	2	-0.20329
ARID3A	0.044872	0.11115	0.85559	2482	3	-1.1283	0.83598	0.83534	1	14793	0	-0.12728
ARID3B	0.17735	0.31631	1	4953	2	-0.30142	0.6398	0.682	1	11255	1	-0.033049
ARID3C	0.27305	0.41468	1	6401	1	0.20573	0.83484	0.83424	1	14758	0	-0.21455
ARID4A	0.36223	0.50652	1	7908	2	-0.32316	0.52421	0.61991	1	9976	1	0.458
ARID4B	0.071873	0.16325	1	3076	3	-0.59297	0.020175	0.059793	0.576312	1980	3	-1.0764
ARID5A	0.01067	0.035665	0.405267	1679	4	-0.94833	0.095637	0.20689	1	3545	3	-0.609
ARID5B	0.71249	0.73193	1	12401	1	0.69198	0.1057	0.22495	1	3793	3	-0.53288
ARIH1	0.013345	0.043902	0.462311	1813	3	-3.1908	0.0011322	0.0041015	0.082866	943	4	-4.3431
ARIH2	0.87895	0.8785	1	15801	0	0.01635	0.38247	0.52683	1	8161	2	-0.125
ARIH2OS	0.8922	0.89189	1	16133	0	0.39708	0.11698	0.24483	1	4036	2	-0.57048
ARL1	0.20819	0.34813	1	5426	2	-0.50295	0.061273	0.14252	0.963543	2823	3	-0.74436
ARL10	0.41985	0.56612	1	9019	2	-0.13654	0.39814	0.54321	1	8474	2	-0.30274
ARL11	0.15966	0.29799	1	4727	2	-0.28513	0.73151	0.74326	1	12642	1	0.40766
ARL13A	0.56047	0.64344	1	10539	1	0.028525	0.35959	0.50283	1	7752	1	0.16939
ARL13B	0.96921	0.96914	1	18162	0	0.33203	0.95374	0.95364	1	17685	0	0.37308
ARL14	0.11508	0.24159	1	4029	3	-0.41893	0.23101	0.36896	1	5514	2	-0.11208
ARL14EP	0.9549	0.95477	1	17749	0	0.92273	0.94392	0.94382	1	17432	0	0.18217
ARL14EPL	0.93534	0.93522	1	17217	0	0.68058	0.27575	0.41537	1	6249	2	-0.14893
ARL15	0.73886	0.75096	1	12806	1	-0.035703	0.27639	0.41603	1	6261	2	-0.2972
ARL16	0.053977	0.12903	0.923808	2668	2	-1.0994	0.054058	0.12864	0.913679	2687	2	-0.82014
ARL17A	0.062878	0.14609	0.970843	2876	2	-0.64302	0.0068509	0.023577	0.303046	1486	3	-1.5104
ARL17B	0.045985	0.11332	0.862915	2508	1	0.40091	0.034449	0.089509	0.745116	2296	3	-0.78962
ARL2	3.2797e-06	9.5834e-06	0.001712	107	4	-5.5639	8.26e-06	2.5642e-05	0.002849	169	4	-3.6588
ARL2BP	0.21571	0.35599	1	5534	2	-0.49052	0.7452	0.75369	1	12885	1	-0.16334
ARL3	0.85321	0.85262	1	15180	0	0.061479	0.44142	0.5824	1	9233	1	0.20053
ARL4A	0.44836	0.59239	1	9514	1	0.48508	0.41761	0.5636	1	8880	2	0.1053
ARL4C	0.44157	0.58857	1	9450	2	-0.12811	0.89701	0.89671	1	16278	0	0.13126
ARL4D	0.98796	0.98799	1	18709	0	0.57819	0.9349	0.93478	1	17207	0	0.47171
ARL5A	0.88747	0.88714	1	16010	0	0.28333	0.14345	0.27733	1	4387	2	-0.2559
ARL5B	0.33105	0.47429	1	7335	1	0.21394	0.28608	0.42609	1	6424	2	-0.37239
ARL5C	0.74796	0.75785	1	12934	1	0.27115	0.9097	0.90946	1	16591	0	0.1724
ARL6	0.22582	0.36628	1	5695	2	-0.40875	0.58706	0.65201	1	10623	1	0.48126
ARL6IP1	0.77723	0.78111	1	13506	1	-0.24907	0.5892	0.6532	1	10649	1	0.036166
ARL6IP4	0.10744	0.22818	1	3856	3	-0.65184	0.75721	0.76326	1	13095	1	0.14299
ARL6IP5	0.93157	0.93135	1	17122	0	0.35797	0.65915	0.6938	1	11526	1	0.32174
ARL6IP6	0.98316	0.98319	1	18556	0	0.73301	0.32075	0.4621	1	7026	2	-0.23869
ARL8A	0.50278	0.61605	1	9960	1	0.53876	0.6075	0.6633	1	10857	1	0.3324
ARL8B	0.9814	0.98144	1	18502	0	0.61786	0.23985	0.37803	1	5652	1	0.49614
ARL9	0.3391	0.48262	1	7494	2	-0.14353	0.32857	0.47035	1	7163	1	0.38803
ARMC1	0.99231	0.99237	1	18829	0	0.44115	0.69712	0.71851	1	12082	1	0.28753
ARMC10	0.89911	0.89879	1	16299	0	0.0072049	0.30736	0.44818	1	6801	2	-0.095931
ARMC12	0.28453	0.42644	1	6575	1	0.27697	0.81047	0.81016	1	14175	1	0.17344
ARMC2	0.8764	0.87596	1	15748	0	0.30748	0.77712	0.77977	1	13466	1	0.056672
ARMC3	0.86239	0.86197	1	15420	0	0.056342	0.66537	0.6977	1	11605	1	0.23554
ARMC4	0.33589	0.47927	1	7431	1	0.068431	0.4115	0.55719	1	8752	2	-0.051425
ARMC5	0.25993	0.40122	1	6184	1	-0.18605	0.58022	0.64834	1	10547	1	0.24742
ARMC6	0.74971	0.7592	1	12971	1	-0.12592	0.76098	0.7663	1	13154	1	-0.044272
ARMC7	1.3779e-05	4.8953e-05	0.004638	200	4	-5.2873	1.1497e-05	3.6521e-05	0.003422	203	4	-5
ARMC8	0.0038711	0.013687	0.209623	1243	4	-0.75705	0.0059507	0.020657	0.277851	1420	4	-0.66179
ARMC9	0.34869	0.49255	1	7656	2	-0.33499	0.51408	0.615	1	9865	1	-0.12569
ARMCX1	0.73782	0.73808	1	12791	0	0.21419	0.77375	0.77399	1	13402	0	0.41136
ARMCX2	0.99638	0.99639	1	18972	0	1.2982	0.38711	0.53163	1	8239	2	-0.072159
ARMCX3	0.70359	0.7259	1	12268	1	0.78213	0.92378	0.92365	1	16929	0	0.13563
ARMCX4	0.34992	0.49385	1	7681	2	-0.24721	0.89351	0.89318	1	16188	0	0.32627
ARMCX5	0.97723	0.97727	1	18388	0	0.75589	0.90411	0.90377	1	16436	0	0.79557
ARMCX5-GPRASP2	0.88616	0.88581	1	15975	0	0.55015	0.99414	0.9942	1	18884	0	0.89664
ARMCX6	0.97929	0.97932	1	18443	0	0.83534	0.95925	0.95917	1	17822	0	0.30789
ARMS2	0.7743	0.77869	1	13449	1	0.21545	0.24274	0.38106	1	5697	2	-0.17622
ARMT1	0.1847	0.32393	1	5052	2	-0.091127	0.27796	0.41766	1	6290	2	-0.20978
ARNT	0.18008	0.31912	1	4991	2	-0.44821	0.84407	0.84341	1	14989	0	0.43464
ARNT2	0.8358	0.83515	1	14800	0	0.16222	0.62905	0.67574	1	11111	1	0.12675
ARNTL	0.97982	0.97988	1	18463	0	0.80728	0.94474	0.94463	1	17465	0	0.36284
ARNTL2	0.82378	0.82327	1	14492	1	0.15165	0.78702	0.78843	1	13671	1	0.36732
ARPC1A	0.85764	0.85719	1	15285	0	0.40476	0.11159	0.23543	1	3915	3	-0.54303
ARPC1B	0.73992	0.75174	1	12823	1	-0.053699	0.098098	0.21132	1	3607	2	-0.40199
ARPC2	0.00036075	0.0013287	0.039131	648	3	-2.8587	1.4851e-05	5.1543e-05	0.004246	232	4	-3.373
ARPC3	0.040181	0.10183	0.816014	2382	3	-1.3029	0.00012228	0.00047477	0.018332	494	4	-2.0313
ARPC4	2.04e-06	4.4032e-06	0.001002	84	4	-4.405	0.00011985	0.00046544	0.018045	493	4	-2.6889
ARPC4-TTLL3	0.65653	0.69601	1	11607	1	0.44048	0.1173	0.24537	1	4045	3	-0.3657
ARPC5	0.97494	0.9749	1	18327	0	0.93313	0.7933	0.79404	1	13805	1	0.58113
ARPC5L	0.82201	0.82154	1	14443	1	-0.23182	0.2055	0.34223	1	5143	2	-0.55488
ARPIN	0.82503	0.82448	1	14526	1	0.76265	0.8031	0.80314	1	14017	1	0.48147
ARPP19	0.90154	0.90119	1	16367	0	0.45413	0.24006	0.37824	1	5655	1	0.20548
ARPP21	0.7102	0.73041	1	12365	1	0.27056	0.11279	0.23757	1	3944	2	-0.40803
ARR3	0.98031	0.98036	1	18477	0	0.82503	0.84948	0.84887	1	15120	0	0.041283
ARRB1	0.73317	0.74683	1	12716	1	0.52432	0.88362	0.88319	1	15938	0	0.31764
ARRB2	0.67167	0.70532	1	11809	1	0.23305	1	1	1	19112	0	1.569
ARRDC1	0.67589	0.70793	1	11867	1	0.30057	0.88204	0.88158	1	15907	0	0.16025
ARRDC2	0.12886	0.2655	1	4358	2	-0.25683	0.35747	0.50058	1	7714	2	-0.15324
ARRDC3	0.66473	0.70099	1	11722	1	0.35666	0.99252	0.99258	1	18831	0	0.76282
ARRDC4	0.93656	0.93648	1	17252	0	0.17056	0.79698	0.79745	1	13880	1	-0.12701
ARRDC5	0.097394	0.21028	1	3619	3	-0.55474	0.65095	0.6887	1	11405	1	-0.033518
ARSA	0.33404	0.47734	1	7399	2	-0.026529	0.91975	0.91957	1	16829	0	0.48724
ARSB	0.041687	0.10482	0.828896	2414	3	-0.93355	0.33248	0.47444	1	7229	2	-0.17323
ARSD	0.68393	0.71308	1	11976	1	0.58517	0.93054	0.93032	1	17088	0	0.1643
ARSE	0.5776	0.65214	1	10711	1	0.098595	0.88487	0.88446	1	15961	0	0.069413
ARSF	0.97287	0.97283	1	18269	0	0.42792	0.37879	0.52296	1	8093	2	-0.05352
ARSG	0.88883	0.88848	1	16047	0	-0.0049206	0.14855	0.28267	1	4439	2	-0.51955
ARSH	0.93086	0.93062	1	17105	0	0.81888	0.6043	0.66157	1	10811	1	0.1458
ARSI	0.37128	0.51584	1	8072	2	-0.25969	0.938	0.93796	1	17288	0	0.41705
ARSJ	0.73545	0.73563	1	12753	0	0.19875	0.25058	0.37549	1	5837	2	-0.53444
ARSK	0.069591	0.15896	1	3026	1	0.12882	0.78418	0.78591	1	13616	1	0.084121
ART1	0.76271	0.76302	1	13227	0	0.31724	0.95801	0.95827	1	17786	0	0.52634
ART3	0.13697	0.27462	1	4449	2	-0.37099	0.78135	0.78342	1	13556	1	0.20933
ART4	0.14281	0.28064	1	4517	1	0.24694	0.70437	0.7235	1	12194	1	0.44987
ART5	0.67151	0.70521	1	11807	1	0.37109	0.5818	0.64917	1	10562	1	0.30716
ARTN	0.19493	0.30609	1	5203	2	-0.51102	0.31229	0.45337	1	6895	2	-0.1752
ARV1	0.91642	0.91621	1	16752	0	0.27289	0.80072	0.80091	1	13965	1	0.76684
ARVCF	0.9602	0.9601	1	17895	0	0.28059	0.26369	0.40281	1	6048	2	-0.42337
ARX	0.3062	0.44863	1	6920	2	-0.51084	0.94256	0.94247	1	17402	0	0.11049
AS3MT	0.11984	0.24987	1	4151	2	-0.22643	0.098564	0.21215	1	3620	1	0.29623
ASAH1	0.85011	0.84952	1	15108	0	0.18349	0.7218	0.73601	1	12488	1	0.40193
ASAH2	0.96735	0.96729	1	18103	0	0.58807	0.91132	0.91111	1	16634	0	0.46169
ASAH2B	0.29032	0.43241	1	6654	2	-0.39579	0.96706	0.96701	1	18040	0	0.72712
ASAP1	0.75953	0.76681	1	13165	1	-0.15644	0.3346	0.47663	1	7270	2	-0.033136
ASAP2	0.67298	0.70615	1	11830	1	0.48081	0.97789	0.97794	1	18350	0	0.55286
ASAP3	0.20908	0.34904	1	5452	2	-0.4926	0.93431	0.93417	1	17189	0	0.49726
ASB1	0.4284	0.57502	1	9189	2	-0.28115	0.91073	0.9105	1	16620	0	0.06546
ASB10	0.94651	0.94645	1	17515	0	0.15737	0.89336	0.89303	1	16185	0	0.20579
ASB11	0.91801	0.91779	1	16799	0	0.20185	0.89526	0.89496	1	16235	0	0.74353
ASB12	0.4451	0.591	1	9486	1	0.55604	0.87509	0.87465	1	15741	0	0.71495
ASB13	0.49139	0.61102	1	9850	1	0.38182	0.97771	0.97775	1	18344	0	0.61034
ASB14	0.86999	0.86957	1	15608	0	-0.059244	0.063802	0.14739	0.981918	2863	3	-0.58868
ASB15	0.89454	0.89422	1	16184	0	0.35787	0.68715	0.71187	1	11930	1	0.15003
ASB16	0.28045	0.42229	1	6510	2	0.016224	0.85455	0.85401	1	15247	0	0.138
ASB17	0.18923	0.32852	1	5126	2	-0.38481	0.21298	0.3502	1	5258	1	0.085421
ASB18	0.70859	0.72933	1	12341	1	-0.023191	0.51892	0.61735	1	9917	1	0.88516
ASB2	0.93853	0.93848	1	17306	0	0.34188	0.82804	0.82744	1	14605	0	0.3785
ASB3	0.37648	0.52126	1	8164	1	0.27184	0.98923	0.98927	1	18717	0	0.59347
ASB4	0.99468	0.99473	1	18920	0	0.90488	0.30389	0.44457	1	6735	1	0.067929
ASB5	0.3987	0.5443	1	8574	2	-0.069569	0.91702	0.91682	1	16766	0	0.15366
ASB6	0.19605	0.33561	1	5220	1	0.36853	0.28107	0.42092	1	6342	2	0.04723
ASB7	0.86642	0.86598	1	15525	0	0.40624	0.22816	0.36594	1	5466	2	-0.31849
ASB8	0.69763	0.72193	1	12162	1	0.69092	0.14593	0.27996	1	4416	2	-0.67691
ASB9	0.83561	0.83499	1	14799	0	-0.30818	0.87835	0.87792	1	15822	0	0.3054
ASCC1	0.37453	0.51926	1	8134	1	0.893	0.99163	0.99168	1	18800	0	1.0864
ASCC2	0.30765	0.45014	1	6954	2	0.21414	0.55285	0.63405	1	10259	1	0.26316
ASCC3	0.0016914	0.0061041	0.116435	1001	4	-4.1273	0.0074189	0.025426	0.320776	1514	3	-2.1337
ASCL1	0.40996	0.55591	1	8821	2	-0.30327	0.099015	0.21299	1	3631	2	-0.40264
ASCL2	0.92042	0.92023	1	16858	0	0.7468	0.99964	0.99964	1	19088	0	1.0206
ASCL3	0.27251	0.4141	1	6390	2	-0.24585	0.50388	0.61028	1	9762	1	0.23253
ASCL4	0.81543	0.81524	1	14289	1	1.5524	0.79582	0.79637	1	13853	1	0.8551
ASCL5	0.76713	0.77288	1	13319	1	0.55409	0.78929	0.79043	1	13714	1	0.76346
ASF1A	0.002757	0.0098111	0.165216	1131	3	-2.5456	0.0051058	0.017858	0.249497	1367	4	-1.4523
ASF1B	0.050752	0.12267	0.902753	2595	3	-1.0535	0.7638	0.76864	1	13200	1	-0.090716
ASGR1	0.79554	0.79689	1	13860	1	0.11777	0.98463	0.98464	1	18557	0	0.36067
ASGR2	0.39239	0.53768	1	8464	2	-0.41565	0.10653	0.22643	1	3812	2	-0.78787
ASH1L	0.19449	0.33399	1	5194	1	0.31636	0.4625	0.59156	1	9411	1	0.18826
ASH2L	0.00029843	0.0011052	0.034572	606	3	-3.2573	0.0014784	0.0053426	0.100605	1010	3	-1.9341
ASIC1	0.36459	0.50893	1	7952	1	0.20525	0.1602	0.29484	1	4578	1	-0.20129
ASIC2	0.14395	0.28183	1	4530	2	-0.4627	0.82339	0.82288	1	14497	0	-0.025238
ASIC3	0.88305	0.88262	1	15890	0	0.497	0.93818	0.93814	1	17292	0	0.25279
ASIC4	0.18148	0.32059	1	5015	2	-0.17443	0.22153	0.35905	1	5361	2	-0.40699
ASIC5	0.4886	0.60979	1	9829	1	0.17438	0.64312	0.684	1	11303	1	0.0316
ASIP	0.8516	0.85103	1	15150	0	0.11197	0.86062	0.86013	1	15401	0	0.065221
ASL	0.35551	0.49955	1	7779	2	0.21174	0.78814	0.7894	1	13691	1	-0.030933
ASMT	0.85291	0.85233	1	15172	0	0.022634	0.55533	0.63532	1	10287	1	-0.24385
ASMTL	0.99678	0.99679	1	18983	0	0.99828	0.99528	0.99531	1	18920	0	0.86034
ASNA1	0.0033189	0.011781	0.190663	1180	4	-1.8102	0.0049711	0.017392	0.244068	1362	3	-2.2859
ASNS	0.10273	0.21973	1	3738	3	-0.52501	0.12567	0.25854	1	4213	2	-0.34931
ASNSD1	0.22484	0.36528	1	5682	1	0.50976	0.37667	0.52073	1	8057	1	0.16387
ASPA	0.88616	0.88581	1	15976	0	0.48409	0.52384	0.61973	1	9974	1	0.0019547
ASPDH	0.76277	0.76943	1	13228	1	0.15797	0.74051	0.75005	1	12790	1	0.39063
ASPG	0.61178	0.67039	1	11066	1	0.21891	0.44405	0.58351	1	9257	1	0.55776
ASPH	0.66617	0.70191	1	11738	1	0.34589	0.37978	0.524	1	8114	1	0.81624
ASPHD1	0.75793	0.76556	1	13128	1	-0.02218	0.99149	0.99154	1	18792	0	0.66904
ASPHD2	0.70859	0.72933	1	12342	1	0.024016	0.57146	0.64368	1	10446	1	0.53411
ASPM	0.89594	0.89562	1	16229	0	0.80419	0.52473	0.62016	1	9983	1	0.15785
ASPN	0.5704	0.64843	1	10633	1	0.78785	0.36329	0.50666	1	7813	2	-0.24402
ASPRV1	0.57111	0.64879	1	10643	1	0.18019	0.59637	0.65713	1	10728	1	0.4117
ASPSCR1	0.99386	0.9939	1	18894	0	0.82014	0.82689	0.82632	1	14578	0	0.19238
ASRGL1	0.60882	0.66874	1	11030	1	0.29502	0.36555	0.50904	1	7839	2	-0.036412
ASS1	0.13936	0.2771	1	4473	2	-0.27309	0.29068	0.4309	1	6500	1	-0.22479
ASTE1	0.23187	0.37255	1	5775	2	-0.73961	0.86474	0.86431	1	15496	0	0.25056
ASTL	0.5136	0.6209	1	10069	1	0.0014047	0.019731	0.058837	0.569969	1970	3	-0.91653
ASTN1	0.010296	0.034496	0.395037	1665	4	-0.88165	0.41899	0.56502	1	8902	1	-0.20112
ASTN2	0.69735	0.72175	1	12157	1	0.14225	0.23911	0.37731	1	5637	1	-0.096635
ASUN	0.012941	0.042664	0.454253	1793	3	-0.67838	0.0029424	0.010486	0.166254	1203	4	-1.1533
ASXL1	0.24742	0.38839	1	6002	1	0.60546	0.84914	0.84854	1	15111	0	0.023032
ASXL2	0.96359	0.96353	1	17993	0	1.0063	0.62568	0.67383	1	11074	1	0.095931
ASXL3	0.84525	0.8446	1	15003	0	0.19222	0.53708	0.62612	1	10098	1	-0.26659
ASZ1	0.72784	0.74291	1	12637	1	-0.19003	0.83948	0.8388	1	14858	0	0.43662
ATAD1	0.025565	0.07203	0.654956	2099	3	-1.801	0.55317	0.63421	1	10262	1	-0.011698
ATAD2	0.21271	0.35288	1	5496	2	-0.4294	0.91527	0.91507	1	16729	0	0.19738
ATAD2B	0.93732	0.93727	1	17276	0	0.54703	0.81819	0.81772	1	14369	0	0.64085
ATAD3A	0.01111	0.03706	0.413987	1707	4	-1.2832	0.25315	0.39192	1	5878	2	-0.25831
ATAD3B	0.75927	0.76659	1	13162	1	-0.43475	0.33046	0.47232	1	7192	1	0.57494
ATAD3C	0.12949	0.26659	1	4371	3	-0.46418	0.36396	0.50735	1	7823	1	0.19364
ATAD5	0.0014881	0.0053742	0.105568	970	4	-2.0182	0.0040681	0.014338	0.211128	1297	4	-1.5477
ATAT1	0.9445	0.9444	1	17461	0	0.36002	0.67218	0.70206	1	11701	1	0.72258
ATCAY	0.88288	0.88245	1	15889	0	-0.09032	0.9248	0.92461	1	16953	0	0.012286
ATE1	0.78583	0.78836	1	13678	1	0.25098	0.88218	0.88172	1	15911	0	0.18023
ATF1	0.63392	0.68283	1	11321	1	0.064827	0.072138	0.16334	1	3037	3	-0.70659
ATF2	0.9223	0.92214	1	16895	0	0.60046	0.80483	0.80482	1	14054	1	0.34082
ATF3	0.2545	0.39572	1	6105	2	-0.15067	0.37559	0.51959	1	8033	2	-0.0115
ATF4	0.12596	0.2605	1	4294	3	-0.48453	0.67168	0.70175	1	11696	1	0.081488
ATF5	0.89763	0.89733	1	16272	0	0.33187	0.68957	0.71348	1	11962	1	0.54711
ATF6	0.1123	0.2368	1	3964	2	-0.59782	0.02033	0.060114	0.578532	1983	2	-0.70458
ATF6B	0.96629	0.96623	1	18070	0	0.56706	0.96438	0.96435	1	17958	0	0.48512
ATF7	0.059517	0.13969	0.958301	2782	3	-0.55163	0.012107	0.040091	0.436317	1755	2	-0.68661
ATF7IP	0.64271	0.68787	1	11434	1	0.0060611	0.75517	0.76162	1	13056	1	0.026817
ATF7IP2	0.28241	0.42428	1	6537	1	0.0031486	0.50346	0.61009	1	9753	1	0.1213
ATG10	0.3928	0.53811	1	8472	1	-0.00036751	0.36897	0.51264	1	7913	2	-0.22492
ATG101	0.69664	0.72127	1	12145	1	-0.056819	0.7973	0.79774	1	13887	1	-0.051605
ATG12	0.65612	0.69575	1	11601	1	0.28906	0.93834	0.9383	1	17295	0	0.41245
ATG13	0.69582	0.72075	1	12132	1	-0.090453	0.39983	0.54502	1	8510	1	0.20374
ATG14	0.54925	0.63782	1	10414	1	0.33951	0.96092	0.96084	1	17874	0	0.84444
ATG16L1	0.4168	0.56296	1	8957	2	-0.18796	0.8411	0.84039	1	14902	0	0.22025
ATG16L2	0.60905	0.66887	1	11033	1	0.10369	0.29428	0.43454	1	6565	2	-0.36886
ATG2A	0.79375	0.79528	1	13820	1	0.54227	0.32303	0.46447	1	7070	1	0.28017
ATG2B	0.43863	0.58549	1	9391	2	0.26602	0.13722	0.27081	1	4319	2	-0.46112
ATG3	0.11387	0.23954	1	4001	2	-0.72121	0.3662	0.50974	1	7852	2	-0.35089
ATG4A	0.65653	0.69601	1	11610	1	0.57293	0.95641	0.95634	1	17746	0	0.26191
ATG4B	0.73726	0.74978	1	12779	1	0.32866	0.16198	0.29668	1	4600	2	-0.36563
ATG4C	0.5406	0.6336	1	10327	1	0.0072896	0.87939	0.87893	1	15850	0	0.060015
ATG4D	0.42421	0.57063	1	9101	2	-0.17106	0.47832	0.59864	1	9544	1	-0.16981
ATG5	0.21815	0.35842	1	5574	1	-0.39028	0.95759	0.95755	1	17774	0	0.19753
ATG7	0.22484	0.36528	1	5673	2	-0.44513	0.3319	0.47384	1	7217	2	-0.42336
ATG9A	0.38575	0.53082	1	8330	1	0.19232	0.65762	0.69284	1	11497	1	0.16905
ATG9B	0.33087	0.4741	1	7333	1	0.056322	0.25841	0.39737	1	5952	1	-0.10751
ATHL1	0.082474	0.18304	1	3305	2	-0.92546	0.92732	0.9271	1	17007	0	0.65287
ATIC	0.013669	0.044892	0.469374	1825	4	-1.3025	0.58022	0.64834	1	10546	1	0.034057
ATL1	0.93829	0.93825	1	17298	0	0.49166	0.49363	0.60559	1	9666	1	-0.027734
ATL2	0.0011769	0.0042651	0.089484	908	4	-3.9531	0.00013089	0.0005074	0.018831	512	4	-3.5451
ATL3	0.28149	0.42336	1	6523	2	-0.54781	0.053014	0.12654	0.905157	2668	3	-1.0857
ATM	0.63692	0.68451	1	11356	1	0.52054	0.00010221	0.00039033	0.015975	467	3	-2.6138
ATMIN	0.182	0.32111	1	5020	2	-0.60509	0.0057503	0.019993	0.271802	1404	4	-0.75558
ATN1	0.37202	0.51663	1	8084	2	-0.10418	0.35394	0.49693	1	7638	2	-0.33518
ATOH1	0.18527	0.3245	1	5063	2	-0.53713	0.5876	0.65232	1	10632	1	0.099922
ATOH7	0.71858	0.73626	1	12482	1	-0.037095	0.25868	0.39764	1	5963	2	-0.1862
ATOH8	0.92772	0.9275	1	17036	0	0.29108	0.92067	0.92047	1	16849	0	0.014926
ATOX1	0.18566	0.29426	1	5072	1	-0.06097	0.32118	0.43264	1	7034	1	-0.090997
ATP10A	0.23366	0.37433	1	5799	2	-0.46691	0.0055715	0.019399	0.265593	1395	4	-0.977
ATP10B	0.80908	0.8092	1	14143	1	0.6534	0.98167	0.98171	1	18461	0	0.61166
ATP10D	0.37919	0.52407	1	8210	2	-0.051185	0.75864	0.76436	1	13120	1	1.0736
ATP11A	0.79879	0.79984	1	13920	1	0.17072	0.63287	0.67794	1	11173	1	0.081183
ATP11AUN	0.16212	0.3005	1	4747	1	0.13492	0.13586	0.26937	1	4301	2	-0.60322
ATP11B	0.8913	0.89098	1	16106	0	0.073196	0.28954	0.42971	1	6477	2	-0.36289
ATP11C	0.88558	0.8852	1	15959	0	0.24263	0.27122	0.41062	1	6170	2	-0.36735
ATP12A	0.38906	0.53423	1	8403	2	-0.153	0.63228	0.67761	1	11162	1	0.17495
ATP13A1	0.0036678	0.012994	0.20291	1221	4	-1.3165	0.25215	0.39084	1	5865	2	-0.45285
ATP13A2	0.31718	0.45995	1	7094	2	-0.0076542	0.51129	0.6137	1	9837	1	0.2164
ATP13A3	0.24949	0.39052	1	6033	2	-0.41226	0.99451	0.99455	1	18894	0	0.64644
ATP13A4	0.20546	0.34525	1	5384	2	-0.3451	0.40165	0.54695	1	8554	2	-0.39131
ATP13A5	0.16839	0.30698	1	4828	2	-0.54576	0.86288	0.86245	1	15457	0	0.13963
ATP1A1	0.0074711	0.0256	0.323142	1510	2	-1.3813	0.0082839	0.028179	0.343488	1566	3	-1.3181
ATP1A2	0.6037	0.66604	1	10984	1	-0.046646	0.15051	0.28473	1	4466	1	0.32866
ATP1A3	0.13729	0.27495	1	4450	2	-1.0264	0.85753	0.85707	1	15337	0	0.10821
ATP1A4	0.63406	0.6829	1	11323	1	-0.0048249	0.79538	0.79597	1	13847	1	0.085259
ATP1B1	0.63093	0.68114	1	11287	1	0.45592	0.41921	0.56525	1	8911	2	-0.046435
ATP1B2	0.39155	0.53681	1	8446	1	0.056792	0.15397	0.28831	1	4505	2	-0.23422
ATP1B3	0.9672	0.96713	1	18101	0	0.5887	0.90548	0.90517	1	16479	0	0.11554
ATP1B4	0.47648	0.60442	1	9728	1	0.32502	0.93818	0.93814	1	17291	0	0.12883
ATP2A1	0.57425	0.65041	1	10674	1	0.040112	0.96932	0.96926	1	18093	0	0.47069
ATP2A2	3.0765e-05	0.00010749	0.007364	277	4	-5.3369	0.00039784	0.001458	0.038798	715	4	-5.2598
ATP2A3	0.89511	0.89482	1	16205	0	0.49386	0.88011	0.87964	1	15866	0	0.14581
ATP2B1	0.00035952	0.0013233	0.039091	646	4	-1.7974	0.0095022	0.031992	0.37447	1629	3	-1.1399
ATP2B2	0.13268	0.27014	1	4404	2	-0.81803	0.85493	0.85441	1	15255	0	0.60578
ATP2B3	0.6905	0.71736	1	12066	1	0.64992	0.79582	0.79637	1	13855	1	-0.19512
ATP2B4	0.62479	0.67773	1	11209	1	0.22889	0.29796	0.43837	1	6626	2	0.39948
ATP2C1	0.13851	0.27623	1	4458	2	-0.49658	0.014199	0.046519	0.482125	1841	3	-0.93194
ATP2C2	0.4031	0.54884	1	8678	1	-0.1863	0.48094	0.59983	1	9567	1	0.53394
ATP4A	0.85868	0.85823	1	15311	0	-0.056156	0.010279	0.034429	0.393332	1670	4	-0.67794
ATP4B	0.6054	0.66692	1	11000	1	0.33986	0.67388	0.70316	1	11730	1	-0.075809
ATP5A1	0.0015352	0.005555	0.10834	978	4	-1.9074	1.4136e-05	4.9471e-05	0.004222	220	4	-2.6416
ATP5B	0.0003023	0.0011182	0.034807	611	4	-2.7274	0.030302	0.080906	0.703765	2195	3	-1.1911
ATP5C1	0.01013	0.033952	0.3921	1652	4	-1.62	0.075997	0.17064	1	3112	3	-0.78028
ATP5D	0.0040684	0.014339	0.216481	1261	3	-2.1391	0.049379	0.11932	0.88255	2582	2	-0.97263
ATP5E	0.024049	0.068888	0.636374	2067	2	-0.62786	0.10992	0.23247	1	3885	3	-0.53575
ATP5F1	0.10925	0.23138	1	3890	3	-0.83558	0.76425	0.76901	1	13209	1	-0.028533
ATP5G1	0.14281	0.28064	1	4516	2	-0.088	0.0014295	0.0051624	0.098177	1001	3	-3.0177
ATP5G2	0.51973	0.62376	1	10136	1	-0.055731	0.0048217	0.016899	0.239078	1351	3	-1.1138
ATP5G3	0.86149	0.86104	1	15390	0	1.6168	0.81221	0.81187	1	14214	1	0.394
ATP5H	0.0070047	0.024068	0.308513	1488	4	-1.8903	0.001351	0.0048889	0.094015	991	4	-1.9673
ATP5I	0.033348	0.087979	0.743601	2259	3	-1.0428	0.89009	0.88978	1	16091	0	0.047811
ATP5J	0.35236	0.49637	1	7724	2	-0.3395	0.75089	0.75821	1	12983	1	-0.14611
ATP5J2	0.060782	0.14207	0.96166	2815	2	-1.1619	0.022107	0.063863	0.602175	2026	1	-0.22846
ATP5J2-PTCD1	0.6207	0.67542	1	11163	1	0.61942	0.79985	0.80011	1	13943	1	0.14552
ATP5L	0.3515	0.4955	1	7710	2	0.067185	0.9099	0.90966	1	16598	0	0.13229
ATP5L2	0.2484	0.38941	1	6022	2	-0.24003	0.40707	0.55258	1	8666	1	0.90694
ATP5O	0.010554	0.035295	0.402499	1673	4	-0.44804	0.24916	0.38773	1	5807	2	-0.12697
ATP5S	0.8582	0.85775	1	15297	0	0.33552	0.40375	0.54909	1	8594	2	-0.20051
ATP5SL	0.60499	0.66672	1	10998	1	0.10925	0.82881	0.82818	1	14620	0	-0.01225
ATP6AP1	0.16601	0.30455	1	4789	2	-1.2957	0.0013106	0.0047438	0.091956	982	3	-2.9532
ATP6AP1L	0.18391	0.32309	1	5041	2	-0.41664	0.1608	0.29545	1	4586	2	-0.28385
ATP6AP2	0.010838	0.036195	0.408375	1691	4	-3.0974	0.0043256	0.015195	0.220812	1315	4	-2.173
ATP6V0A1	0.3438	0.48752	1	7568	1	0.055708	0.31652	0.45772	1	6959	2	-0.10315
ATP6V0A2	0.8405	0.8398	1	14900	0	-0.083186	0.9458	0.94572	1	17484	0	0.2735
ATP6V0A4	0.96741	0.96736	1	18105	0	0.44869	0.98682	0.98683	1	18631	0	1.1435
ATP6V0B	0.00087035	0.0031783	0.073992	821	4	-3.8935	1.4775e-05	5.1025e-05	0.004222	228	4	-4.0755
ATP6V0C	2.04e-06	4.4032e-06	0.001002	82	4	-6.0725	1.2895e-06	3.8852e-06	0.000874	79	4	-5.9947
ATP6V0D1	0.0024852	0.0069449	0.128632	1097	3	-4.0315	0.00042298	0.0012477	0.034863	724	3	-3.0624
ATP6V0D2	0.42883	0.5755	1	9199	1	0.68694	0.092314	0.20081	1	3464	2	-0.71655
ATP6V0E1	0.31105	0.45367	1	7000	1	0.28498	0.79093	0.79187	1	13747	1	0.10055
ATP6V0E2	0.95523	0.95512	1	17753	0	0.42317	0.47413	0.59674	1	9516	1	0.2971
ATP6V1A	0.00018244	0.00069389	0.025251	525	4	-3.5164	6.0438e-05	0.00022249	0.010821	392	4	-4.1186
ATP6V1B1	0.5898	0.65856	1	10840	1	-0.097847	0.39074	0.53543	1	8319	2	-0.036666
ATP6V1B2	0.0011384	0.0041237	0.087187	901	3	-4.8314	0.00029262	0.0010871	0.031481	660	4	-4.0982
ATP6V1C1	4.5736e-05	0.00016654	0.009734	326	4	-3.8325	0.0031521	0.011193	0.174357	1226	4	-1.0932
ATP6V1C2	0.66413	0.70061	1	11709	1	0.13113	0.64572	0.68555	1	11342	1	-0.08923
ATP6V1D	0.0028828	0.010266	0.171365	1142	4	-3.1933	0.00019893	0.0007545	0.024237	594	4	-3.632
ATP6V1E1	0.00061612	0.0022651	0.056963	758	4	-1.7505	0.00017711	0.00067317	0.022299	576	4	-2.9389
ATP6V1E2	0.89594	0.89562	1	16227	0	0.9934	0.97384	0.97377	1	18233	0	0.96182
ATP6V1F	0.0048743	0.017073	0.247161	1320	3	-3.2163	0.0038948	0.013756	0.204771	1282	3	-3.6552
ATP6V1G1	0.0011069	0.0040206	0.086121	891	4	-4.0002	0.00053893	0.0019693	0.048629	772	3	-3.0698
ATP6V1G2	0.9028	0.90246	1	16397	0	0.23704	0.99862	0.99862	1	19042	0	0.76587
ATP6V1G3	0.98604	0.98605	1	18646	0	0.63333	0.97296	0.97291	1	18201	0	0.65275
ATP6V1H	0.28659	0.42855	1	6605	2	-0.077265	0.0083163	0.028287	0.344149	1570	3	-2.0877
ATP7A	0.98065	0.98068	1	18485	0	0.70933	0.9948	0.99484	1	18905	0	0.83872
ATP7B	0.37101	0.51558	1	8058	1	0.35499	0.80918	0.80893	1	14143	1	-0.018958
ATP8A1	0.94108	0.941	1	17374	0	0.27473	0.81084	0.81051	1	14178	1	0.5558
ATP8A2	0.23997	0.38072	1	5885	1	0.34879	0.38489	0.52932	1	8203	2	-0.29278
ATP8B1	0.98526	0.98527	1	18622	0	0.54072	0.97692	0.97694	1	18320	0	0.18871
ATP8B2	0.049047	0.11924	0.888099	2564	3	-0.9777	0.7291	0.74144	1	12603	1	0.11473
ATP8B3	0.0071334	0.024473	0.312248	1495	3	-2.882	0.58876	0.65297	1	10644	1	0.88218
ATP8B4	0.63989	0.64872	1	11405	1	0.034139	0.64677	0.65284	1	11359	1	-0.082788
ATP9A	0.73708	0.74964	1	12778	1	-0.1065	0.77159	0.77515	1	13355	1	0.26427
ATP9B	0.50301	0.61616	1	9965	1	1.8012	0.98791	0.98793	1	18679	0	1.2909
ATPAF1	0.66354	0.70025	1	11704	1	0.030256	0.37375	0.51765	1	7992	2	-0.32002
ATPAF2	0.04101	0.10348	0.822911	2401	3	-0.8713	0.05483	0.13012	0.918345	2705	3	-0.57637
ATPIF1	0.49287	0.61167	1	9863	1	0.11087	0.48523	0.60184	1	9606	1	-0.016189
ATR	0.0016352	0.0059161	0.113986	989	4	-5.1682	0.0017774	0.0064217	0.115463	1060	3	-3.304
ATRAID	0.87106	0.87068	1	15626	0	-0.13169	0.97933	0.97936	1	18394	0	0.55366
ATRIP	0.018763	0.057669	0.564597	1945	2	-0.5649	0.0027434	0.009766	0.157917	1179	3	-1.0707
ATRN	0.62956	0.68038	1	11264	1	-0.27901	0.38233	0.52667	1	8159	2	-0.213
ATRNL1	0.54608	0.63627	1	10390	1	0.2745	0.26222	0.40129	1	6030	1	-0.023364
ATRX	0.18527	0.3245	1	5065	2	-0.69893	0.69766	0.71888	1	12089	1	0.014458
ATXN1	0.89875	0.89843	1	16294	0	0.43685	0.84458	0.84392	1	15001	0	0.37221
ATXN10	0.0038796	0.013716	0.209778	1244	4	-2.1533	0.00049872	0.0018351	0.046029	758	4	-3.2567
ATXN1L	0.38082	0.52577	1	8234	2	-0.081162	0.45826	0.58971	1	9375	1	-0.099609
ATXN2	0.25023	0.39127	1	6050	2	-0.2312	0.99545	0.99549	1	18928	0	0.58031
ATXN2L	0.77404	0.77847	1	13445	1	-0.2312	0.78399	0.78576	1	13610	1	0.28284
ATXN3	0.10901	0.23094	1	3887	3	-0.75837	0.33792	0.48013	1	7333	1	-0.12758
ATXN3L	0.68891	0.71629	1	12039	1	0.26562	0.63123	0.67698	1	11144	1	0.64737
ATXN7	0.99967	0.99968	1	19098	0	1.1066	0.9493	0.94925	1	17559	0	0.47927
ATXN7L1	0.84558	0.84493	1	15010	0	0.42336	0.40094	0.54622	1	8538	2	-0.059426
ATXN7L2	0.31249	0.4552	1	7022	2	-0.65193	0.012381	0.040921	0.442372	1766	3	-1.0052
ATXN7L3	0.4851	0.60827	1	9807	1	1.0523	0.46086	0.59086	1	9398	1	0.62436
ATXN7L3B	0.21297	0.35315	1	5500	2	-0.1997	0.11976	0.24968	1	4099	2	-0.13636
AUH	0.9069	0.90663	1	16498	0	0.38454	0.80128	0.80146	1	13977	1	-0.18619
AUNIP	0.48028	0.60609	1	9764	1	-0.20743	0.85493	0.85441	1	15259	0	0.66786
AUP1	0.38609	0.53116	1	8340	1	-0.15577	0.91405	0.91385	1	16704	0	0.287
AURKA	0.017832	0.055675	0.552499	1921	3	-3.4562	0.01683	0.052553	0.528375	1895	3	-3.3852
AURKAIP1	0.17953	0.31855	1	4980	2	0.023231	0.050384	0.12132	0.888746	2608	2	-0.41064
AURKB	0.0043025	0.015129	0.225901	1276	3	-2.0071	0.00088804	0.0032421	0.070209	881	3	-3.6131
AURKC	0.27004	0.41154	1	6353	1	0.9896	0.91396	0.91375	1	16703	0	1.2119
AUTS2	0.69993	0.70107	1	12202	1	0.032581	0.41558	0.48763	1	8832	1	0.55853
AVEN	0.33065	0.47388	1	7329	2	0.067075	0.90854	0.90827	1	16571	0	0.31547
AVIL	0.29844	0.44065	1	6808	1	0.5141	0.64383	0.68442	1	11317	1	0.33084
AVL9	0.97584	0.97603	1	18351	0	1.3954	0.93246	0.93261	1	17143	0	0.48707
AVP	0.61314	0.67116	1	11077	1	0.36891	0.85697	0.85648	1	15314	0	0.3974
AVPI1	0.19909	0.33868	1	5274	2	0.1505	0.90064	0.90028	1	16356	0	0.47129
AVPR1A	0.86737	0.86692	1	15540	0	0.47407	0.17773	0.31323	1	4787	1	0.051074
AVPR1B	0.51215	0.62023	1	10054	1	0.016745	0.73296	0.74438	1	12670	1	0.16204
AVPR2	0.94944	0.94939	1	17588	0	0.51298	0.98512	0.98514	1	18571	0	0.63243
AWAT1	0.85857	0.85812	1	15307	0	0.74723	0.97549	0.97543	1	18283	0	0.65213
AWAT2	0.54954	0.63796	1	10418	1	0.51839	0.8711	0.87072	1	15647	0	0.49644
AXDND1	0.66226	0.69946	1	11688	1	0.071112	0.38557	0.53002	1	8215	2	-0.046416
AXIN1	0.50832	0.61856	1	10011	1	0.98483	0.97284	0.97279	1	18199	0	0.69087
AXIN2	0.70787	0.72883	1	12329	1	-0.17062	0.18937	0.32539	1	4922	2	-0.23671
AXL	0.25398	0.3952	1	6100	2	-0.35475	0.42379	0.57004	1	9018	1	-0.20055
AZGP1	0.96784	0.9678	1	18117	0	0.92596	0.95652	0.95645	1	17750	0	0.47988
AZI2	0.26395	0.40535	1	6247	2	-0.41375	0.8189	0.81842	1	14385	0	-0.0072397
AZIN1	0.082376	0.18284	1	3302	3	-0.97291	0.78961	0.7907	1	13719	1	0.32585
AZIN2	0.75452	0.76294	1	13056	1	-0.0044011	0.8891	0.88876	1	16065	0	0.15048
AZU1	0.059678	0.14	0.95972	2784	3	-0.68855	0.77441	0.77747	1	13418	1	0.11789
B2M	0.88916	0.88883	1	16057	0	0.11351	0.81369	0.81334	1	14247	1	0.70024
B3GALNT1	0.80672	0.80704	1	14089	1	0.09544	0.43121	0.57788	1	9152	1	0.49517
B3GALNT2	0.41548	0.56159	1	8929	2	-0.3922	0.29216	0.43239	1	6525	2	-0.10374
B3GALT1	0.36008	0.50431	1	7865	2	-0.39937	0.074839	0.16839	1	3089	3	-0.54732
B3GALT2	0.29431	0.43639	1	6726	2	-0.26386	0.0034048	0.012079	0.18439	1250	4	-0.84733
B3GALT4	0.86484	0.86442	1	15484	0	0.12907	0.72871	0.74114	1	12594	1	0.36001
B3GALT5	0.043346	0.10813	0.842886	2452	2	-0.78913	0.70016	0.72058	1	12128	1	0.68564
B3GALT6	0.28449	0.42638	1	6571	2	-0.32665	0.9161	0.9159	1	16749	0	0.11337
B3GALTL	0.94902	0.94896	1	17576	0	0.38438	0.69991	0.72042	1	12124	1	0.70196
B3GAT1	0.89494	0.89462	1	16197	0	0.62568	0.56099	0.63827	1	10332	1	0.26484
B3GAT2	0.8545	0.85396	1	15207	0	0.040223	0.40623	0.55167	1	8645	1	0.36495
B3GAT3	0.91578	0.91558	1	16731	0	0.32621	0.65824	0.69322	1	11515	1	0.30373
B3GNT2	0.70558	0.72725	1	12296	1	-0.001855	0.17924	0.31483	1	4805	2	-0.6009
B3GNT3	0.073731	0.16671	1	3109	2	-1.3491	0.34126	0.48369	1	7390	1	1.0876
B3GNT4	0.75226	0.76121	1	13014	1	-0.097948	0.37216	0.51597	1	7967	2	-0.037707
B3GNT5	0.25367	0.39488	1	6098	2	-0.13855	0.69296	0.71574	1	12014	1	-0.045214
B3GNT6	0.99466	0.99471	1	18918	0	1.0572	0.97155	0.97153	1	18157	0	0.33446
B3GNT7	0.90275	0.90241	1	16395	0	0.96284	0.48073	0.59972	1	9565	1	0.77771
B3GNT8	0.92501	0.92481	1	16967	0	0.16277	0.087076	0.19111	1	3347	3	-0.42064
B3GNT9	0.54425	0.63538	1	10372	1	0.32936	0.71067	0.72794	1	12293	1	-0.3012
B3GNTL1	0.28612	0.42809	1	6602	1	0.42784	0.89147	0.89117	1	16131	0	0.19271
B4GALNT1	0.01382	0.045355	0.473439	1829	3	-1.4742	0.10159	0.2176	1	3696	3	-0.75178
B4GALNT2	0.20525	0.34503	1	5381	2	-0.55724	0.098779	0.21254	1	3625	2	-0.66784
B4GALNT3	0.40755	0.55341	1	8766	1	0.96037	0.99375	0.99379	1	18870	0	0.93249
B4GALNT4	0.51653	0.6223	1	10107	1	0.52046	0.87256	0.87216	1	15678	0	-0.050936
B4GALT1	0.25692	0.39817	1	6138	1	0.72443	0.42275	0.56895	1	8988	1	-0.056926
B4GALT2	0.3934	0.53871	1	8483	2	0.31769	0.14084	0.27461	1	4363	2	-0.33261
B4GALT3	0.34281	0.4865	1	7553	1	-0.0081293	0.033348	0.087206	0.734911	2267	3	-1.268
B4GALT4	0.42403	0.57045	1	9099	1	-0.023288	0.30109	0.44169	1	6684	2	-0.43372
B4GALT5	0.78074	0.78402	1	13579	1	-0.11413	0.34577	0.48842	1	7477	1	0.20398
B4GALT6	0.5738	0.65018	1	10665	1	-0.0082834	0.50715	0.61185	1	9796	1	-0.28135
B4GALT7	0.39702	0.54249	1	8551	1	-0.38729	0.15355	0.28789	1	4499	2	-0.48545
B4GAT1	0.007934	0.027065	0.334823	1543	3	-1.8964	0.26171	0.40076	1	6023	2	-0.4559
B9D1	0.34129	0.48495	1	7532	2	0.13642	0.81144	0.81111	1	14198	1	0.099673
B9D2	0.75843	0.76592	1	13139	1	-0.19003	0.017634	0.054304	0.540858	1914	3	-0.96651
BAALC	0.76507	0.77123	1	13269	1	0.57442	0.20498	0.3417	1	5130	2	0.030684
BAAT	0.95122	0.95114	1	17646	0	0.2923	0.032254	0.084933	0.722885	2243	3	-1.2606
BABAM1	0.79566	0.79698	1	13861	1	-0.18003	0.60289	0.6608	1	10801	1	-0.065737
BACE1	0.76867	0.77411	1	13350	1	0.49467	0.99054	0.99058	1	18766	0	1.084
BACE2	0.92699	0.92678	1	17024	0	0.28577	0.18583	0.32174	1	4884	2	-0.1346
BACH1	0.86774	0.86729	1	15549	0	0.93116	0.9269	0.9267	1	16995	0	0.52286
BACH2	0.87974	0.87928	1	15819	0	0.53031	0.6513	0.68891	1	11411	1	-0.40251
BAD	0.19442	0.33391	1	5193	2	-0.064715	0.38574	0.53019	1	8218	2	-0.38238
BAG1	0.11333	0.2386	1	3987	2	-0.52522	0.20925	0.3462	1	5201	2	-0.47793
BAG2	0.347	0.49081	1	7628	2	-0.184	0.55227	0.63374	1	10252	1	0.72657
BAG3	0.98513	0.98515	1	18615	0	0.60852	0.90254	0.90219	1	16399	0	0.58158
BAG4	0.13406	0.27157	1	4414	2	-0.2171	0.13809	0.27172	1	4333	2	-0.36441
BAG5	0.94469	0.94457	1	17467	0	0.16207	0.87542	0.87497	1	15750	0	0.18237
BAG6	0.44191	0.58891	1	9458	2	-0.2668	0.40431	0.54965	1	8611	2	0.20605
BAGE2	0.011982	0.039709	0.432705	1750	3	-1.09	0.020424	0.060324	0.579462	1985	3	-1.4201
BAHCC1	0.12848	0.2649	1	4351	3	-0.57729	0.94921	0.94915	1	17554	0	0.30581
BAHD1	0.89166	0.89137	1	16120	0	0.26446	0.90662	0.90634	1	16517	0	0.72825
BAIAP2	0.46756	0.60055	1	9663	1	0.32575	0.32702	0.4687	1	7134	2	-0.025467
BAIAP2L1	0.84599	0.84537	1	15023	0	0.7762	0.080491	0.17899	1	3208	3	-0.51786
BAIAP2L2	0.35208	0.49608	1	7718	2	-0.072479	0.74176	0.75102	1	12815	1	-0.04389
BAIAP3	0.801	0.80179	1	13972	1	0.29938	0.42326	0.56951	1	9003	1	0.24856
BAK1	0.012214	0.040424	0.438241	1759	4	-0.92204	0.40269	0.54802	1	8574	2	-0.22147
BAMBI	0.31381	0.45652	1	7044	2	0.17133	0.82984	0.82921	1	14645	0	-0.11654
BANF1	0.0018776	0.0067646	0.126139	1025	2	-1.4213	0.0047407	0.016621	0.236889	1341	2	-1.2299
BANF2	0.41176	0.55775	1	8862	1	-0.21876	0.7933	0.79404	1	13802	1	0.20234
BANK1	0.17563	0.31454	1	4919	2	-0.24762	0.75522	0.76167	1	13058	1	0.56689
BANP	0.000811	0.0023195	0.058026	805	3	-4.0967	0.00061846	0.0017911	0.045514	803	3	-4.9329
BAP1	0.0032297	0.011471	0.186908	1172	4	-3.0153	7.7314e-05	0.00029553	0.013038	431	4	-3.7624
BARD1	0.0095832	0.032249	0.376531	1634	4	-1.3876	0.00035575	0.0013114	0.036168	692	4	-2.3179
BARHL1	0.0762	0.17138	1	3171	2	-0.60702	0.32487	0.46645	1	7102	1	0.76307
BARHL2	0.093648	0.20347	1	3549	1	0.73132	0.085616	0.18847	1	3311	2	-0.50701
BARX1	0.33371	0.47699	1	7393	1	0.39545	0.29347	0.43373	1	6548	2	-0.23841
BARX2	0.85039	0.8498	1	15117	0	0.35192	0.96152	0.96144	1	17887	0	0.82275
BASP1	0.91789	0.91768	1	16794	0	0.96097	0.78613	0.78763	1	13649	1	0.92796
BATF	0.4351	0.58189	1	9327	2	-0.1107	0.63196	0.6774	1	11157	1	-0.21717
BATF2	0.67412	0.70685	1	11844	1	0.51893	0.6326	0.6778	1	11168	1	0.23145
BATF3	0.058056	0.13684	0.94967	2750	2	-0.65073	0.031652	0.083732	0.715725	2235	3	-0.91164
BAX	0.20745	0.34737	1	5413	1	0.64316	0.39951	0.54469	1	8501	1	0.036769
BAZ1A	0.38292	0.52794	1	8279	2	-0.1353	0.10663	0.22661	1	3817	3	-0.37825
BAZ1B	0.44119	0.58818	1	9440	2	-0.097176	0.39772	0.54276	1	8466	1	-0.10215
BAZ2A	0.12437	0.25777	1	4262	3	-0.55595	0.35143	0.49432	1	7592	2	-0.27418
BAZ2B	0.35467	0.49873	1	7765	2	-0.16156	0.28881	0.42892	1	6460	2	-0.1642
BBC3	0.92381	0.92368	1	16934	0	0.87004	0.94275	0.94266	1	17407	0	0.53725
BBIP1	0.17581	0.31474	1	4921	2	-0.50623	0.057513	0.13526	0.938007	2752	3	-0.75171
BBOX1	0.49237	0.61146	1	9858	1	0.022326	0.1177	0.24606	1	4055	3	-0.67672
BBS1	0.83075	0.83014	1	14664	0	0.67855	0.62945	0.67597	1	11119	1	0.33003
BBS10	0.16817	0.30676	1	4822	2	-0.4037	0.35775	0.50088	1	7717	1	0.086514
BBS12	0.039695	0.10085	0.810563	2378	3	-0.68577	0.82689	0.82632	1	14575	0	-0.24337
BBS2	0.36154	0.5058	1	7895	2	-0.28575	0.89267	0.89233	1	16167	0	0.26893
BBS4	0.043518	0.10849	0.8436	2456	3	-1.0022	0.55371	0.63451	1	10270	1	-0.23152
BBS5	0.40217	0.54792	1	8661	2	-0.1662	0.76882	0.77278	1	13292	1	0.10646
BBS7	0.65743	0.69657	1	11622	1	0.56699	0.86656	0.86612	1	15537	0	0.13139
BBS9	0.63189	0.68167	1	11299	1	0.059523	0.7982	0.79862	1	13905	1	0.57744
BBX	0.19948	0.3391	1	5281	2	-0.56146	0.27639	0.41603	1	6262	2	-0.31664
BCAM	0.9732	0.97313	1	18275	0	0.76715	0.59344	0.65556	1	10694	1	0.21301
BCAN	0.77053	0.77564	1	13385	1	0.54317	0.38301	0.52737	1	8176	2	-0.16588
BCAP29	0.35571	0.49976	1	7783	1	0.43536	0.18456	0.32042	1	4864	2	0.073496
BCAP31	0.9668	0.96674	1	18090	0	0.3868	0.35805	0.50118	1	7726	1	0.029825
BCAR1	0.29135	0.42247	1	6679	1	0.12903	0.24816	0.38668	1	5789	2	-0.55882
BCAR3	0.23443	0.37511	1	5806	2	-0.34863	0.038507	0.097782	0.785805	2375	3	-0.94137
BCAS1	0.40501	0.55076	1	8716	1	0.15958	0.36992	0.51362	1	7932	2	0.12665
BCAS2	0.0005301	0.0019428	0.051718	717	3	-2.0502	0.063231	0.14628	0.978464	2850	2	-0.64793
BCAS3	0.99568	0.99572	1	18955	0	1.1478	0.73929	0.74909	1	12770	1	0.19587
BCAS4	0.87797	0.87753	1	15779	0	0.43614	0.94211	0.94204	1	17387	0	0.14786
BCAT1	0.99722	0.99722	1	18995	0	0.90845	0.91675	0.91655	1	16764	0	0.11535
BCAT2	0.43481	0.5816	1	9320	2	0.030106	0.9953	0.99533	1	18921	0	0.43415
BCCIP	0.0064991	0.022466	0.294305	1456	4	-2.9732	0.10151	0.21749	1	3692	2	-0.54322
BCDIN3D	0.16571	0.30423	1	4787	2	-1.1388	0.74411	0.75285	1	12865	1	1.0374
BCHE	0.31196	0.45463	1	7014	2	-0.47122	0.66354	0.6965	1	11585	1	0.16362
BCKDHA	0.033496	0.088306	0.74516	2262	3	-0.53862	0.028452	0.077101	0.684136	2153	3	-0.69491
BCKDHB	0.40167	0.5474	1	8650	2	-0.30309	0.98543	0.98543	1	18585	0	0.46091
BCKDK	0.75327	0.76198	1	13036	1	-0.098208	0.80795	0.80775	1	14117	1	-0.042035
BCL10	0.57511	0.65085	1	10683	1	-0.034345	0.29261	0.43286	1	6532	1	0.2799
BCL11A	0.18785	0.32713	1	5096	2	-0.21654	0.34306	0.48556	1	7424	2	-0.31644
BCL11B	0.98236	0.98238	1	18534	0	0.80295	0.84759	0.84697	1	15071	0	0.446
BCL2	0.89836	0.89806	1	16283	0	0.26642	0.67829	0.70598	1	11794	1	0.17039
BCL2A1	0.36468	0.50903	1	7962	2	0.1857	0.061172	0.14234	0.962651	2822	2	-0.5238
BCL2L1	0.0054412	0.018972	0.263524	1374	4	-4.2885	0.00013089	0.0005074	0.018831	515	4	-3.6814
BCL2L10	0.83684	0.83617	1	14830	0	0.14115	0.87126	0.87087	1	15654	0	0.1609
BCL2L11	0.90721	0.90697	1	16507	0	0.33648	0.85963	0.85915	1	15380	0	0.13927
BCL2L12	0.8882	0.88786	1	16026	0	0.38439	0.40075	0.54599	1	8534	2	-0.30909
BCL2L13	0.58186	0.65434	1	10756	1	0.54944	0.77291	0.77623	1	13386	1	0.78486
BCL2L14	0.95031	0.95025	1	17613	0	0.58889	0.97541	0.97535	1	18280	0	0.4323
BCL2L15	0.23819	0.37895	1	5851	1	0.67553	0.60801	0.66359	1	10865	1	-0.17558
BCL2L2	0.21076	0.35079	1	5466	2	-0.42064	0.0071164	0.02442	0.311158	1499	4	-0.83246
BCL2L2-PABPN1	0.018461	0.057025	0.56095	1938	3	-2.2244	0.014665	0.047832	0.492572	1853	3	-1.3325
BCL3	0.48821	0.60962	1	9826	1	-0.072259	0.83646	0.83581	1	14802	0	0.024768
BCL6	0.058953	0.13857	0.955074	2769	3	-0.60706	0.11747	0.24566	1	4050	3	-0.33044
BCL6B	0.38422	0.52926	1	8302	1	0.19716	0.92442	0.92424	1	16943	0	0.20782
BCL7A	0.61488	0.67213	1	11098	1	-0.055285	0.8411	0.84039	1	14903	0	0.28516
BCL7B	0.34038	0.484	1	7518	1	-0.0053887	0.34524	0.48786	1	7466	1	0.39406
BCL7C	0.36293	0.50723	1	7920	2	0.060462	0.90229	0.90192	1	16395	0	0.77556
BCL9	0.26151	0.38925	1	6201	2	-0.35179	0.75258	0.7528	1	13010	0	0.38895
BCL9L	0.3823	0.52731	1	8264	1	-0.12663	0.2648	0.40401	1	6067	1	0.48928
BCLAF1	0.017832	0.055675	0.552499	1922	3	-1.2429	0.0050879	0.017799	0.248854	1366	4	-1.0083
BCO1	0.88047	0.88	1	15835	0	0.30027	0.53615	0.62568	1	10091	1	0.10385
BCO2	0.18076	0.31983	1	5008	2	0.0015051	0.38301	0.52737	1	8172	2	-0.045365
BCOR	0.79517	0.79657	1	13855	1	-0.085001	0.98737	0.9874	1	18652	0	0.67114
BCORL1	0.9605	0.96043	1	17902	0	0.51392	0.86889	0.86845	1	15593	0	0.30916
BCR	0.73965	0.75154	1	12819	1	0.97382	0.57087	0.64336	1	10441	1	0.93285
BCS1L	0.0036774	0.013023	0.203031	1222	4	-1.4958	0.01061	0.03548	0.399602	1693	4	-1.5289
BDH1	0.16551	0.30404	1	4784	2	-0.3697	0.086355	0.18982	1	3326	3	-0.61674
BDH2	0.91292	0.91271	1	16663	0	0.30988	0.30476	0.44547	1	6747	1	-0.14191
BDKRB1	0.73908	0.75111	1	12811	1	-0.12667	0.4121	0.55782	1	8769	1	0.24093
BDKRB2	0.72712	0.74237	1	12626	1	-0.041585	0.80013	0.80037	1	13949	1	-0.070904
BDP1	0.0022527	0.0080959	0.144345	1068	4	-1.2505	6.5633e-05	0.0002458	0.01128	414	3	-3.8933
BEAN1	0.83184	0.83121	1	14700	0	0.15713	0.81805	0.81758	1	14366	1	0.030597
BECN1	0.0086791	0.029422	0.35637	1577	3	-1.7509	0.25021	0.38881	1	5827	2	-0.28931
BECN2	0.42058	0.56689	1	9034	2	0.17896	0.15544	0.28985	1	4523	2	-0.21388
BEGAIN	0.26297	0.40433	1	6230	1	0.14321	0.19289	0.32913	1	4974	1	-0.097345
BEND2	0.28558	0.42752	1	6590	2	-0.05193	0.80894	0.80869	1	14138	1	0.26155
BEND3	0.8393	0.83861	1	14883	0	-0.079157	0.077799	0.17401	1	3156	3	-0.38371
BEND4	0.96341	0.96335	1	17987	0	0.90481	0.7953	0.79589	1	13844	1	0.25441
BEND5	0.77458	0.77892	1	13459	1	-0.087241	0.87564	0.8752	1	15762	0	-0.031447
BEND6	0.73379	0.74725	1	12724	1	-0.16085	0.88788	0.88754	1	16035	0	0.59244
BEND7	0.63189	0.68167	1	11300	1	0.26389	0.77875	0.78116	1	13509	1	-0.18377
BEST1	0.12299	0.25537	1	4225	1	0.36099	0.43363	0.57913	1	9171	1	-0.17968
BEST2	0.057577	0.13591	0.948043	2736	3	-1.336	0.11643	0.24386	1	4024	3	-0.7261
BEST3	0.85578	0.85526	1	15232	0	0.32973	0.18363	0.31943	1	4852	1	0.32984
BEST4	0.65269	0.69368	1	11552	1	0.21853	0.81771	0.81725	1	14352	1	-0.13304
BET1	0.10641	0.22635	1	3821	2	-0.41471	0.030881	0.082123	0.708676	2210	2	-0.43626
BET1L	0.24918	0.3902	1	6030	2	-0.50761	0.29375	0.43401	1	6554	1	-0.020443
BEX1	0.65552	0.69537	1	11591	1	0.0097971	0.95769	0.95766	1	17777	0	0.38721
BEX2	0.9705	0.97044	1	18195	0	0.89864	0.97456	0.97452	1	18251	0	0.61535
BEX4	0.86955	0.86913	1	15600	0	0.48661	0.65703	0.69246	1	11494	1	0.42942
BEX5	0.71171	0.7314	1	12386	1	-0.031232	0.66648	0.69841	1	11625	1	0.0025056
BFAR	0.32157	0.46441	1	7165	2	-0.25069	0.10945	0.23164	1	3877	3	-0.68599
BFSP1	0.18405	0.29216	1	5043	1	0.30389	0.77813	0.77833	1	13487	0	-0.039498
BFSP2	0.99506	0.99509	1	18935	0	0.94824	0.11254	0.23714	1	3937	2	-0.61626
BGLAP	0.10906	0.23102	1	3888	3	-0.82632	0.1131	0.23811	1	3952	1	0.37332
BGN	0.77163	0.77656	1	13409	1	0.43526	0.40232	0.54766	1	8566	1	0.16098
BHLHA15	0.99119	0.99124	1	18798	0	0.62975	0.2294	0.3673	1	5488	2	-0.12218
BHLHA9	0.40522	0.551	1	8718	2	-0.029598	0.31559	0.45677	1	6938	2	-0.089665
BHLHB9	0.95038	0.95032	1	17616	0	0.46255	0.63934	0.68172	1	11250	1	0.42228
BHLHE22	0.9605	0.96043	1	17904	0	0.56005	0.28866	0.42875	1	6458	2	-0.01492
BHLHE23	0.13451	0.27205	1	4418	2	-0.20634	0.8617	0.86127	1	15427	0	0.6756
BHLHE40	0.73145	0.74556	1	12693	1	0.42791	0.9022	0.90184	1	16391	0	0.31585
BHLHE41	0.043518	0.10849	0.8436	2458	3	-1.3512	0.50213	0.60948	1	9740	1	0.74074
BHMT	0.62757	0.67926	1	11236	1	-0.2432	0.22343	0.36104	1	5395	2	-0.3598
BHMT2	0.96627	0.96621	1	18068	0	0.32247	0.74904	0.75674	1	12948	1	0.13958
BICC1	0.28045	0.42229	1	6511	2	-0.38543	0.30736	0.44818	1	6798	2	-0.11095
BICD1	0.79426	0.79574	1	13835	1	0.090024	0.35483	0.49784	1	7653	2	-0.10462
BICD2	0.2462	0.38713	1	5976	2	-0.46422	0.6358	0.67962	1	11204	1	-0.13573
BID	0.23084	0.37149	1	5766	1	-0.18955	0.97244	0.9724	1	18187	0	0.27601
BIK	0.56669	0.64659	1	10605	1	-0.033597	0.88497	0.88455	1	15965	0	0.6035
BIN1	0.8752	0.87475	1	15720	0	-0.10101	0.37383	0.51773	1	7996	2	-0.22157
BIN2	0.89358	0.89325	1	16164	0	0.023226	0.1183	0.2471	1	4066	3	-0.70434
BIN3	0.91	0.90975	1	16587	0	0.5103	0.11102	0.23442	1	3904	3	-0.442
BIRC2	0.81529	0.81511	1	14286	1	-0.28473	0.1447	0.27869	1	4400	2	-0.44826
BIRC3	0.70128	0.72432	1	12229	1	-0.099034	0.55263	0.63393	1	10255	1	0.49722
BIRC5	0.011239	0.037444	0.416086	1716	3	-3.8865	0.00088947	0.0032472	0.070209	884	4	-3.8135
BIRC6	0.56147	0.64397	1	10546	1	0.37553	0.41782	0.56383	1	8883	1	0.62579
BIRC7	0.98831	0.98834	1	18724	0	0.83053	0.80849	0.80827	1	14132	1	0.80297
BIRC8	0.8622	0.86178	1	15411	0	0.25216	0.2655	0.40472	1	6071	1	0.13827
BIVM	0.21918	0.35951	1	5594	2	-0.61719	0.33511	0.47717	1	7283	2	-0.29447
BIVM-ERCC5	0.74467	0.75532	1	12889	1	0.83757	0.36797	0.51159	1	7891	2	-0.002634
BLCAP	0.43884	0.58572	1	9397	2	-0.092668	0.10876	0.23038	1	3863	3	-0.41229
BLID	0.98183	0.98188	1	18513	0	0.90446	0.72283	0.73679	1	12503	1	0.34239
BLK	0.99262	0.99268	1	18842	0	1.1107	0.87602	0.87558	1	15766	0	0.57592
BLM	0.0010675	0.0038704	0.083682	882	4	-1.9823	0.00018629	0.0007084	0.023077	584	4	-1.4286
BLMH	0.18574	0.32498	1	5073	2	-0.49386	0.90782	0.90758	1	16548	0	0.03451
BLNK	0.4973	0.61362	1	9907	1	0.53424	0.38711	0.53163	1	8240	2	0.21883
BLOC1S1	0.0049521	0.017346	0.24927	1330	4	-1.5566	0.22601	0.36369	1	5435	2	-0.5833
BLOC1S2	0.096066	0.20789	1	3593	3	-0.86477	0.83246	0.83181	1	14699	0	-0.14806
BLOC1S3	0.93895	0.93893	1	17317	0	0.78	0.74254	0.75162	1	12836	1	0.14815
BLOC1S4	0.99471	0.99476	1	18922	0	0.99248	0.97697	0.977	1	18323	0	0.27677
BLOC1S5	0.50647	0.61772	1	9997	1	0.14413	0.092651	0.20143	1	3475	3	-0.45539
BLOC1S6	0.91846	0.91825	1	16808	0	0.56047	0.090573	0.19763	1	3419	3	-0.33446
BLVRA	0.24896	0.38999	1	6029	2	-0.31744	0.39655	0.54151	1	8438	1	0.4176
BLVRB	0.43787	0.58472	1	9377	1	0.10983	0.42461	0.5709	1	9037	2	-0.20427
BLZF1	0.71202	0.73162	1	12392	1	0.35637	0.18073	0.31638	1	4821	2	-0.26407
BMF	0.032649	0.086544	0.737785	2238	3	-1.3648	0.7008	0.721	1	12134	1	-0.13888
BMI1	0.98835	0.98837	1	18725	0	0.51573	0.3518	0.49469	1	7598	2	-0.46013
BMP1	0.96215	0.96238	1	17953	0	0.51148	0.52214	0.61892	1	9958	1	0.94296
BMP10	0.85625	0.85574	1	15243	0	0.2655	0.73352	0.74476	1	12680	1	-0.18849
BMP15	0.6632	0.70003	1	11700	1	0.13408	0.022152	0.063954	0.602742	2027	3	-0.66266
BMP2	0.39814	0.54367	1	8565	1	0.039829	0.81289	0.81255	1	14228	1	-0.1284
BMP2K	0.86371	0.86329	1	15459	0	0.43473	0.67704	0.70517	1	11777	1	0.3411
BMP3	0.2201	0.36044	1	5606	2	-0.37119	0.26943	0.40873	1	6134	2	-0.31425
BMP4	0.072581	0.16457	1	3091	2	-0.50072	0.87621	0.87577	1	15773	0	0.13798
BMP5	0.36998	0.5145	1	8036	2	0.080361	0.82726	0.82667	1	14585	0	0.22639
BMP6	0.85663	0.85615	1	15254	0	0.088706	0.48523	0.60184	1	9605	1	0.75708
BMP7	0.75457	0.76298	1	13057	1	0.14513	0.51608	0.61602	1	9887	1	-0.017476
BMP8A	0.33542	0.47878	1	7422	2	-0.33061	0.126	0.25889	1	4217	2	-0.6135
BMP8B	0.92669	0.92649	1	17013	0	0.66219	0.42417	0.57044	1	9025	2	0.1209
BMPER	0.65149	0.69298	1	11537	1	0.08766	0.99154	0.99159	1	18797	0	0.57105
BMPR1A	0.50888	0.61881	1	10018	1	0.34576	0.45672	0.58903	1	9364	1	0.246
BMPR1B	0.62922	0.68018	1	11261	1	0.13794	0.75743	0.76342	1	13100	1	0.20034
BMPR2	0.66999	0.70425	1	11790	1	0.0054227	0.48754	0.60286	1	9622	1	-0.017326
BMS1	0.051011	0.12317	0.904759	2599	2	-1.2155	0.050628	0.12183	0.890773	2613	3	-0.78722
BMX	0.82406	0.82356	1	14495	1	0.44104	0.71249	0.72917	1	12334	1	0.40309
BNC1	0.42921	0.57589	1	9208	1	0.67468	0.61257	0.66621	1	10917	1	0.41382
BNC2	0.24127	0.38206	1	5904	2	-0.56541	0.26126	0.4003	1	6007	2	-0.44067
BNIP1	0.0067382	0.023227	0.300769	1473	4	-3.2491	0.00029448	0.0010933	0.031613	661	4	-3.028
BNIP2	0.96699	0.96693	1	18096	0	0.39616	0.11014	0.23284	1	3888	2	-0.26709
BNIP3	0.25238	0.3935	1	6077	2	-0.29048	0.8464	0.84576	1	15044	0	-0.14887
BNIP3L	0.49466	0.61243	1	9879	1	0.53719	0.8418	0.84108	1	14920	0	0.2749
BNIPL	0.39123	0.53648	1	8440	2	-0.017968	0.29844	0.43887	1	6636	2	-0.21949
BOC	0.49195	0.61127	1	9856	1	0.23502	0.82952	0.82888	1	14638	0	0.0090459
BOD1	0.27715	0.41888	1	6465	1	0.33357	0.84697	0.84635	1	15059	0	-0.052469
BOD1L1	0.75997	0.76716	1	13171	1	-0.27489	0.71884	0.73383	1	12446	1	0.24171
BOD1L2	0.10334	0.22085	1	3757	3	-0.54001	0.73558	0.74631	1	12713	1	0.53721
BOK	0.78236	0.78542	1	13607	1	0.055186	0.42048	0.56659	1	8939	2	-0.12781
BOLA1	0.63568	0.6838	1	11343	1	-0.068971	0.35046	0.4933	1	7581	2	-0.23889
BOLA2	0.89511	0.89482	1	16202	0	0.18668	0.16658	0.30152	1	4651	2	-0.50805
BOLA2B	0.75624	0.76424	1	13095	1	0.22641	0.38418	0.5286	1	8193	2	0.099729
BOLA3	0.78136	0.78151	1	13589	0	-0.03667	0.17616	0.28118	1	4764	2	-0.73769
BOLL	0.38952	0.53472	1	8411	2	0.081551	0.32747	0.46917	1	7140	1	-0.076931
BOP1	0.00046115	0.0016901	0.046879	685	3	-4.9058	0.00016107	0.00061878	0.021386	551	4	-4.1714
BORA	0.0828	0.18364	1	3315	3	-1.1103	0.036752	0.094178	0.766947	2347	3	-0.80353
BPGM	0.72229	0.7389	1	12532	1	0.15104	0.40634	0.55178	1	8649	2	0.058317
BPHL	0.94077	0.9407	1	17363	0	0.41519	0.79519	0.79581	1	13843	1	0.0091313
BPI	0.52469	0.62611	1	10178	1	0.10668	0.97938	0.97941	1	18396	0	0.3645
BPIFA1	0.72883	0.74363	1	12656	1	0.63932	0.89594	0.89563	1	16251	0	0.38791
BPIFA2	0.83428	0.83366	1	14765	0	0.25776	0.9068	0.90653	1	16519	0	0.29331
BPIFA3	0.36302	0.50732	1	7921	1	0.32786	0.41169	0.55738	1	8761	1	0.10996
BPIFB1	0.67216	0.70563	1	11817	1	0.055082	0.36593	0.50944	1	7849	2	-0.2885
BPIFB2	0.78133	0.78455	1	13587	1	0.36245	0.03547	0.091566	0.755002	2318	3	-1.0989
BPIFB3	0.86423	0.86381	1	15472	0	0.23008	0.546	0.63058	1	10188	1	0.2441
BPIFB4	0.787	0.7894	1	13705	1	-0.16274	0.41506	0.56089	1	8824	2	-0.058697
BPIFB6	0.4451	0.591	1	9490	1	0.29294	0.70437	0.7235	1	12192	1	-0.11686
BPIFC	0.37389	0.51857	1	8120	2	-0.28906	0.87526	0.87482	1	15744	0	0.079378
BPNT1	0.079394	0.17736	1	3246	3	-0.61289	0.093203	0.20246	1	3488	2	-0.45783
BPTF	0.0034245	0.01215	0.194166	1194	4	-1.3325	0.030062	0.080419	0.702665	2185	3	-1.0311
BPY2	0.93242	0.93219	1	17142	0	0.83931	0.95195	0.95186	1	17634	0	0.6095
BPY2B	0.91823	0.91801	1	16805	0	0.22389	0.94767	0.94764	1	17520	0	0.20032
BPY2C	0.91724	0.91704	1	16771	0	0.39231	0.96205	0.96196	1	17897	0	0.178
BRAF	0.16729	0.30586	1	4808	1	0.60318	0.82072	0.82025	1	14434	0	0.053532
BRAP	0.34281	0.4865	1	7552	1	-0.10737	0.5154	0.61566	1	9877	1	0.0084204
BRAT1	0.14744	0.28542	1	4560	2	-0.77248	0.1564	0.29083	1	4530	1	0.0091478
BRCA1	0.023301	0.067302	0.627064	2046	2	-0.95746	0.0013774	0.004978	0.095334	995	4	-1.6049
BRCA2	0.80279	0.8034	1	14011	1	0.092582	0.043	0.1068	0.828082	2465	3	-0.89541
BRCC3	0.66937	0.70387	1	11781	1	1.3126	0.97184	0.97181	1	18165	0	0.57196
BRD1	0.046117	0.11358	0.864519	2510	3	-0.82679	0.39714	0.54214	1	8457	2	-0.29716
BRD2	0.24013	0.38087	1	5887	2	-0.68943	0.32702	0.4687	1	7131	2	-0.34768
BRD3	0.24814	0.38913	1	6021	2	-0.54705	0.018916	0.057096	0.559058	1948	3	-0.96358
BRD4	0.0024626	0.0088367	0.153682	1093	4	-1.477	0.0024388	0.0087502	0.144674	1149	4	-1.6507
BRD7	0.75862	0.76607	1	13143	1	-0.21586	0.82717	0.8266	1	14582	0	0.26897
BRD8	0.12321	0.25575	1	4231	3	-0.66878	0.20723	0.3441	1	5175	2	-0.53443
BRD9	0.76844	0.77392	1	13344	1	1.2343	0.53919	0.62718	1	10116	1	0.36427
BRDT	0.33674	0.48016	1	7445	2	-0.60205	0.3439	0.48645	1	7440	2	0.22071
BRE	0.72263	0.73916	1	12543	1	0.4	0.76904	0.77296	1	13299	1	0.08182
BRF1	0.00011293	0.00043177	0.018258	451	4	-2.264	2.3408e-05	8.4697e-05	0.00568	285	4	-3.7645
BRF2	0.0072129	0.024743	0.314439	1502	3	-3.2145	0.001159	0.0041999	0.084231	947	4	-3.7579
BRI3	0.91503	0.91481	1	16713	0	0.43831	0.26711	0.40637	1	6099	2	-0.10601
BRI3BP	0.30432	0.44672	1	6893	2	-0.32936	0.35038	0.49321	1	7580	2	-0.41842
BRICD5	0.076798	0.1725	1	3182	3	-0.48017	0.51396	0.61494	1	9863	1	0.16111
BRINP1	0.43115	0.57789	1	9248	2	-0.32571	0.090414	0.19733	1	3416	3	-0.5478
BRINP2	0.76323	0.76979	1	13240	1	0.52212	0.23289	0.37089	1	5544	2	-0.017486
BRINP3	0.11644	0.24394	1	4058	2	-0.72165	0.66648	0.69841	1	11623	1	-0.17147
BRIP1	0.042985	0.10743	0.840478	2441	3	-1.2334	0.042176	0.10509	0.819794	2450	3	-1.0662
BRIX1	4.4052e-06	1.2692e-05	0.001972	120	4	-5.2704	2.1398e-05	7.6409e-05	0.005234	279	4	-4.4616
BRK1	0.047887	0.117	0.878487	2542	2	-0.17662	0.071823	0.16275	1	3033	2	-0.65446
BRMS1	0.79728	0.79738	1	13899	0	-0.12452	0.0026652	0.0074313	0.1275	1171	3	-1.1061
BRMS1L	0.35695	0.50104	1	7807	2	0.016374	0.075837	0.17033	1	3108	3	-0.82171
BROX	0.67695	0.7086	1	11879	1	0.3235	0.85568	0.85516	1	15279	0	0.20815
BRPF1	0.11415	0.24	1	4008	3	-0.82645	0.39664	0.54162	1	8441	2	-0.029928
BRPF3	0.95219	0.95208	1	17665	0	0.61524	0.69251	0.71544	1	12008	1	0.43434
BRS3	0.87178	0.87141	1	15648	0	0.7483	0.95966	0.95957	1	17838	0	1.0336
BRSK1	0.90776	0.90786	1	16519	0	0.10131	0.78053	0.78069	1	13542	0	-0.17018
BRSK2	0.38755	0.53271	1	8369	2	0.1637	0.043649	0.1081	0.834765	2473	3	-0.79851
BRWD1	0.92036	0.92017	1	16855	0	0.22351	0.98808	0.98811	1	18690	0	0.58896
BRWD3	0.88635	0.88604	1	15979	0	0.083164	0.46801	0.59402	1	9457	1	-0.13881
BSCL2	0.051511	0.12416	0.90712	2615	3	-0.58786	0.11194	0.23607	1	3923	3	-0.43939
BSDC1	0.63726	0.6847	1	11360	1	0.2983	0.86436	0.86394	1	15490	0	0.15501
BSG	0.1066	0.22669	1	3823	2	-0.61297	0.54475	0.62992	1	10175	1	0.30188
BSN	0.10839	0.22985	1	3877	3	-0.64379	0.70184	0.72175	1	12157	1	0.37464
BSND	0.61947	0.67472	1	11148	1	0.27848	0.82196	0.82146	1	14469	0	0.71452
BSPH1	0.30712	0.44961	1	6945	2	-0.04052	0.3573	0.5004	1	7710	1	0.15422
BSPRY	0.85737	0.8569	1	15273	0	0.36045	0.67117	0.70142	1	11690	1	0.2245
BST1	0.42317	0.56957	1	9078	1	0.63814	0.23317	0.37117	1	5552	1	-0.017576
BST2	0.19951	0.33914	1	5284	2	-0.095902	0.2736	0.41313	1	6216	1	0.50862
BSX	0.95787	0.95784	1	17827	0	0.30491	0.97389	0.97382	1	18235	0	0.51564
BTAF1	0.065453	0.15107	0.984418	2931	1	0.14549	0.058441	0.13705	0.941539	2778	2	-0.21993
BTBD1	0.2354	0.37612	1	5822	2	-0.59882	0.011778	0.039081	0.42781	1744	4	-0.43584
BTBD10	0.71043	0.73057	1	12370	1	0.40206	0.80959	0.8093	1	14152	1	0.38169
BTBD11	0.29055	0.43264	1	6670	1	0.018168	0.1007	0.216	1	3667	3	-0.47817
BTBD16	0.9943	0.99435	1	18911	0	1	0.54369	0.62939	1	10161	1	0.40589
BTBD17	0.14403	0.28192	1	4531	2	-0.40717	0.94573	0.94565	1	17483	0	0.45046
BTBD18	0.86068	0.8602	1	15368	0	0.54847	0.24836	0.38688	1	5795	2	-0.31893
BTBD19	0.32945	0.47266	1	7304	1	-0.12022	0.94852	0.94848	1	17539	0	0.20296
BTBD2	0.035568	0.092504	0.765452	2307	3	-0.57927	0.95503	0.95493	1	17719	0	0.57972
BTBD3	0.45656	0.59584	1	9576	1	0.47913	0.30055	0.44113	1	6674	2	-0.31861
BTBD6	0.7828	0.78582	1	13616	1	0.16901	0.35592	0.49893	1	7682	1	0.13114
BTBD7	0.8924	0.89207	1	16139	0	0.27577	0.42275	0.56895	1	8987	1	-0.29987
BTBD8	0.96656	0.96678	1	18082	0	0.60218	0.84967	0.8497	1	15127	0	0.74835
BTBD9	0.53979	0.63323	1	10316	1	0.48265	0.96054	0.96046	1	17860	0	0.53725
BTC	0.9683	0.96824	1	18126	0	0.3621	0.085263	0.18783	1	3302	2	0.26421
BTD	0.6531	0.6939	1	11557	1	0.15609	0.37963	0.52385	1	8110	2	-0.15079
BTF3	0.0038805	0.01372	0.209778	1245	4	-1.9514	0.02751	0.075191	0.673126	2132	3	-1.0277
BTF3L4	0.034944	0.091239	0.761842	2288	3	-1.5143	0.20554	0.34227	1	5145	2	-0.38703
BTG1	0.016454	0.052699	0.527905	1903	3	-1.0913	0.53906	0.62711	1	10113	1	-0.14196
BTG2	0.040436	0.10234	0.818445	2389	3	-0.84433	0.1873	0.32324	1	4901	2	-0.29181
BTG3	0.38897	0.53414	1	8399	2	-0.24574	0.28896	0.42909	1	6467	1	0.24018
BTG4	0.97674	0.97675	1	18373	0	0.82963	0.57967	0.64802	1	10538	1	0.14216
BTK	0.86588	0.86546	1	15512	0	0.12091	0.69991	0.72042	1	12122	1	0.35368
BTLA	0.97737	0.9774	1	18395	0	0.50721	0.8692	0.86879	1	15603	0	0.18232
BTN1A1	0.59077	0.6591	1	10854	1	0.58526	0.61384	0.66695	1	10934	1	0.25949
BTN2A1	0.90631	0.90602	1	16484	0	0.14861	0.95169	0.95158	1	17629	0	0.54194
BTN2A2	0.92116	0.92097	1	16870	0	0.14836	0.27427	0.41383	1	6230	2	0.13434
BTN3A1	0.98525	0.98526	1	18619	0	0.66718	0.9513	0.95121	1	17618	0	0.67362
BTN3A2	0.8958	0.89548	1	16223	0	0.70976	0.94467	0.94456	1	17461	0	1.0044
BTN3A3	0.9978	0.99781	1	19026	0	1.116	0.81771	0.81725	1	14353	1	0.17298
BTNL10	0.17971	0.31873	1	4984	2	-0.69758	0.56345	0.63957	1	10360	1	0.12572
BTNL2	0.80186	0.80255	1	13994	1	0.12621	0.8965	0.8962	1	16264	0	0.25407
BTNL3	0.38727	0.53241	1	8363	2	0.28138	0.76077	0.76613	1	13151	1	0.62599
BTNL8	0.35704	0.50115	1	7809	1	0.19001	0.20388	0.34051	1	5113	2	-0.38864
BTNL9	0.93891	0.93887	1	17315	0	0.30984	0.99022	0.99023	1	18750	0	0.49683
BTRC	0.31471	0.45744	1	7058	2	-0.13201	0.070255	0.15981	1	2995	3	-0.47929
BUB1	0.032788	0.086829	0.739559	2240	3	-2.5287	0.37626	0.5203	1	8046	2	-0.00093542
BUB1B	0.00016513	0.00063328	0.023733	510	4	-3.2277	0.00046369	0.0017004	0.043978	739	4	-2.614
BUB3	5.7253e-07	1.8131e-06	0.000707	42	4	-5.2964	2.6687e-08	2.5901e-07	0.000206	6	4	-6.1256
BUD13	0.088683	0.19441	1	3430	3	-0.80008	0.083511	0.18464	1	3265	3	-0.58391
BUD31	1.1879e-05	3.9629e-05	0.004008	189	4	-3.9163	0.00049791	0.0018325	0.046029	755	4	-1.921
BVES	0.71249	0.73193	1	12400	1	0.15685	0.86214	0.86172	1	15437	0	0.32602
BYSL	0.12756	0.26326	1	4329	2	-0.78388	0.061628	0.14322	0.966558	2828	3	-0.79998
BZRAP1	0.030195	0.081506	0.710687	2191	3	-1.4122	0.34872	0.49145	1	7539	2	-0.31806
BZW1	0.75408	0.7626	1	13047	1	0.65431	0.6136	0.66681	1	10932	1	0.27047
BZW2	0.91702	0.91682	1	16767	0	0.20913	0.01197	0.039667	0.432243	1752	3	-1.141
C10orf10	0.99234	0.99239	1	18831	0	0.67227	0.87858	0.87813	1	15826	0	0.15315
C10orf105	0.35949	0.5037	1	7857	1	-0.098342	0.31473	0.45588	1	6927	2	-0.26015
C10orf107	0.56757	0.64701	1	10613	1	0.47306	0.30766	0.44848	1	6807	2	-0.1112
C10orf111	0.97461	0.97456	1	18313	0	0.90231	0.57107	0.64347	1	10442	1	-0.025681
C10orf113	0.98505	0.98507	1	18611	0	0.88349	0.988	0.98802	1	18683	0	0.36596
C10orf12	0.39088	0.53613	1	8429	2	-0.10288	0.8031	0.80314	1	14015	1	0.1152
C10orf120	0.17744	0.3164	1	4955	2	0.17718	0.36532	0.5088	1	7835	2	-0.21511
C10orf126	0.70075	0.72398	1	12218	1	1.2159	0.98041	0.98046	1	18427	0	0.40818
C10orf128	0.95168	0.95158	1	17655	0	0.9854	0.98582	0.98581	1	18598	0	0.57164
C10orf131	0.49427	0.61225	1	9875	1	-0.18933	0.39506	0.53998	1	8411	1	0.07904
C10orf142	0.39918	0.5448	1	8586	1	0.28689	0.49271	0.60518	1	9655	1	0.20754
C10orf2	4.1436e-05	0.00015256	0.009227	316	4	-3.128	0.0010755	0.0039015	0.079924	931	3	-1.7763
C10orf25	0.58076	0.65379	1	10741	1	0.50506	0.96689	0.96684	1	18035	0	0.65835
C10orf32	0.84029	0.83958	1	14894	0	-0.080456	0.44598	0.58434	1	9278	1	-0.029214
C10orf35	0.86529	0.86487	1	15502	0	0.056184	0.8533	0.85272	1	15217	0	0.16974
C10orf53	0.59575	0.66172	1	10914	1	0.84575	0.99672	0.99673	1	18974	0	0.81069
C10orf54	0.27028	0.41178	1	6362	2	-0.10118	0.6786	0.70621	1	11800	1	0.31989
C10orf55	0.39614	0.54159	1	8532	2	-0.25396	0.03058	0.081469	0.706494	2202	3	-1.436
C10orf62	0.88167	0.88123	1	15859	0	0.12487	0.91104	0.91082	1	16628	0	0.01067
C10orf67	0.60145	0.6648	1	10963	1	0.011875	0.54251	0.62879	1	10153	1	0.17711
C10orf71	0.55511	0.64074	1	10481	1	0.58008	0.40588	0.5513	1	8640	1	0.23427
C10orf76	0.55136	0.63889	1	10441	1	0.53923	0.41285	0.5586	1	8780	1	-0.20327
C10orf82	0.82333	0.82285	1	14479	1	0.55434	0.40865	0.55424	1	8695	2	0.019634
C10orf88	0.65674	0.69614	1	11614	1	0.29437	0.4048	0.55016	1	8620	2	-0.20472
C10orf90	0.90389	0.90356	1	16417	0	0.90802	0.8407	0.83999	1	14894	0	0.19555
C10orf91	0.93255	0.93233	1	17146	0	0.248	0.756	0.76229	1	13076	1	0.10437
C10orf95	0.74206	0.75337	1	12854	1	0.065502	0.28297	0.42288	1	6369	2	-0.18718
C10orf99	0.30633	0.44876	1	6927	2	0.34488	0.64471	0.68495	1	11326	1	0.076836
C11orf1	0.88052	0.88005	1	15837	0	0.48419	0.35446	0.49747	1	7650	1	0.5514
C11orf16	0.56487	0.64569	1	10587	1	-0.10347	0.69814	0.7192	1	12099	1	0.43698
C11orf21	0.97431	0.97424	1	18305	0	0.6758	0.97451	0.97446	1	18249	0	0.4883
C11orf24	0.98257	0.9826	1	18540	0	0.60587	0.50579	0.61119	1	9783	1	0.27824
C11orf30	0.24198	0.38279	1	5910	2	-0.58808	0.065115	0.14997	0.990433	2888	3	-0.93807
C11orf31	0.78664	0.78681	1	13699	0	0.033409	0.2437	0.36682	1	5716	2	-0.66787
C11orf40	0.19546	0.33501	1	5207	2	-0.39573	0.86619	0.86576	1	15528	0	0.71383
C11orf42	0.36595	0.51036	1	7981	2	-0.28149	0.89701	0.89671	1	16281	0	0.62474
C11orf44	0.10026	0.21538	1	3689	3	-0.61495	0.4171	0.56305	1	8867	2	-0.30965
C11orf45	0.95305	0.95293	1	17694	0	0.33076	0.74861	0.75637	1	12939	1	-0.0041909
C11orf49	0.28884	0.43088	1	6640	1	0.072567	0.60027	0.65933	1	10771	1	-0.062258
C11orf52	0.98415	0.98416	1	18586	0	0.51185	0.37769	0.5218	1	8073	1	0.25074
C11orf53	0.98523	0.98524	1	18618	0	0.67462	0.79504	0.79567	1	13838	1	0.17882
C11orf54	0.67167	0.70532	1	11811	1	0.52727	0.83399	0.83338	1	14729	0	0.49546
C11orf57	0.012722	0.041989	0.449461	1779	3	-3.3259	0.010062	0.03375	0.388125	1657	2	-2.5341
C11orf58	0.93347	0.93329	1	17166	0	0.26322	0.82527	0.82469	1	14547	0	0.62445
C11orf63	0.47997	0.60596	1	9760	1	-0.019158	0.83464	0.83405	1	14752	0	-0.031442
C11orf65	0.76197	0.76878	1	13214	1	0.14072	0.7336	0.74482	1	12681	1	0.19929
C11orf68	0.99357	0.99361	1	18875	0	0.62808	0.9373	0.93724	1	17264	0	0.18601
C11orf70	0.5335	0.63023	1	10258	1	0.020672	0.65298	0.68989	1	11431	1	-0.030138
C11orf71	0.81876	0.81838	1	14363	1	0.41042	0.9039	0.90357	1	16428	0	0.19264
C11orf73	0.0095371	0.032099	0.375768	1630	4	-0.85873	0.27703	0.41668	1	6273	2	-0.35214
C11orf74	0.91554	0.91534	1	16728	0	0.77931	0.61206	0.6659	1	10906	1	0.26966
C11orf80	0.25786	0.39912	1	6155	2	-0.044746	0.32987	0.47171	1	7180	2	-0.45846
C11orf84	0.98459	0.9846	1	18593	0	0.987	0.88475	0.88434	1	15956	0	0.25105
C11orf85	0.81406	0.81393	1	14252	1	-0.12017	0.5876	0.65232	1	10627	1	-0.066782
C11orf86	0.1081	0.22932	1	3872	2	-0.39398	0.51581	0.61589	1	9883	1	-0.024072
C11orf87	0.82993	0.8293	1	14642	0	0.25294	0.90849	0.90822	1	16570	0	0.38554
C11orf88	0.82126	0.82081	1	14425	1	0.038101	0.72455	0.73803	1	12531	1	0.14585
C11orf91	0.97174	0.9717	1	18233	0	0.49382	0.7068	0.72524	1	12233	1	0.23907
C11orf94	0.88943	0.8891	1	16061	0	0.49919	0.88898	0.88863	1	16062	0	0.26989
C11orf95	0.18923	0.32852	1	5127	2	-0.51376	0.057314	0.13488	0.936264	2748	3	-0.77424
C11orf96	0.17025	0.30893	1	4849	2	-0.44158	0.98034	0.98038	1	18423	0	0.8198
C11orf97	0.95704	0.95698	1	17803	0	0.47197	0.73608	0.74666	1	12724	1	0.33689
C11orf98	0.42181	0.56818	1	9061	2	-0.17115	0.20269	0.33934	1	5101	2	-0.37876
C12orf10	0.36101	0.50526	1	7884	2	-0.3935	0.13941	0.27313	1	4346	2	-0.47187
C12orf29	0.90858	0.90832	1	16543	0	0.43756	0.42664	0.57302	1	9073	2	0.11002
C12orf4	0.88528	0.88489	1	15950	0	0.3332	0.78073	0.78285	1	13544	1	-0.22429
C12orf40	0.20393	0.34364	1	5370	2	-0.448	0.83484	0.83424	1	14755	0	-0.19851
C12orf42	0.020688	0.061775	0.593023	1988	3	-1.5447	0.36824	0.51187	1	7901	2	-0.3335
C12orf43	0.022725	0.066063	0.621597	2029	3	-1.0303	0.20938	0.34633	1	5203	2	-0.036677
C12orf45	0.0013972	0.0050479	0.100921	953	4	-4.0003	0.00066735	0.0024495	0.057515	814	4	-2.6932
C12orf49	0.047542	0.11632	0.876573	2535	3	-0.53082	0.029779	0.079848	0.699099	2182	3	-0.75822
C12orf50	0.97884	0.97888	1	18433	0	0.29533	0.99571	0.99574	1	18937	0	0.62727
C12orf54	0.79964	0.80057	1	13941	1	-0.0022606	0.13009	0.26325	1	4249	2	-0.49431
C12orf56	0.65184	0.69316	1	11540	1	0.50438	0.42627	0.57264	1	9068	2	-0.26413
C12orf57	0.65683	0.6962	1	11615	1	-0.16598	0.85444	0.8539	1	15246	0	-0.089076
C12orf60	0.87836	0.87794	1	15792	0	0.34384	0.78219	0.78415	1	13579	1	0.059896
C12orf65	0.77872	0.78234	1	13536	1	0.21141	0.55151	0.63336	1	10247	1	0.71219
C12orf66	0.24198	0.38279	1	5912	1	-0.0067473	0.0047654	0.016699	0.237473	1344	4	-1.2003
C12orf71	0.9821	0.98212	1	18522	0	0.48134	0.57154	0.64372	1	10448	1	-0.19219
C12orf73	0.93543	0.93532	1	17221	0	0.50786	0.66974	0.70048	1	11671	1	0.42772
C12orf74	0.36181	0.50609	1	7900	1	0.20935	0.65285	0.68982	1	11429	1	-0.005715
C12orf75	0.80232	0.80296	1	14006	1	-0.23894	0.5876	0.65232	1	10629	1	0.28015
C12orf76	0.21343	0.35364	1	5506	2	-0.23867	0.022995	0.065759	0.6134	2047	3	-0.92988
C12orf77	0.1488	0.24662	1	4584	2	-1.268	0.56627	0.58881	1	10392	1	0.24437
C12orf79	0.55136	0.63889	1	10445	1	0.20312	0.090835	0.19812	1	3423	3	-0.73784
C12orf80	0.91543	0.91522	1	16721	0	0.21591	0.35869	0.5019	1	7736	2	-0.35273
C14orf1	0.83836	0.83769	1	14864	0	-0.19648	0.72392	0.7376	1	12521	1	0.031114
C14orf105	0.94143	0.94135	1	17383	0	0.186	0.37134	0.51509	1	7954	2	-0.22655
C14orf119	0.88274	0.88231	1	15884	0	0.75951	0.8033	0.80333	1	14021	1	0.050004
C14orf132	0.598	0.66293	1	10932	1	0.031104	0.71249	0.72917	1	12331	1	0.51359
C14orf142	0.95704	0.95698	1	17804	0	0.30579	0.82196	0.82146	1	14471	0	-0.073722
C14orf159	0.088404	0.19391	1	3425	3	-0.64224	0.37751	0.52159	1	8068	2	-0.034594
C14orf166	0.52679	0.62707	1	10196	1	0.69559	0.84697	0.84635	1	15057	0	0.057669
C14orf169	0.97142	0.9714	1	18220	0	0.83454	0.89389	0.89357	1	16196	0	0.36782
C14orf177	0.38656	0.53166	1	8346	2	0.1593	0.42591	0.57226	1	9062	2	-0.14705
C14orf178	0.11903	0.24845	1	4124	1	0.10194	0.10663	0.2266	1	3816	2	-0.18871
C14orf180	0.77077	0.77582	1	13392	1	0.12145	0.65762	0.69284	1	11502	1	0.83665
C14orf2	0.62029	0.67519	1	11159	1	1.0834	0.90366	0.90334	1	16423	0	0.52853
C14orf28	0.84313	0.84245	1	14957	0	-0.30319	0.52876	0.62208	1	10018	1	-0.040579
C14orf37	0.37615	0.52093	1	8160	1	0.099845	0.11257	0.2372	1	3940	3	-0.74797
C14orf39	0.81904	0.81865	1	14374	1	-0.035945	0.086936	0.19086	1	3341	1	-0.020223
C14orf79	0.98586	0.98586	1	18639	0	0.66804	0.68585	0.71102	1	11908	1	0.36509
C14orf80	0.0010292	0.0037295	0.081839	870	4	-3.2364	0.0023442	0.0084181	0.140153	1141	4	-1.4482
C14orf93	0.88518	0.88479	1	15947	0	-0.043798	0.46354	0.59203	1	9418	1	-0.0085639
C15orf26	0.91712	0.91691	1	16769	0	0.74068	0.9711	0.97106	1	18146	0	0.50004
C15orf27	0.072467	0.16436	1	3090	3	-0.85803	0.88537	0.88497	1	15972	0	0.31807
C15orf32	0.4293	0.57598	1	9209	2	-0.2348	0.42285	0.56906	1	8992	2	-0.10084
C15orf38-AP3S2	0.3934	0.53871	1	8482	1	-0.17542	0.76235	0.76748	1	13177	1	-0.31747
C15orf39	0.27991	0.42172	1	6504	2	-0.19016	0.74268	0.75174	1	12837	1	0.22755
C15orf40	0.085555	0.18867	1	3367	3	-0.76599	0.19397	0.33023	1	4984	2	-0.45006
C15orf41	0.0038428	0.01359	0.208972	1238	3	-1.4636	0.73144	0.7432	1	12640	1	0.3861
C15orf43	0.47826	0.6052	1	9745	1	0.16539	0.34822	0.49095	1	7525	2	-0.27969
C15orf48	0.29911	0.44134	1	6815	2	-0.38012	0.74184	0.75109	1	12819	1	-0.18752
C15orf52	0.44157	0.58857	1	9453	2	-0.30978	0.61426	0.66718	1	10941	1	0.68246
C15orf53	0.10096	0.21666	1	3701	3	-0.50805	0.21823	0.35561	1	5318	2	-0.2889
C15orf54	0.065659	0.15143	0.984418	2937	2	-0.51049	0.088716	0.1942	1	3382	3	-0.49001
C15orf56	0.3298	0.473	1	7313	1	0.23735	0.52839	0.6219	1	10014	1	0.17615
C15orf57	0.86619	0.86576	1	15516	0	0.83343	0.19512	0.33143	1	4998	2	-0.71504
C15orf59	0.13098	0.26836	1	4382	2	-0.073056	0.3611	0.50438	1	7771	2	-0.16749
C15orf61	0.91801	0.91779	1	16801	0	0.45282	0.84595	0.84531	1	15035	0	0.40407
C15orf62	0.95189	0.9518	1	17660	0	0.56498	0.31349	0.45462	1	6907	1	0.38618
C15orf65	0.59631	0.66201	1	10919	1	0.33234	0.25215	0.39084	1	5862	2	-0.25695
C16orf13	0.75475	0.7631	1	13062	1	0.92315	0.96925	0.96918	1	18091	0	0.33896
C16orf45	0.99023	0.99024	1	18778	0	1.0091	0.24688	0.38535	1	5776	1	0.22672
C16orf46	0.77349	0.77803	1	13437	1	0.11661	0.91569	0.91549	1	16741	0	0.65116
C16orf47	0.74971	0.7592	1	12970	1	0.75853	0.9759	0.97587	1	18301	0	0.53127
C16orf52	0.75005	0.75947	1	12981	1	0.27932	0.62487	0.67336	1	11061	1	0.17726
C16orf54	0.99863	0.99863	1	19059	0	0.79301	0.80381	0.80379	1	14030	1	0.39464
C16orf58	0.99355	0.99359	1	18874	0	0.91361	0.99863	0.99863	1	19043	0	0.94666
C16orf59	0.021816	0.064144	0.609337	2009	3	-1.1569	0.079555	0.17732	1	3187	2	-0.59853
C16orf62	0.81968	0.81927	1	14390	1	0.12868	0.24996	0.38855	1	5821	2	-0.47448
C16orf70	0.73142	0.74553	1	12692	1	-0.099386	0.99349	0.99353	1	18861	0	0.53208
C16orf71	0.067757	0.15543	0.993641	2982	3	-0.56806	0.18938	0.32541	1	4923	2	-0.31049
C16orf72	0.92606	0.92587	1	16995	0	0.61495	0.71712	0.73254	1	12414	1	0.28092
C16orf74	0.43945	0.58636	1	9410	1	0.2712	0.90195	0.90158	1	16385	0	0.36735
C16orf78	0.57889	0.65278	1	10729	1	-0.14026	0.092547	0.20126	1	3474	3	-0.37728
C16orf82	0.076936	0.15191	0.985249	3185	2	-1.8467	0.97468	0.97483	1	18252	0	0.68388
C16orf86	0.8132	0.81311	1	14235	1	0.22401	0.29606	0.43638	1	6599	1	0.37768
C16orf87	0.98005	0.98011	1	18470	0	0.39151	0.37505	0.51904	1	8019	1	0.11422
C16orf89	0.97256	0.97251	1	18259	0	0.42445	0.35146	0.49436	1	7594	2	-0.25791
C16orf90	0.23781	0.37857	1	5847	1	0.35796	0.037455	0.095611	0.773344	2360	3	-0.54481
C16orf91	0.23149	0.37216	1	5771	2	-0.072749	0.4512	0.58661	1	9330	1	0.21898
C16orf92	0.68695	0.71501	1	12018	1	-0.15174	0.9747	0.97463	1	18254	0	0.8806
C16orf93	0.69204	0.71833	1	12084	1	0.3249	0.7384	0.74844	1	12762	1	0.19402
C16orf95	0.84177	0.84104	1	14929	0	0.040751	0.51426	0.6151	1	9867	1	0.32015
C16orf96	0.28383	0.42572	1	6560	2	0.094405	0.81819	0.81772	1	14370	0	0.69861
C16orf97	0.84643	0.8458	1	15032	0	0.26003	0.87696	0.87653	1	15788	0	0.57408
C17orf100	0.44736	0.59196	1	9507	1	0.18284	0.46544	0.59286	1	9431	1	0.144
C17orf102	0.19358	0.33305	1	5177	1	0.21751	0.65795	0.69304	1	11505	1	0.058322
C17orf104	0.20852	0.34847	1	5437	2	-0.078675	0.05466	0.12979	0.916383	2704	2	-0.66554
C17orf105	0.043346	0.10813	0.842886	2451	3	-1.3149	0.9427	0.94261	1	17405	0	0.6782
C17orf107	0.68	0.71056	1	11917	1	0.43745	0.88141	0.88095	1	15893	0	0.19296
C17orf112	0.82712	0.82655	1	14584	0	0.19161	0.91068	0.91046	1	16617	0	0.098304
C17orf47	0.40041	0.54607	1	8617	2	0.33468	0.21485	0.35213	1	5283	1	-0.019055
C17orf49	0.0077925	0.026614	0.330817	1534	4	-0.83165	0.29024	0.43042	1	6493	2	-0.4044
C17orf50	0.0074943	0.025672	0.323666	1514	3	-1.8566	0.10837	0.22969	1	3854	1	-0.38201
C17orf51	0.40618	0.55198	1	8727	2	-0.12271	0.62629	0.67416	1	11086	1	0.40605
C17orf53	0.78583	0.78836	1	13683	1	0.15323	0.65703	0.69246	1	11490	1	-0.011352
C17orf58	0.1346	0.27214	1	4420	2	-0.25614	0.11234	0.23679	1	3932	3	-0.65617
C17orf59	0.087468	0.19213	1	3406	2	-0.74239	0.14374	0.27765	1	4390	2	-0.47519
C17orf62	0.43115	0.57789	1	9250	2	-0.23773	0.28972	0.42988	1	6479	1	-0.26618
C17orf64	0.54457	0.63551	1	10374	1	0.36415	0.94282	0.94272	1	17411	0	0.34184
C17orf67	0.38597	0.53103	1	8335	2	-0.53391	0.29678	0.43712	1	6607	2	-0.5734
C17orf70	0.31829	0.46108	1	7111	2	-0.31634	0.25882	0.3978	1	5964	2	-0.4032
C17orf74	0.46777	0.60063	1	9664	1	-0.14109	0.48344	0.60099	1	9586	1	0.10561
C17orf75	0.38165	0.52664	1	8246	2	-0.2061	0.4108	0.55647	1	8738	1	-0.096408
C17orf77	0.24171	0.38252	1	5908	2	-0.20789	0.84486	0.84422	1	15009	0	-0.071837
C17orf78	0.59178	0.65963	1	10866	1	0.090528	0.25161	0.39025	1	5853	2	-0.27186
C17orf80	0.95819	0.95814	1	17839	0	0.96348	0.67388	0.70316	1	11729	1	-0.01539
C17orf82	0.002347	0.008427	0.148858	1077	4	-1.2494	0.04982	0.12021	0.885349	2592	3	-0.88674
C17orf85	0.88711	0.88676	1	15996	0	0.41289	0.37257	0.51639	1	7974	2	-0.34042
C17orf89	0.059815	0.14023	0.9601	2787	3	-1.0371	0.44997	0.58613	1	9320	1	-0.09074
C17orf96	0.24971	0.39074	1	6036	2	-0.77952	0.86214	0.86172	1	15433	0	0.13617
C17orf97	0.25049	0.39153	1	6057	2	-0.53941	0.97315	0.97309	1	18210	0	1.0801
C17orf98	0.50957	0.6191	1	10024	1	0.090138	0.81369	0.81334	1	14250	1	-0.23915
C17orf99	0.15319	0.25225	1	4644	1	0.019452	0.12671	0.21661	1	4227	1	-0.082843
C18orf21	0.016841	0.053522	0.535029	1907	3	-1.2932	0.11191	0.23603	1	3921	2	-0.42176
C18orf25	0.32958	0.47279	1	7309	2	-0.26885	0.81771	0.81725	1	14350	1	-0.19556
C18orf32	0.8644	0.86399	1	15475	0	-0.054882	0.71144	0.72846	1	12309	1	0.17182
C18orf42	0.91333	0.91312	1	16674	0	0.15591	0.54711	0.63111	1	10203	1	0.025465
C18orf54	0.7011	0.72421	1	12226	1	0.22099	0.90873	0.90848	1	16575	0	0.38884
C18orf63	0.65269	0.69368	1	11551	1	-0.084475	0.59087	0.65416	1	10668	1	0.9859
C18orf65	0.85844	0.85799	1	15303	0	0.057216	0.49458	0.606	1	9673	1	0.72115
C18orf8	0.30425	0.44665	1	6890	2	-0.37968	0.028557	0.077304	0.685306	2155	3	-0.99661
C19orf12	0.31401	0.45673	1	7049	2	-0.047756	0.86524	0.86483	1	15511	0	0.11561
C19orf18	0.082624	0.18332	1	3309	3	-0.63379	0.41073	0.55639	1	8737	1	0.21631
C19orf24	0.075304	0.16964	1	3138	3	-0.82008	0.44583	0.58428	1	9274	1	0.3972
C19orf25	0.026283	0.073514	0.664179	2110	3	-1.7712	0.00039864	0.0014595	0.038798	717	4	-2.7612
C19orf26	0.83056	0.82993	1	14663	0	0.71845	0.8743	0.87387	1	15724	0	0.38799
C19orf33	0.31105	0.45367	1	7001	2	-0.16106	0.20425	0.34093	1	5119	2	-0.49816
C19orf35	0.31961	0.4624	1	7133	2	-0.35341	0.36365	0.50703	1	7819	2	-0.13993
C19orf38	0.11562	0.24254	1	4041	2	-0.74737	0.29819	0.43861	1	6632	2	-0.22895
C19orf40	0.0018516	0.0066807	0.125062	1020	4	-1.7309	5.3767e-06	1.6318e-05	0.002136	146	4	-1.8024
C19orf43	0.8142	0.81407	1	14258	1	-0.35501	0.012774	0.042135	0.449655	1789	4	-0.98702
C19orf44	0.41338	0.55944	1	8890	1	0.45141	0.90378	0.90346	1	16425	0	-0.022267
C19orf45	0.34869	0.49255	1	7658	1	0.53585	0.99841	0.99842	1	19038	0	0.82978
C19orf47	0.34981	0.49371	1	7679	1	0.29173	0.040856	0.10247	0.809673	2419	2	-0.046514
C19orf48	0.13697	0.27462	1	4448	1	0.24248	0.60396	0.66139	1	10807	1	0.19304
C19orf52	0.00046314	0.0016973	0.046879	689	4	-3.5005	0.00039101	0.0014362	0.0385	711	4	-2.4117
C19orf53	0.00079052	0.0028919	0.068832	801	4	-4.0058	0.000297	0.0011021	0.031723	662	4	-2.5015
C19orf54	0.43156	0.57829	1	9260	1	-0.11025	0.182	0.31772	1	4836	2	-0.21048
C19orf57	0.95475	0.95461	1	17738	0	0.61052	0.52242	0.61905	1	9961	1	0.60961
C19orf60	0.3509	0.49489	1	7700	1	0.63445	0.67259	0.70233	1	11707	1	0.42792
C19orf66	0.93534	0.93522	1	17216	0	0.41388	0.85679	0.85631	1	15310	0	0.0074755
C19orf67	0.13439	0.27192	1	4416	2	-0.60361	0.050471	0.12149	0.889668	2609	2	-0.79568
C19orf68	0.77092	0.77596	1	13394	1	0.38678	0.90848	0.90821	1	16569	0	0.22826
C19orf70	0.20745	0.34737	1	5412	2	-0.51561	0.075997	0.17064	1	3116	3	-0.77643
C19orf71	0.11575	0.24275	1	4044	3	-0.3946	0.20405	0.34072	1	5116	2	-0.20501
C19orf73	0.99096	0.99101	1	18791	0	0.66938	0.65608	0.69184	1	11477	1	0.60383
C19orf80	0.46617	0.59996	1	9651	1	-0.0078528	0.063675	0.14715	0.98134	2861	2	-0.67173
C19orf81	0.94011	0.94007	1	17349	0	0.54281	0.38	0.5242	1	8116	2	-0.062847
C19orf84	0.037207	0.095844	0.783184	2335	3	-1.1895	0.030034	0.080359	0.702665	2184	3	-1.3969
C1D	0.267	0.40846	1	6307	2	-0.4604	0.030236	0.080786	0.703765	2192	2	-0.75983
C1GALT1	0.24918	0.3902	1	6031	2	-0.28781	0.23616	0.37427	1	5594	1	-0.05185
C1GALT1C1	0.30135	0.4437	1	6852	2	-0.13692	0.36054	0.50383	1	7767	1	0.16467
C1GALT1C1L	0.82503	0.82448	1	14525	1	0.12544	0.31031	0.4513	1	6861	1	-0.16951
C1orf100	0.11743	0.24565	1	4089	1	-0.1757	0.064326	0.14844	0.985644	2872	3	-0.58694
C1orf101	0.45397	0.59472	1	9558	1	-0.14172	0.10311	0.22029	1	3736	3	-0.3561
C1orf105	0.28559	0.42754	1	6592	2	0.062132	0.40723	0.55273	1	8673	2	0.061589
C1orf106	0.83901	0.83829	1	14877	0	-0.22393	0.79122	0.79215	1	13751	1	0.16666
C1orf109	0.0054412	0.018972	0.263524	1369	3	-4.2369	0.05154	0.12363	0.895722	2636	3	-2.2243
C1orf110	0.72932	0.74398	1	12666	1	0.12666	0.71444	0.73059	1	12364	1	-0.075085
C1orf111	0.33025	0.47347	1	7323	2	-0.32997	0.72715	0.73996	1	12567	1	-0.067736
C1orf112	0.94341	0.94331	1	17438	0	0.16832	0.23647	0.37459	1	5599	2	-0.42222
C1orf115	0.30057	0.4429	1	6837	1	0.25867	0.83334	0.83271	1	14719	0	-0.23623
C1orf116	0.90981	0.90956	1	16581	0	1.0131	0.99674	0.99674	1	18975	0	1.0167
C1orf122	0.80839	0.80858	1	14127	1	0.62391	0.56199	0.63881	1	10350	1	0.01472
C1orf123	0.77138	0.77635	1	13404	1	0.095066	0.19188	0.32807	1	4958	2	-0.45987
C1orf127	0.3989	0.5445	1	8579	1	-0.01189	0.78923	0.79038	1	13712	1	0.052819
C1orf131	0.011661	0.038724	0.42512	1737	4	-3.0604	0.0013476	0.0048769	0.093965	990	4	-3.7422
C1orf137	0.085451	0.18849	1	3365	3	-0.79889	0.32115	0.46248	1	7033	2	-0.29675
C1orf141	0.8895	0.88916	1	16064	0	0.44005	0.87296	0.87256	1	15693	0	0.12882
C1orf146	0.79065	0.79253	1	13763	1	-0.0061518	0.64673	0.68617	1	11358	1	0.030384
C1orf158	0.87677	0.87633	1	15753	0	0.30368	0.78219	0.78415	1	13578	1	-0.14143
C1orf159	0.20329	0.34302	1	5344	2	0.17904	0.33915	0.48144	1	7348	2	-0.51312
C1orf162	0.12111	0.25212	1	4188	3	-0.47135	0.34872	0.49145	1	7546	2	-0.21423
C1orf167	0.53785	0.63228	1	10293	1	1.1327	0.6496	0.68791	1	11391	1	0.20782
C1orf168	0.50832	0.61856	1	10013	1	0.10318	0.9981	0.99812	1	19026	0	0.68235
C1orf174	0.99216	0.99221	1	18826	0	1.0636	0.47832	0.59864	1	9541	1	0.2039
C1orf177	0.10708	0.22753	1	3835	2	-0.51677	0.0079321	0.027061	0.335853	1539	3	-0.8412
C1orf185	0.40881	0.55474	1	8801	2	-0.20967	0.60452	0.66168	1	10815	1	0.37832
C1orf186	0.70681	0.72811	1	12310	1	0.48214	0.32772	0.46942	1	7143	2	-0.033223
C1orf189	0.11062	0.23381	1	3924	3	-0.37918	0.40427	0.5496	1	8608	2	-0.015214
C1orf194	0.12023	0.25056	1	4161	2	-0.38323	0.66162	0.69528	1	11556	1	0.37577
C1orf195	0.6266	0.67872	1	11225	1	0.38048	0.29993	0.44046	1	6664	2	-0.14307
C1orf198	0.30875	0.45127	1	6969	2	-0.38411	0.68457	0.71016	1	11880	1	0.36665
C1orf204	0.093648	0.20347	1	3546	1	0.70622	0.28327	0.42318	1	6374	1	0.36006
C1orf21	0.9044	0.90406	1	16433	0	0.087041	0.94558	0.94548	1	17482	0	0.31133
C1orf210	0.95262	0.9525	1	17679	0	0.43124	0.67259	0.70233	1	11710	1	0.25794
C1orf216	0.20171	0.34139	1	5321	2	-0.79714	0.51892	0.61735	1	9914	1	0.14025
C1orf226	0.97971	0.97977	1	18457	0	0.39385	0.8808	0.88031	1	15881	0	0.2268
C1orf228	0.73708	0.74964	1	12776	1	0.0193	0.76261	0.76769	1	13184	1	-0.25131
C1orf229	0.68677	0.7149	1	12012	1	-0.2029	0.077695	0.1738	1	3155	2	-0.61423
C1orf233	0.41115	0.55713	1	8845	1	0.5751	0.43363	0.57913	1	9176	1	-0.27329
C1orf234	0.322	0.46486	1	7174	2	-0.63113	0.5918	0.65466	1	10676	1	1.166
C1orf27	0.00016328	0.00062707	0.023686	505	4	-5.5964	0.0010301	0.0037342	0.077242	923	4	-2.4286
C1orf43	0.38755	0.53271	1	8371	2	-0.073591	0.11628	0.24358	1	4019	3	-0.61389
C1orf50	0.62712	0.67901	1	11229	1	0.71976	0.46926	0.59456	1	9471	1	-0.065534
C1orf52	0.57816	0.65241	1	10716	1	0.12265	0.047641	0.1159	0.869412	2546	3	-0.80887
C1orf53	0.9628	0.96274	1	17972	0	0.59773	0.98578	0.98578	1	18597	0	0.84611
C1orf54	0.20728	0.34718	1	5410	1	0.44269	0.4714	0.59551	1	9493	1	0.11044
C1orf56	0.36293	0.50723	1	7918	1	0.28512	0.11895	0.24825	1	4076	2	-0.97848
C1orf61	0.57122	0.64885	1	10644	1	0.16958	0.30172	0.44233	1	6692	2	-0.16138
C1orf64	0.62502	0.67786	1	11211	1	0.73202	0.71089	0.72809	1	12296	1	0.16053
C1orf68	0.80019	0.80107	1	13953	1	0.23394	0.41169	0.55738	1	8760	1	0.22603
C1orf86	0.0051388	0.01796	0.255404	1344	4	-1.0021	0.00094108	0.0034332	0.073235	896	4	-1.6518
C1orf87	0.77233	0.77711	1	13420	1	0.18251	0.14885	0.283	1	4444	2	-0.029032
C1orf94	0.2314	0.37206	1	5770	2	-0.32826	0.22895	0.3668	1	5480	1	0.27771
C1orf95	0.93917	0.93939	1	17326	0	0.80379	0.75218	0.75244	1	13005	0	-0.2271
C1QA	0.55778	0.64207	1	10506	1	0.10018	0.76331	0.76826	1	13192	1	-0.05619
C1QB	0.61947	0.67472	1	11147	1	0.27861	0.33835	0.4806	1	7341	1	0.11988
C1QBP	0.96976	0.9697	1	18179	0	0.33274	0.89358	0.89324	1	16189	0	0.12295
C1QC	0.47632	0.60436	1	9726	1	0.1677	0.34731	0.48998	1	7500	2	-0.15163
C1QL1	0.67971	0.71038	1	11912	1	0.54845	0.81428	0.81391	1	14262	1	0.28933
C1QL2	0.18911	0.32838	1	5118	2	-0.21614	0.27486	0.41444	1	6238	2	-0.44464
C1QL3	0.93116	0.93094	1	17112	0	0.31754	0.72311	0.73699	1	12507	1	-0.030477
C1QL4	0.48805	0.60954	1	9824	1	0.11337	0.88224	0.88177	1	15914	0	0.074603
C1QTNF1	0.60518	0.66681	1	10999	1	0.28488	0.93147	0.93125	1	17114	0	0.60004
C1QTNF2	0.74657	0.75678	1	12920	1	0.11683	0.90714	0.9069	1	16526	0	0.30454
C1QTNF3	0.99843	0.99845	1	19052	0	0.74576	0.91122	0.91101	1	16633	0	0.60851
C1QTNF4	0.61715	0.67342	1	11118	1	-0.2761	0.77023	0.77397	1	13329	1	-0.15293
C1QTNF5	0.86729	0.86684	1	15538	0	0.11077	0.56317	0.63941	1	10356	1	0.083269
C1QTNF6	0.31569	0.45842	1	7076	2	-0.3528	0.19937	0.33584	1	5057	2	-0.49668
C1QTNF7	0.91342	0.91321	1	16678	0	0.86801	0.54848	0.63182	1	10217	1	0.84776
C1QTNF8	0.26639	0.40785	1	6290	1	0.16943	0.34541	0.48804	1	7469	2	0.20709
C1QTNF9	0.16909	0.30771	1	4836	2	-0.36707	0.72311	0.73699	1	12506	1	0.21568
C1QTNF9B	0.10224	0.21892	1	3724	3	-0.59871	0.61206	0.6659	1	10905	1	-0.35931
C1QTNF9B-AS1	0.076314	0.17158	1	3173	3	-0.77	0.20252	0.33916	1	5099	2	-0.11599
C1RL	0.92042	0.92023	1	16856	0	0.3015	0.82416	0.82366	1	14524	0	0.12912
C1S	0.28493	0.42684	1	6580	1	-0.081372	0.48237	0.60051	1	9579	1	-0.15126
C2	0.55341	0.63989	1	10466	1	0.058627	0.81697	0.81656	1	14331	1	0.33888
C20orf141	0.96403	0.96399	1	18005	0	0.19355	0.95487	0.95474	1	17716	0	0.56347
[truncated: 17,114 more rows]

## Sheet: Resistance screen - repeat 1
id	Day 21 control v Baseline|score	Day 21 control v Baseline|pos|p-value	Day 21 control v Baseline|pos|fdr	Day 21 control v Baseline|pos|rank	Day 21 control v Baseline|pos|goodsgrna	Day 21 control v Baseline|pos|lfc	Day 21 LuTate v Baseline|pos|score	Day 21 LuTate v Baseline|pos|p-value	Day 21 LuTate v Baseline|pos|fdr	Day 21 LuTate v Baseline|pos|rank	Day 21 LuTate v Baseline|pos|goodsgrna	Day 21 LuTate v Baseline|pos|lfc
A1BG	0.22753	0.3787	1	7151	2	0.011968	0.32909	0.47727	1	8788	2	0.092916
A1CF	0.007075	0.024283	0.814744	567	3	0.83757	0.0091616	0.030941	0.782841	748	4	0.75862
A2M	0.081578	0.18286	0.942616	3699	2	0.12042	0.30666	0.45503	1	8393	2	0.30612
A2ML1	0.32304	0.47207	1	8749	1	-0.34825	0.31184	0.46022	1	8489	2	0.32183
A3GALT2	0.15544	0.30787	0.980865	5977	2	0.3301	0.0021828	0.0078494	0.68905	217	4	0.64746
A4GALT	0.49753	0.63575	1	11531	1	-0.056322	0.64136	0.70004	1	12608	1	-0.063915
A4GNT	0.25694	0.40745	1	7665	2	0.16637	0.29683	0.4453	1	8234	2	-0.01255
AAAS	0.96582	0.96577	1	17401	0	-0.95236	0.74025	0.75915	1	13636	1	-2.1229
AACS	0.40622	0.55446	1	10138	1	-0.31202	0.34734	0.49543	1	9095	1	-0.52992
AADAC	0.76912	0.78059	1	14063	1	0.054825	0.085941	0.19053	0.956279	3795	2	0.36416
AADACL2	7.784e-05	0.00029812	0.431047	12	2	0.54382	0.13396	0.27438	0.978937	5344	1	-0.40247
AADACL3	0.80796	0.81094	1	14560	1	-0.38617	0.67182	0.71674	1	12906	1	-0.11347
AADACL4	0.34294	0.49183	1	9047	2	0.36475	0.556	0.65799	1	11876	1	0.12196
AADAT	0.35284	0.50163	1	9213	2	-0.21715	0.12982	0.26734	0.975468	5222	3	0.44874
AAED1	0.15224	0.30473	0.979783	5926	3	0.46308	0.017603	0.05685	0.818448	1319	1	-0.67319
AAGAB	0.19531	0.34704	0.996283	6630	2	0.084544	7.9648e-05	0.00030538	0.313966	18	4	1.3997
AAK1	0.13737	0.28018	0.973059	5488	3	0.39575	0.41365	0.56146	1	10238	2	0.086587
AAMDC	0.78144	0.78975	1	14207	1	-0.11579	0.34047	0.4886	1	8973	2	0.24586
AAMP	0.062206	0.14688	0.924682	3027	2	-3.1914	0.9072	0.90697	1	16281	0	-2.1198
AANAT	0.30966	0.459	1	8517	2	-0.04599	0.8766	0.87616	1	15708	0	-0.11139
AAR2	0.36982	0.51842	1	9497	1	-0.36479	0.93587	0.93575	1	16845	0	-0.10745
AARD	0.61204	0.68704	1	12384	1	-1.7228	0.022102	0.067654	0.847392	1519	2	0.44268
AARS	0.95555	0.95545	1	17179	0	-5.4906	0.8969	0.89659	1	16088	0	-4.4481
AARS2	0.74825	0.76577	1	13801	1	-1.7384	0.94176	0.94168	1	16955	0	-0.13226
AARSD1	0.77093	0.78193	1	14079	1	-1.044	0.409	0.55685	1	10155	2	-0.081725
AASDH	0.12926	0.26645	0.969911	5235	2	0.29165	0.9215	0.9213	1	16558	0	-0.44677
AASDHPPT	0.99995	0.99995	1	18868	0	-4.4152	0.74045	0.75929	1	13639	1	-0.6298
AASS	0.045839	0.11559	0.907633	2428	3	0.63832	0.46618	0.61372	1	11109	2	0.11967
AATF	0.99666	0.99667	1	18337	0	-1.8084	0.99933	0.99934	1	18588	0	-2.8031
AATK	0.67077	0.71787	1	12929	1	-0.33347	0.44003	0.58771	1	10677	2	-0.2226
ABAT	0.43891	0.5868	1	10724	2	-0.60223	0.029022	0.081801	0.868215	1791	3	0.54829
ABCA1	0.2583	0.40877	1	7681	2	0.32503	0.38676	0.53464	1	9792	2	-0.13768
ABCA10	0.75246	0.76875	1	13851	1	-0.20363	0.91925	0.91906	1	16512	0	-0.37334
ABCA12	0.32835	0.47738	1	8829	2	-0.49255	0.26339	0.41248	1	7670	2	0.08832
ABCA13	0.40436	0.5526	1	10105	1	-0.41248	0.41519	0.56298	1	10264	1	0.15497
ABCA2	0.085224	0.18946	0.94697	3804	2	0.32201	0.93364	0.93346	1	16806	0	-1.0012
ABCA3	0.83365	0.83351	1	14960	1	-0.32027	0.53989	0.65077	1	11751	1	0.025409
ABCA4	0.59481	0.67861	1	12241	1	-0.79547	0.79705	0.80142	1	14371	1	-0.26786
ABCA5	0.35148	0.5003	1	9190	2	0.40418	0.78081	0.78847	1	14140	1	-0.3454
ABCA6	0.15585	0.30827	0.980865	5984	2	0.26971	0.7067	0.73734	1	13244	1	-0.11318
ABCA7	0.38165	0.53017	1	9709	1	-0.53415	0.028001	0.079738	0.868215	1750	3	0.81822
ABCA8	0.79689	0.80189	1	14415	1	-0.76779	0.044479	0.11261	0.903343	2379	2	0.57645
ABCA9	0.39946	0.54783	1	10020	2	0.075507	0.27059	0.41949	1	7792	2	0.32377
ABCB1	0.87141	0.87101	1	15586	0	-0.5014	0.35426	0.50233	1	9221	2	-0.42708
ABCB10	0.088569	0.19551	0.94697	3932	3	0.4553	0.065596	0.15297	0.936721	3106	3	0.27916
ABCB11	0.36177	0.51046	1	9353	2	-0.015179	0.070564	0.16233	0.936721	3302	3	0.42303
ABCB4	0.45471	0.60243	1	10973	2	0.18737	0.10786	0.22957	0.970761	4516	3	0.55145
ABCB5	0.95122	0.95113	1	17098	0	-0.38649	0.43899	0.58666	1	10668	2	-0.24302
ABCB6	0.84053	0.83996	1	15064	1	-0.81664	0.59162	0.6748	1	12144	1	0.024658
ABCB7	0.099747	0.2155	0.951029	4321	1	-1.2826	0.023936	0.071501	0.850927	1601	1	-0.79159
ABCB8	0.90927	0.90903	1	16297	0	0.045132	0.31306	0.46143	1	8510	1	-0.66762
ABCB9	0.48867	0.63225	1	11475	1	-0.34995	0.83514	0.83479	1	14962	1	-0.1204
ABCC1	0.33933	0.48824	1	8992	2	0.27069	0.94756	0.94751	1	17081	0	-0.17042
ABCC10	0.306	0.45535	1	8448	2	0.22711	0.032772	0.089364	0.884426	1926	3	0.81434
ABCC11	0.89479	0.89447	1	16017	0	-0.20581	0.010724	0.035835	0.794067	860	3	0.65952
ABCC12	0.84634	0.84571	1	15167	1	-0.23249	0.552	0.65617	1	11842	1	0.15433
ABCC2	0.057204	0.13742	0.918589	2850	3	0.87362	0.4404	0.58808	1	10684	1	-0.028194
ABCC3	0.88686	0.88651	1	15866	0	0.050722	0.9385	0.93845	1	16894	0	-0.076494
ABCC4	0.013032	0.042944	0.832432	976	3	0.90948	0.16986	0.32021	0.997145	6120	2	0.097134
ABCC5	0.29765	0.44718	1	8317	1	-0.30502	0.01026	0.034369	0.790853	825	2	0.24004
ABCC6	0.039289	0.1028	0.894321	2194	1	0.14715	0.82228	0.82296	1	14735	1	0.16272
ABCC8	0.10059	0.21692	0.951936	4342	2	0.42069	0.19466	0.34472	1	6520	2	0.12278
ABCC9	0.0017373	0.0062756	0.731142	162	3	0.47883	0.021794	0.067032	0.847392	1506	2	0.21715
ABCD1	0.99124	0.99129	1	18091	0	-0.87216	0.047709	0.11881	0.907906	2488	3	0.50445
ABCD2	0.076034	0.17272	0.940545	3500	3	0.54559	0.49807	0.63312	1	11458	1	-0.67791
ABCD3	0.020111	0.064032	0.840129	1449	2	0.12235	0.36714	0.51514	1	9448	1	-0.31202
ABCD4	0.086776	0.19222	0.94697	3866	2	0.19467	0.46951	0.61702	1	11160	1	-0.40145
ABCE1	0.99989	0.99989	1	18800	0	-7.3401	1	1	1	19034	0	-5.085
ABCF1	0.9998	0.9998	1	18747	0	-6.1619	0.99943	0.99944	1	18607	0	-4.4844
ABCF2	0.54729	0.65659	1	11877	1	-0.68918	0.32171	0.46987	1	8661	1	-0.29201
ABCF3	0.96704	0.96698	1	17440	0	-0.36479	0.85954	0.85907	1	15409	0	-0.23824
ABCG1	0.038432	0.10115	0.892748	2158	1	-0.24798	0.33339	0.4815	1	8847	2	0.083941
ABCG2	0.97319	0.97313	1	17577	0	-0.6235	0.60745	0.68256	1	12288	1	-0.028604
ABCG4	0.084608	0.18835	0.94697	3790	3	0.45636	0.027347	0.078429	0.864389	1729	3	0.68642
ABCG5	0.0097463	0.032789	0.831164	751	2	0.54586	0.83196	0.83176	1	14898	1	-0.20812
ABCG8	0.14444	0.29192	0.974139	5711	2	0.44824	0.37825	0.52622	1	9638	2	0.25352
ABHD1	0.097147	0.2109	0.948862	4231	3	0.60356	0.16625	0.31663	0.996668	6056	2	0.23567
ABHD10	0.22152	0.37281	1	7056	2	0.012795	0.5042	0.63561	1	11505	1	-0.30841
ABHD11	0.10264	0.22049	0.951936	4416	3	0.44598	0.68207	0.72263	1	13004	1	-0.029899
ABHD12	0.9351	0.93499	1	16784	0	-0.45034	0.11322	0.23893	0.972039	4679	2	0.5476
ABHD12B	0.44063	0.58854	1	10759	2	0.19241	0.93678	0.93671	1	16865	0	-0.24139
ABHD13	0.13632	0.27841	0.972772	5458	3	0.32944	0.02629	0.076298	0.860691	1688	3	0.58554
ABHD14A	0.47982	0.62725	1	11392	2	0.046473	0.51686	0.64087	1	11591	1	0.14059
ABHD14B	0.82912	0.8293	1	14870	1	-0.23991	0.42497	0.57274	1	10439	2	0.10037
ABHD15	0.8835	0.88307	1	15793	0	-0.60259	0.86701	0.86655	1	15545	0	-0.05481
ABHD16A	0.8331	0.833	1	14946	1	-0.57254	0.12521	0.25949	0.973356	5068	1	-0.04861
ABHD16B	0.014221	0.046579	0.832432	1059	2	0.47509	0.0060313	0.020928	0.765971	517	2	0.23238
ABHD17A	0.98267	0.98269	1	17823	0	-1.0549	0.9546	0.95447	1	17203	0	-1.4406
ABHD17B	0.15638	0.30877	0.980865	5994	2	0.30293	0.81534	0.81688	1	14618	1	0.053193
ABHD17C	0.23647	0.38743	1	7298	2	0.43062	0.061248	0.14474	0.932092	2964	3	0.5716
ABHD2	0.021275	0.066434	0.841659	1501	3	1.136	0.92411	0.92395	1	16614	0	-0.044177
ABHD3	0.69322	0.73077	1	13173	1	-0.0043606	0.84445	0.84379	1	15135	1	-0.25176
ABHD4	0.052826	0.12911	0.916152	2684	3	0.94745	0.00024056	0.00089851	0.460266	37	4	1.1752
ABHD5	0.87675	0.87631	1	15679	0	-0.016595	0.060448	0.14324	0.930978	2935	3	0.61184
ABHD6	0.28161	0.43155	1	8061	2	0.011675	0.073902	0.16848	0.944184	3400	1	-0.1918
ABHD8	0.41152	0.55972	1	10221	2	0.0030425	0.95463	0.9545	1	17205	0	-0.88391
ABI1	0.2377	0.38863	1	7313	1	-0.35144	0.94255	0.94246	1	16970	0	-0.83282
ABI2	0.03604	0.096339	0.885955	2073	3	0.95216	0.66641	0.71364	1	12864	1	-0.38685
ABI3	0.075232	0.17118	0.940545	3469	2	0.30602	0.58492	0.67149	1	12089	1	-0.18414
ABI3BP	0.17478	0.32691	0.988893	6292	2	0.56627	0.40864	0.55652	1	10147	1	-0.10098
ABL1	0.03586	0.095971	0.885948	2064	1	-0.26894	0.20194	0.35189	1	6633	1	-0.040823
ABL2	0.7158	0.74438	1	13404	1	-0.21226	0.38517	0.53311	1	9764	2	-0.062626
ABLIM1	0.20476	0.35627	0.998848	6795	2	0.42567	0.017947	0.057838	0.819096	1342	4	0.71317
ABLIM2	0.19491	0.34664	0.996283	6618	1	0.21344	0.2024	0.35237	1	6642	1	0.10374
ABLIM3	0.13082	0.26907	0.969911	5289	2	-0.068156	0.49812	0.63314	1	11459	1	-0.14103
ABO	0.79504	0.80041	1	14385	1	-0.13658	0.10909	0.2317	0.972039	4548	3	0.50037
ABR	0.00509	0.017805	0.797698	418	4	1.2199	0.095461	0.2077	0.96518	4107	2	-0.26174
ABRA	0.76128	0.77493	1	13954	1	0.050175	0.87662	0.87618	1	15709	0	-0.61531
ABRACL	0.23222	0.38329	1	7226	2	0.34363	0.028057	0.079836	0.868215	1752	3	0.4809
ABT1	0.99852	0.99853	1	18474	0	-1.4062	0.93262	0.9324	1	16779	0	-0.81538
ABTB1	0.80857	0.81146	1	14569	1	-0.81601	0.86203	0.86161	1	15459	0	-0.78559
ABTB2	0.52451	0.64685	1	11715	1	-0.042675	0.8543	0.85378	1	15322	0	-0.063301
ACAA1	0.0090051	0.030446	0.822455	699	3	1.4502	0.098333	0.2128	0.966922	4198	3	0.61223
ACAA2	0.13044	0.26839	0.969911	5271	3	0.49353	0.27565	0.42455	1	7879	1	-0.40561
ACACA	0.99915	0.99914	1	18551	0	-2.747	0.99337	0.99341	1	18175	0	-2.2624
ACACB	0.24636	0.39705	1	7473	2	0.28751	0.4477	0.59535	1	10805	2	-0.13511
ACAD10	0.62597	0.69411	1	12503	1	-0.74429	0.34158	0.48973	1	8992	1	-0.86967
ACAD11	0.079128	0.17842	0.940647	3609	2	0.56779	0.31639	0.46468	1	8561	2	-0.10958
ACAD8	0.68276	0.72468	1	13054	1	0.052967	0.0094256	0.031773	0.783989	772	4	0.60984
ACAD9	0.28069	0.43065	1	8047	2	0.16844	0.15245	0.303	0.9896	5833	2	0.33118
ACADL	0.85114	0.85055	1	15245	0	-0.52229	0.39106	0.53895	1	9862	1	-0.77007
ACADM	0.78806	0.79485	1	14291	1	-0.59132	0.99339	0.99343	1	18176	0	-0.97076
ACADS	0.084786	0.18866	0.94697	3793	3	0.45939	0.83002	0.82994	1	14863	1	-0.32619
ACADSB	0.060635	0.14389	0.920419	2973	2	0.45343	0.82691	0.82711	1	14802	1	0.10393
ACADVL	0.80081	0.80506	1	14457	1	0.17254	0.87343	0.87302	1	15653	0	-0.73444
ACAN	0.86727	0.86682	1	15524	0	-0.32744	0.46288	0.61043	1	11050	1	-0.55015
ACAP1	0.08641	0.19157	0.94697	3852	3	0.66239	0.078418	0.17686	0.949441	3553	2	0.39371
ACAP2	0.0088666	0.030016	0.822455	688	4	0.88467	0.10796	0.22973	0.970761	4519	2	0.55311
ACAP3	0.93628	0.9362	1	16812	0	-0.3121	0.8159	0.81737	1	14631	1	0.020759
ACAT1	0.091859	0.20148	0.947224	4053	2	0.40015	0.036731	0.097325	0.892532	2077	2	0.33313
ACAT2	0.35677	0.50547	1	9280	1	-0.89286	0.014023	0.045976	0.813646	1077	2	0.73477
ACBD3	0.33522	0.48413	1	8933	2	0.20826	0.39919	0.54711	1	9989	2	0.19355
ACBD4	0.46053	0.6082	1	11068	1	-0.40135	0.85115	0.85057	1	15260	0	-0.52568
ACBD5	0.015013	0.049067	0.83401	1109	4	0.36083	0.022786	0.069087	0.847392	1553	3	0.66944
ACBD6	0.40239	0.55072	1	10071	1	-0.15206	0.59671	0.67727	1	12188	1	-0.10208
ACBD7	0.304	0.45343	1	8421	2	0.16825	0.93271	0.93249	1	16782	0	-0.03003
ACCS	0.14159	0.28719	0.973176	5625	3	0.3008	0.34075	0.48888	1	8976	2	0.021339
ACCSL	0.44038	0.58827	1	10753	2	0.18427	0.093215	0.2037	0.963893	4032	3	0.43545
ACD	0.42695	0.57499	1	10499	2	0.043959	0.58602	0.67204	1	12098	1	-0.40421
ACE	0.4066	0.55483	1	10143	2	-0.17599	0.91622	0.916	1	16455	0	-0.7353
ACE2	0.079914	0.17981	0.940926	3645	3	0.60349	0.0013605	0.004929	0.637176	147	4	0.98361
ACER1	0.58861	0.67559	1	12199	1	-0.54831	0.56242	0.66098	1	11928	1	0.053527
ACER2	0.54582	0.65596	1	11871	1	-0.20361	0.020518	0.064379	0.838512	1461	2	0.24318
ACER3	0.61653	0.6893	1	12416	1	-0.49033	0.59762	0.67772	1	12193	1	-0.18652
ACHE	0.26016	0.41055	1	7707	1	-0.76546	0.12333	0.25627	0.973356	5019	3	0.70793
ACIN1	0.47652	0.62401	1	11336	2	0.23588	0.67822	0.72037	1	12968	1	0.10491
ACKR1	0.46806	0.61564	1	11204	1	0.20007	0.40808	0.55592	1	10137	2	0.15021
ACKR2	0.46116	0.60881	1	11080	1	0.0076238	0.079946	0.17963	0.949441	3601	3	0.48211
ACKR3	0.32224	0.47129	1	8733	2	0.24712	0.22012	0.36993	1	6941	1	0.11948
ACKR4	0.2201	0.37142	1	7034	2	0.30441	0.89161	0.89132	1	15992	0	-0.06573
ACLY	0.98363	0.98364	1	17856	0	-4.153	0.8509	0.8503	1	15256	0	-0.43304
ACMSD	0.75239	0.7687	1	13849	1	-0.69611	0.37272	0.52069	1	9536	2	0.20904
ACO1	0.29631	0.44583	1	8298	2	0.32184	0.38832	0.5362	1	9815	2	-0.064166
ACO2	0.99992	0.99991	1	18825	0	-2.6864	0.99709	0.99714	1	18364	0	-2.2774
ACOT1	0.2358	0.38679	1	7289	2	0.44546	0.12183	0.25369	0.973356	4968	2	0.542
ACOT11	0.41332	0.5615	1	10256	2	0.093287	0.84151	0.84082	1	15078	1	-0.39371
ACOT12	0.59328	0.67787	1	12233	1	-0.35798	0.84302	0.84236	1	15111	1	-0.22335
ACOT13	0.29222	0.44189	1	8220	1	-0.16591	0.68811	0.72619	1	13070	1	-0.32577
ACOT2	0.029908	0.084023	0.875015	1828	3	0.5327	0.075775	0.17198	0.94593	3462	3	0.5365
ACOT4	0.092381	0.20238	0.947257	4076	2	0.54572	0.031719	0.087264	0.882577	1879	2	0.10764
ACOT6	0.6156	0.68883	1	12413	1	-0.34973	0.97212	0.97209	1	17593	0	-0.38504
ACOT7	0.15744	0.30984	0.980865	6015	2	0.21368	0.0083254	0.028314	0.782841	689	3	1.282
ACOT8	0.94841	0.94837	1	17038	0	-0.71957	0.85418	0.85366	1	15321	0	-0.23167
ACOT9	0.70061	0.73506	1	13247	1	-0.36638	0.038831	0.10152	0.892532	2171	3	0.39727
ACOX1	0.99599	0.99602	1	18287	0	-1.6278	0.71988	0.74567	1	13408	1	-0.42474
ACOX2	0.060537	0.14371	0.920419	2971	2	-0.19917	0.7033	0.73522	1	13205	1	-0.39809
ACOX3	0.037731	0.099722	0.890375	2134	2	0.58648	0.63748	0.69795	1	12568	1	-0.23749
ACOXL	0.033434	0.09115	0.880042	1978	1	-0.14021	0.088141	0.1945	0.957621	3872	3	0.61609
ACP1	0.1323	0.27162	0.969911	5337	3	0.38603	0.095797	0.20831	0.965755	4117	2	0.23227
ACP2	0.91732	0.91713	1	16451	0	0.028266	0.84589	0.84526	1	15166	0	-0.38816
ACP5	0.0681	0.15793	0.936182	3218	2	0.48321	0.10497	0.22452	0.969669	4422	3	0.45004
ACP6	0.074621	0.17005	0.940545	3448	3	0.68121	0.61458	0.68619	1	12358	1	0.082335
ACPP	0.0023124	0.0083078	0.731142	208	2	0.57701	0.11905	0.24891	0.973356	4873	3	0.42475
ACPT	0.30573	0.45507	1	8444	2	0.27956	0.38091	0.52888	1	9688	1	-0.48439
ACR	0.7949	0.80028	1	14379	1	-0.02523	0.96278	0.96271	1	17380	0	-0.94284
ACRBP	0.77913	0.78796	1	14180	1	0.062647	0.81243	0.81434	1	14583	1	-0.30377
ACRC	0.14427	0.29164	0.974139	5706	1	0.062096	0.28158	0.43039	1	7964	1	-0.015103
ACRV1	0.28499	0.43482	1	8111	2	-0.096634	0.23693	0.38646	1	7224	2	0.32721
ACSBG1	0.92463	0.92444	1	16583	0	-0.83352	0.77798	0.78628	1	14112	1	0.031775
ACSBG2	0.36929	0.51789	1	9487	2	0.18317	0.080233	0.18014	0.949441	3618	3	0.41594
ACSF2	0.48524	0.63092	1	11450	1	-0.5797	0.93467	0.93454	1	16824	0	-0.36493
ACSF3	0.45296	0.60069	1	10945	2	0.19092	0.1638	0.31413	0.99578	6009	2	0.31569
ACSL1	0.066584	0.15512	0.932257	3176	3	0.63557	0.0032358	0.011492	0.730755	299	3	1.2374
ACSL3	0.99402	0.99407	1	18210	0	-2.788	0.98705	0.98708	1	17953	0	-1.0727
ACSL4	0.50937	0.64052	1	11614	1	0.10344	0.11562	0.24302	0.972039	4758	2	0.37606
ACSL5	0.0026988	0.0096044	0.741277	247	3	1.0893	0.088482	0.19515	0.957621	3889	2	0.45016
ACSL6	0.84071	0.84013	1	15068	1	-0.098903	0.75146	0.76699	1	13785	1	-0.7173
ACSM1	0.39559	0.54394	1	9958	2	0.29594	0.91588	0.91567	1	16447	0	-0.82757
ACSM2A	0.39252	0.54086	1	9912	2	0.33508	0.39762	0.5455	1	9966	2	-0.36411
ACSM2B	0.00012577	0.00048668	0.532728	17	3	2.0128	0.0076317	0.026111	0.777528	640	2	0.51197
ACSM3	0.14005	0.28465	0.973176	5570	2	0.46574	0.98408	0.98408	1	17873	0	-0.69052
ACSM4	0.84175	0.84112	1	15088	1	0.21481	0.1061	0.22649	0.969669	4458	3	0.35698
ACSM5	0.091808	0.20137	0.947224	4050	1	-0.57137	0.046356	0.1162	0.907906	2436	2	0.45939
ACSM6	0.24268	0.39347	1	7400	1	-0.30203	0.34372	0.49183	1	9035	2	0.24113
ACSS1	0.17777	0.32984	0.990349	6346	2	0.09367	0.96898	0.96891	1	17524	0	-0.29092
ACSS2	0.016975	0.054993	0.83401	1250	3	0.76547	0.70972	0.7392	1	13277	1	0.0081751
ACSS3	0.83521	0.835	1	14985	1	-0.13174	0.98883	0.98888	1	18008	0	-0.65345
ACTA1	0.51042	0.64091	1	11621	1	0.11521	0.36563	0.51361	1	9426	2	0.34149
ACTA2	0.036479	0.097232	0.886937	2091	2	-0.21729	0.022662	0.06883	0.847392	1546	2	0.28943
ACTB	0.47812	0.62556	1	11358	2	-0.0090855	0.98924	0.98927	1	18022	0	-0.80295
ACTBL2	0.97487	0.97482	1	17628	0	-2.5287	0.92944	0.92923	1	16719	0	-0.44521
ACTC1	0.48782	0.63191	1	11470	1	-0.20394	0.82711	0.8273	1	14808	1	-0.31216
ACTG1	0.42176	0.56988	1	10384	1	-0.41484	0.83341	0.83311	1	14928	1	-0.066328
ACTG2	0.06837	0.15843	0.936198	3232	3	0.40537	0.98933	0.98937	1	18027	0	-0.51397
ACTL10	0.27075	0.42087	1	7883	2	0.35719	0.086651	0.1918	0.956279	3823	2	0.45748
ACTL6A	1	1	1	19106	0	-5.6425	0.99999	0.99999	1	18983	0	-2.057
ACTL6B	0.88095	0.88047	1	15747	0	-0.63097	0.17472	0.32505	0.999647	6199	1	-0.59457
ACTL7A	0.29978	0.44929	1	8351	2	-0.11193	0.45649	0.60408	1	10942	1	-0.082214
ACTL7B	0.11783	0.24688	0.963056	4890	3	0.46075	0.83199	0.83179	1	14899	1	0.046092
ACTL8	0.65305	0.70807	1	12764	1	-0.70069	0.86994	0.86952	1	15594	0	0.058207
ACTL9	0.043929	0.11193	0.905109	2360	3	0.93851	0.53516	0.64869	1	11720	1	-0.22909
ACTN1	0.08667	0.19204	0.94697	3863	3	0.65482	0.40471	0.55255	1	10089	1	0.15916
ACTN2	0.36546	0.51409	1	9427	1	-0.011416	0.35852	0.50657	1	9290	1	-0.37665
ACTN3	0.31077	0.46011	1	8537	2	0.41395	0.38623	0.53411	1	9782	2	0.013106
ACTN4	0.79601	0.80118	1	14403	1	-0.54418	0.51994	0.64218	1	11615	1	-1.4164
ACTR10	1	1	1	19051	0	-7.261	0.99999	0.99999	1	18994	0	-3.1809
ACTR1A	1	1	1	19104	0	-7.5694	1	1	1	19108	0	-7.5766
ACTR1B	0.81396	0.81606	1	14639	1	0.029729	0.72847	0.75129	1	13497	1	-0.084362
ACTR2	0.72621	0.75107	1	13523	1	-6.2364	0.92292	0.92278	1	16585	0	-5.6137
ACTR3	0.75341	0.76939	1	13863	1	-1.4908	0.82159	0.82235	1	14720	1	-0.59073
ACTR3B	0.87415	0.87372	1	15628	0	-0.45303	0.08828	0.19477	0.957621	3879	2	-0.22334
ACTR3C	0.012532	0.041376	0.832432	944	4	0.68533	0.26675	0.41578	1	7722	2	0.32218
ACTR5	0.98439	0.98439	1	17881	0	-1.0866	0.12103	0.25233	0.973356	4937	1	-1.2524
ACTR6	0.98864	0.9887	1	18008	0	-1.3204	0.83158	0.83141	1	14891	1	-0.26952
ACTR8	0.98235	0.98237	1	17818	0	-2.6634	0.99657	0.99658	1	18332	0	-1.6724
ACTRT1	0.45592	0.60366	1	10989	1	-0.13095	0.23449	0.38408	1	7179	1	-0.55067
ACTRT2	0.1418	0.28753	0.973176	5631	3	0.51421	0.096807	0.21012	0.966787	4149	1	0.082902
ACTRT3	0.96358	0.96352	1	17348	0	-0.79588	0.48709	0.62874	1	11381	1	0.15899
ACVR1	0.36648	0.51512	1	9441	1	-0.17468	0.74117	0.75978	1	13658	1	-0.29859
ACVR1B	0.32682	0.47584	1	8810	2	0.37746	0.73869	0.7581	1	13613	1	-0.34548
ACVR1C	0.0030842	0.010962	0.778566	268	3	0.50877	0.039561	0.10294	0.89347	2200	2	-0.0002607
ACVR2A	0.66905	0.7169	1	12910	1	-0.11357	0.26222	0.41128	1	7645	2	0.25385
ACVR2B	0.96661	0.96656	1	17422	0	-0.60534	0.061545	0.14532	0.933045	2972	2	0.0265
ACVRL1	0.6214	0.69179	1	12462	1	-1.0774	0.81758	0.81879	1	14662	1	0.18031
ACY1	0.74051	0.76047	1	13683	1	-0.53304	0.38611	0.53398	1	9779	2	-0.30759
ACY3	0.10954	0.23265	0.95885	4628	3	0.48965	0.86036	0.85989	1	15420	0	-0.44694
ACYP1	0.022865	0.069732	0.847685	1567	3	0.82694	0.0093092	0.031409	0.782841	763	4	0.9121
ACYP2	0.14168	0.28735	0.973176	5630	2	0.35753	0.27368	0.42258	1	7840	1	0.054158
ADA	0.36773	0.51636	1	9464	1	-0.081365	0.83271	0.83246	1	14914	1	-0.36102
ADAD1	0.32527	0.47435	1	8785	2	0.30157	0.9578	0.95777	1	17292	0	-0.18262
ADAD2	0.9345	0.93434	1	16770	0	-0.52872	0.43203	0.57984	1	10558	1	-0.30986
ADAL	0.063135	0.14861	0.926918	3057	1	-0.25868	0.35352	0.50163	1	9204	2	0.11501
ADAM10	0.009901	0.033273	0.832432	758	3	1.0501	0.09494	0.20678	0.964655	4089	3	0.67138
ADAM11	0.50512	0.6388	1	11591	1	0.080865	0.95261	0.95249	1	17174	0	-0.22902
ADAM12	0.0018928	0.0068211	0.731142	174	4	0.72761	0.76464	0.7764	1	13938	1	0.12577
ADAM15	0.35569	0.50439	1	9259	2	0.17357	0.0043509	0.015288	0.756877	382	3	0.91204
ADAM17	0.063818	0.14991	0.92807	3081	3	0.77416	0.056013	0.13484	0.926501	2779	3	0.55554
ADAM18	0.98742	0.98745	1	17959	0	-1.4933	0.95706	0.957	1	17269	0	-0.36219
ADAM19	0.3529	0.50169	1	9214	2	0.33136	0.25749	0.40669	1	7551	2	0.34197
ADAM2	0.30964	0.45898	1	8516	2	0.1183	0.095162	0.20718	0.964655	4098	3	0.45378
ADAM20	0.93097	0.93074	1	16704	0	-0.33292	0.36581	0.51379	1	9429	2	0.1307
ADAM21	0.3517	0.50051	1	9195	2	-0.068409	0.16243	0.31279	0.994087	5999	2	-0.011085
ADAM22	0.014198	0.046516	0.832432	1057	4	0.89595	0.41276	0.56056	1	10222	2	0.33258
ADAM23	0.06878	0.15923	0.936504	3243	3	0.68471	0.080229	0.18013	0.949441	3617	2	0.32928
ADAM28	0.048571	0.12079	0.909566	2534	3	0.57201	0.062966	0.14799	0.93438	3017	2	0.33349
ADAM29	0.52119	0.64544	1	11692	1	0.25925	0.59084	0.67441	1	12134	1	0.055867
ADAM30	0.3002	0.44972	1	8360	1	0.056652	0.89641	0.8961	1	16078	0	-0.36047
ADAM32	0.27116	0.42128	1	7894	2	-0.19903	0.087889	0.19403	0.957621	3864	3	0.4922
ADAM33	0.72332	0.74921	1	13492	1	-0.037854	0.21704	0.36689	1	6888	2	0.53575
ADAM7	0.36693	0.51558	1	9450	2	0.1807	0.0055132	0.019213	0.765971	472	4	0.86122
ADAM8	0.052265	0.12801	0.916152	2665	1	-0.61155	0.91335	0.91313	1	16404	0	-0.12963
ADAM9	0.4586	0.60628	1	11041	1	-1.0947	0.3423	0.49044	1	9005	1	0.067912
ADAMDEC1	0.91121	0.911	1	16333	0	-0.19966	0.74701	0.76385	1	13717	1	0.11407
ADAMTS1	0.13835	0.28183	0.973176	5519	3	0.32777	0.42876	0.57657	1	10501	2	0.21639
ADAMTS10	0.93562	0.93551	1	16795	0	-0.2795	0.92501	0.9248	1	16638	0	-0.39919
ADAMTS12	0.26373	0.41404	1	7768	2	0.41853	0.43763	0.58532	1	10657	2	0.06299
ADAMTS13	0.39103	0.53942	1	9885	2	0.073119	0.88547	0.88509	1	15872	0	0.053119
ADAMTS14	0.89015	0.88984	1	15927	0	0.13888	0.0065836	0.022727	0.767641	559	4	0.77417
ADAMTS15	0.7622	0.77561	1	13964	1	-0.12139	0.12214	0.25422	0.973356	4974	3	0.3925
ADAMTS16	0.55678	0.66083	1	11952	1	-0.082128	0.14671	0.29567	0.985757	5715	2	0.55916
ADAMTS17	0.42506	0.57313	1	10450	1	-0.19603	0.55121	0.65583	1	11832	1	0.17619
ADAMTS18	0.096001	0.20885	0.948862	4192	2	0.14207	0.10352	0.22191	0.96957	4370	3	0.36085
ADAMTS19	0.8597	0.85923	1	15379	0	-0.37981	0.88612	0.88577	1	15886	0	-0.44046
ADAMTS2	0.052907	0.12925	0.916152	2691	3	0.5797	0.38524	0.53318	1	9765	2	0.082546
ADAMTS20	0.61342	0.68773	1	12392	1	0.32008	0.41484	0.56264	1	10257	1	-0.1528
ADAMTS3	0.070114	0.16177	0.936504	3292	3	0.77444	0.074176	0.16899	0.944184	3410	2	0.59618
ADAMTS4	0.86488	0.86446	1	15483	0	0.11558	0.74102	0.75967	1	13654	1	-0.36297
ADAMTS5	0.89124	0.89092	1	15951	0	-0.23912	0.62504	0.69158	1	12454	1	-0.24344
ADAMTS6	0.97178	0.97175	1	17547	0	-0.40202	0.26469	0.41375	1	7697	1	-0.021827
ADAMTS7	0.031133	0.086509	0.875015	1880	2	0.18758	0.87601	0.87557	1	15695	0	-0.35407
ADAMTS8	0.013785	0.045237	0.832432	1032	3	0.78261	0.16706	0.31741	0.997045	6069	2	0.12215
ADAMTS9	0.46075	0.60843	1	11072	2	-0.19743	0.012056	0.039933	0.802373	941	4	0.68874
ADAMTSL1	0.042342	0.10878	0.900924	2306	3	0.74321	0.95715	0.9571	1	17271	0	-0.80286
ADAMTSL2	0.0906	0.19918	0.947224	4009	1	-0.7079	0.076006	0.17242	0.94593	3474	3	0.45409
ADAMTSL3	0.17821	0.33027	0.990972	6351	2	0.19082	0.015473	0.050442	0.816363	1167	4	0.73255
ADAMTSL4	0.78072	0.78918	1	14203	1	-0.30399	0.52032	0.64235	1	11618	1	-0.12251
ADAMTSL5	0.9692	0.96913	1	17489	0	-0.42488	0.79411	0.799	1	14328	1	-0.45385
ADAP1	0.27655	0.4266	1	7969	2	-0.47536	0.14013	0.28474	0.981139	5526	2	0.51763
ADAP2	0.26973	0.41985	1	7867	1	0.12181	0.26775	0.41673	1	7744	2	-0.080077
ADAR	0.50271	0.63782	1	11569	1	-0.018319	0.90511	0.90479	1	16231	0	-1.0065
ADARB1	0.61135	0.6867	1	12377	1	-0.33212	0.88334	0.88291	1	15827	0	0.062626
ADARB2	0.091665	0.20111	0.947224	4047	3	0.53168	0.0019911	0.0071723	0.672326	202	4	0.89693
ADAT1	0.90732	0.90709	1	16270	0	-0.16505	0.04185	0.10745	0.899525	2278	1	-0.37291
ADAT2	0.91982	0.91962	1	16498	0	-1.9354	0.96428	0.96425	1	17419	0	-0.75632
ADAT3	0.99128	0.99133	1	18095	0	-1.5622	0.6044	0.6811	1	12258	1	-1.035
ADCK1	0.24032	0.39112	1	7354	2	0.44435	0.27657	0.42544	1	7892	2	0.17762
ADCK2	0.00047398	0.0017444	0.643371	48	4	0.84588	0.0026501	0.0094433	0.71293	251	4	0.80884
ADCK3	0.51785	0.64403	1	11665	1	-0.032354	0.018349	0.059029	0.821721	1367	3	1.0477
ADCK4	0.90381	0.90349	1	16200	0	-0.35789	0.90874	0.90849	1	16316	0	-0.40453
ADCK5	0.066911	0.15574	0.933522	3184	3	0.56278	0.26663	0.41565	1	7720	1	0.055606
ADCY1	0.11377	0.23998	0.95922	4768	2	0.56408	0.052216	0.12755	0.920323	2646	3	0.68432
ADCY10	0.10111	0.2179	0.951936	4359	3	0.347	0.96365	0.9636	1	17396	0	-0.5834
ADCY2	0.031873	0.087981	0.875275	1920	3	0.97639	0.050676	0.12456	0.917841	2590	3	0.79664
ADCY3	0.88543	0.88505	1	15829	0	-0.49463	0.81799	0.81914	1	14670	1	-0.25766
ADCY4	0.055765	0.1347	0.917943	2790	3	0.89984	0.83959	0.83897	1	15045	1	-0.48551
ADCY5	0.045819	0.11555	0.907633	2427	2	-0.54536	0.35561	0.50362	1	9242	1	0.015412
ADCY6	0.70612	0.73841	1	13297	1	-0.50857	0.98364	0.98365	1	17861	0	-1.1665
ADCY7	0.29781	0.44734	1	8320	2	0.32468	0.94251	0.94242	1	16969	0	-0.30442
ADCY8	0.0095887	0.032267	0.827568	741	3	1.0513	0.008199	0.027905	0.782837	681	2	-0.11164
ADCY9	0.013412	0.044121	0.832432	1002	4	0.3887	0.10665	0.22745	0.97038	4477	3	0.47458
ADCYAP1	0.42742	0.57548	1	10512	2	0.29698	0.096208	0.20906	0.965755	4129	2	0.50691
ADCYAP1R1	0.10709	0.22834	0.958432	4544	3	0.53796	0.090107	0.19808	0.959971	3938	1	-0.35271
ADD1	0.29373	0.44334	1	8253	2	0.14929	0.0025392	0.0090791	0.710486	243	4	0.62328
ADD2	0.81442	0.81644	1	14647	1	0.28775	0.8618	0.86138	1	15454	0	0.18751
ADD3	0.17531	0.32744	0.988893	6309	2	-0.39367	0.040912	0.10561	0.898704	2245	3	0.78287
ADGB	0.016271	0.05288	0.83401	1201	2	0.68571	0.22277	0.37254	1	6984	2	0.27225
ADGRA1	0.051874	0.12722	0.916152	2643	3	0.74779	0.15533	0.30583	0.991365	5879	1	0.093403
ADGRA2	0.30185	0.45134	1	8387	2	0.30525	0.0085886	0.029139	0.782841	706	4	0.61445
ADGRA3	0.30723	0.4566	1	8470	2	0.086166	0.35002	0.49811	1	9146	2	0.11339
ADGRB1	0.23884	0.38974	1	7330	2	-0.155	0.0030549	0.010873	0.721621	287	4	0.91298
ADGRB2	0.9051	0.90477	1	16222	0	-0.0096073	0.30961	0.45797	1	8459	1	0.034581
ADGRB3	0.55205	0.65871	1	11920	1	0.21373	0.20166	0.35161	1	6628	2	0.41328
ADGRD1	0.52884	0.57726	1	11749	1	0.071451	0.93832	0.93855	1	16892	0	-0.54768
ADGRE1	0.30929	0.45863	1	8511	2	0.2989	0.99354	0.99358	1	18184	0	-1.0909
ADGRE2	0.38408	0.53255	1	9749	2	-0.053594	0.076984	0.17421	0.947811	3505	2	-0.032233
ADGRE3	0.8573	0.85683	1	15345	0	-0.62815	0.070517	0.16224	0.936721	3301	1	-0.69914
ADGRE5	0.63081	0.69655	1	12542	1	-0.28933	0.35934	0.5074	1	9302	1	-0.68678
ADGRF1	0.068035	0.15781	0.936182	3216	3	0.56445	0.031963	0.087736	0.882577	1896	2	0.60283
ADGRF2	0.063876	0.15003	0.92807	3083	2	0.20847	0.47512	0.62261	1	11269	2	0.063688
ADGRF3	0.14745	0.29684	0.975421	5794	1	-0.02823	0.18634	0.33652	1	6374	2	0.2522
ADGRF4	0.65279	0.70795	1	12759	1	-0.41661	0.26897	0.41791	1	7764	2	0.3493
ADGRF5	0.10296	0.22106	0.952618	4423	3	0.42458	0.09363	0.20443	0.963893	4045	2	0.42737
ADGRG1	0.84772	0.84711	1	15192	1	0.058142	0.22266	0.37244	1	6983	1	-0.0058742
ADGRG2	0.40914	0.55739	1	10188	2	0.18244	0.24232	0.3917	1	7312	1	-0.25713
ADGRG3	0.059095	0.141	0.920419	2919	3	0.66122	0.41596	0.56372	1	10278	2	0.23995
ADGRG4	0.53383	0.65075	1	11787	1	-0.50135	0.47117	0.61868	1	11188	1	-1.0394
ADGRG5	0.3089	0.45823	1	8500	2	0.33473	0.11022	0.23369	0.972039	4574	2	-0.13592
ADGRG6	0.58039	0.67168	1	12138	1	-0.31445	0.1275	0.26336	0.973356	5152	2	0.37009
ADGRG7	0.016508	0.053582	0.83401	1219	4	0.48455	0.27466	0.42358	1	7859	2	0.26452
ADGRL1	0.62396	0.69307	1	12488	1	-0.35523	0.64574	0.70231	1	12646	1	-0.11268
ADGRL2	0.12481	0.25888	0.967945	5090	1	-0.62019	0.074075	0.1688	0.944184	3406	3	0.82068
ADGRL3	0.36839	0.51699	1	9473	1	-0.39957	0.99361	0.99364	1	18186	0	-1.3325
ADGRL4	0.80608	0.8094	1	14536	1	-0.013637	0.77239	0.78216	1	14030	1	0.10489
ADGRV1	0.26084	0.41121	1	7723	2	0.36589	0.94693	0.94689	1	17065	0	-0.3009
ADH1A	0.22314	0.37443	1	7085	2	0.36343	0.85401	0.85348	1	15319	0	-0.71069
ADH1B	0.3218	0.47086	1	8726	2	0.16149	0.35232	0.50042	1	9181	2	0.12074
ADH1C	0.45132	0.59908	1	10919	2	-0.0057085	0.12259	0.25501	0.973356	4994	2	0.094904
ADH4	0.19195	0.34376	0.996283	6572	2	0.43737	0.23691	0.38645	1	7223	2	0.32638
ADH5	0.12231	0.2546	0.967945	5016	1	0.14221	0.66071	0.71045	1	12803	1	-0.73339
ADH6	0.30989	0.45923	1	8521	2	-0.1745	0.028666	0.081087	0.868215	1776	1	-0.61912
ADH7	0.1835	0.33548	0.992524	6441	2	0.56732	0.43813	0.58582	1	10662	1	0.20035
ADHFE1	0.42318	0.57127	1	10415	2	0.36784	0.13991	0.28438	0.981139	5516	2	0.26342
ADI1	0.013967	0.045808	0.832432	1045	3	1.0739	0.18391	0.33414	1	6333	2	0.33577
ADIG	0.80203	0.80603	1	14475	1	-0.19731	0.060034	0.14246	0.930874	2921	3	0.60221
ADIPOQ	0.034243	0.092796	0.883683	2003	3	0.82558	0.1127	0.23807	0.972039	4657	2	0.49942
ADIPOR1	0.24436	0.39511	1	7429	1	0.20172	0.088141	0.1945	0.957621	3871	3	0.73001
ADIPOR2	0.25476	0.40532	1	7615	2	0.19896	0.1048	0.22419	0.969669	4413	3	0.35502
ADIRF	0.72182	0.74823	1	13477	1	0.051492	0.27578	0.42466	1	7881	1	0.15756
ADK	0.15972	0.31205	0.980865	6060	2	0.042134	0.049338	0.12194	0.91221	2553	3	0.55172
ADM	0.041754	0.10765	0.8973	2292	3	0.85725	0.034593	0.09306	0.890599	1991	3	0.47943
ADM2	0.51259	0.64179	1	11633	1	-0.022808	0.585	0.67153	1	12090	1	-0.25922
ADM5	0.61121	0.68663	1	12375	1	-0.036756	0.68468	0.72417	1	13036	1	-1.0738
ADNP	0.211	0.3625	1	6888	1	-0.021827	0.85115	0.85057	1	15259	0	-0.768
ADNP2	0.19655	0.34828	0.996283	6655	2	0.33863	0.81238	0.8143	1	14582	1	0.15145
ADO	0.15589	0.30832	0.980865	5985	1	-0.4451	0.01382	0.045354	0.813236	1063	2	0.99735
ADORA1	0.79979	0.80424	1	14444	1	-0.46121	0.88561	0.88524	1	15875	0	0.15368
ADORA2A	0.255	0.40556	1	7619	2	0.43791	0.6398	0.69918	1	12590	1	0.051333
ADORA2B	0.35415	0.47615	1	9233	1	-0.10179	0.10102	0.18881	0.956279	4286	1	-0.096212
ADORA3	0.13575	0.27747	0.971114	5449	3	0.36305	0.44347	0.59109	1	10729	2	0.16357
ADPGK	0.053909	0.13122	0.917943	2728	1	-0.38041	0.71833	0.74465	1	13388	1	-0.18183
ADPRH	0.0046173	0.016185	0.797698	385	4	0.74819	0.25016	0.39944	1	7448	2	0.39422
ADPRHL1	0.88966	0.88932	1	15916	0	-0.18773	0.59882	0.6783	1	12201	1	-0.27097
ADPRHL2	0.96055	0.96047	1	17277	0	-0.31643	0.24002	0.38945	1	7280	1	-1.082
ADPRM	0.19944	0.35107	0.997392	6705	2	0.14171	0.74619	0.76325	1	13707	1	-0.092668
ADRA1A	0.3958	0.54414	1	9960	2	0.28947	0.97804	0.97809	1	17729	0	-0.35285
ADRA1B	0.071155	0.1637	0.936936	3335	3	0.6313	0.14344	0.29024	0.982874	5627	3	0.43249
ADRA1D	0.419	0.56711	1	10344	1	-0.039497	0.25175	0.40099	1	7471	2	0.44509
ADRA2A	0.14547	0.29362	0.975421	5735	2	0.2238	0.16765	0.31798	0.997047	6081	1	-0.20639
ADRA2B	0.8972	0.8969	1	16072	0	-0.68956	0.97723	0.97727	1	17694	0	-1.1811
ADRA2C	0.04306	0.11022	0.902189	2330	3	0.77187	0.0016702	0.0060352	0.640112	174	4	0.95046
ADRB1	0.84243	0.8418	1	15097	1	-0.074375	0.11017	0.23361	0.972039	4572	3	0.49753
ADRB2	0.36375	0.51238	1	9398	2	0.015431	0.37691	0.52488	1	9611	2	0.10552
ADRB3	0.62263	0.69241	1	12475	1	-0.11503	0.065564	0.15292	0.936721	3104	3	0.58325
ADRBK1	0.14759	0.29707	0.975421	5803	2	0.39064	0.16441	0.31477	0.99589	6025	2	0.3141
ADRBK2	0.83591	0.83562	1	14993	1	0.14794	0.82748	0.82763	1	14814	1	-0.90133
ADRM1	0.38429	0.53277	1	9755	2	-0.068848	0.99555	0.99559	1	18284	0	-1.59
ADSL	0.91669	0.9165	1	16436	0	-3.1819	0.76438	0.77621	1	13933	1	-1.6114
ADSS	0.47176	0.6193	1	11256	1	-0.41949	0.31757	0.46583	1	8582	2	0.18388
ADSSL1	0.97928	0.97931	1	17730	0	-1.1164	0.71348	0.74153	1	13326	1	-0.0652
ADTRP	0.072218	0.16565	0.937251	3375	3	0.53649	0.70775	0.73797	1	13255	1	0.0068027
AEBP1	0.15104	0.30272	0.978737	5893	2	0.20271	0.14596	0.29441	0.98531	5695	2	0.56134
AEBP2	0.28059	0.43055	1	8044	2	0.28729	0.58236	0.67027	1	12059	1	-0.0081059
AEN	0.3397	0.48861	1	8996	2	-0.18287	0.47076	0.61826	1	11178	2	0.22737
AES	0.35987	0.50858	1	9329	2	-2.4642	0.28742	0.43613	1	8067	2	0.39759
AFAP1	0.29737	0.44688	1	8311	2	0.36821	0.45974	0.60733	1	10993	2	0.10395
AFAP1L1	0.093082	0.20367	0.947751	4098	3	0.55556	0.49506	0.63191	1	11435	1	-0.28315
AFAP1L2	0.53995	0.65339	1	11827	1	-0.40587	0.22849	0.37816	1	7074	2	0.077375
AFF1	0.019192	0.06151	0.835571	1400	4	0.378	0.00085334	0.003112	0.572513	102	4	0.76923
AFF2	0.40647	0.55471	1	10140	2	-0.012772	0.034885	0.093636	0.890599	2004	3	0.58358
AFF3	0.7573	0.77208	1	13904	1	-0.34984	0.5205	0.64242	1	11619	1	-0.24429
AFF4	0.2193	0.37066	1	7027	2	0.31633	0.15038	0.30095	0.988152	5803	2	0.35873
AFG3L2	0.99685	0.99684	1	18354	0	-3.9854	0.57101	0.66488	1	11989	1	-0.77784
AFM	0.24217	0.39296	1	7387	2	0.39912	0.1843	0.33453	1	6341	2	0.37162
AFMID	0.12652	0.26174	0.967945	5151	1	-0.32957	0.96119	0.96109	1	17352	0	-0.8006
AFP	0.39607	0.5444	1	9967	2	0.26429	0.53633	0.64921	1	11728	1	0.052747
AFTPH	0.022868	0.069741	0.847685	1568	2	0.57239	0.18416	0.33439	1	6338	1	-0.031222
AGA	0.88201	0.88155	1	15765	0	0.034467	0.10103	0.21759	0.969184	4288	1	-0.0071984
AGAP1	0.013757	0.045158	0.832432	1028	2	0.18163	0.32581	0.47398	1	8727	2	0.079524
AGAP11	0.44184	0.58971	1	10776	2	0.24416	0.64781	0.70344	1	12670	1	0.18629
AGAP2	0.827	0.82744	1	14835	1	-0.81683	0.44348	0.59111	1	10731	1	-0.21902
AGAP3	0.16803	0.32022	0.986048	6189	2	0.3994	0.10399	0.22274	0.969669	4385	3	0.53185
AGAP4	0.99996	0.99996	1	18897	0	-6.1205	0.99239	0.99245	1	18133	0	-3.4088
AGAP5	0.42724	0.57529	1	10506	2	0.0375	0.77625	0.785	1	14082	1	-1.1843
AGAP6	0.39664	0.54496	1	9976	2	-0.31051	0.22322	0.373	1	6987	2	-0.30695
AGAP9	0.87452	0.87408	1	15634	0	-0.68229	0.9437	0.94361	1	17004	0	-0.77136
AGBL1	0.16992	0.3221	0.987173	6216	2	0.41912	0.18184	0.33209	1	6304	1	-0.72177
AGBL2	0.13968	0.28403	0.973176	5558	3	0.34457	0.60243	0.68013	1	12230	1	-0.28862
AGBL3	0.3226	0.47164	1	8740	2	-0.0048665	0.44008	0.58777	1	10678	1	-0.70525
AGBL4	0.38332	0.53182	1	9734	2	0.22956	0.082043	0.18346	0.954512	3670	3	0.3639
AGBL5	0.025437	0.075039	0.857113	1666	3	1.0105	0.021432	0.066247	0.844266	1493	3	0.88392
AGER	0.19076	0.34258	0.995698	6557	1	0.15251	0.018715	0.060111	0.825005	1381	4	0.33974
AGFG1	0.045234	0.1144	0.907633	2405	2	0.63438	0.39416	0.54204	1	9908	2	-0.15524
AGFG2	0.014647	0.047926	0.83401	1088	4	0.53471	0.012865	0.042428	0.802373	1005	3	0.6113
AGGF1	0.92964	0.92944	1	16677	0	-1.7557	0.071254	0.16361	0.937926	3324	2	-0.90142
AGK	0.016273	0.052886	0.83401	1202	2	0.85188	0.017593	0.05682	0.818448	1318	4	0.78244
AGL	0.51908	0.64453	1	11672	1	-0.24156	0.79304	0.79814	1	14310	1	-0.4205
AGMAT	0.88138	0.88091	1	15756	0	-0.51148	0.72676	0.75015	1	13481	1	-0.7663
AGMO	0.071639	0.16459	0.936936	3352	3	0.56202	0.10776	0.22939	0.970761	4509	3	0.36629
AGO1	0.90562	0.90532	1	16234	0	-0.67273	0.87274	0.87236	1	15639	0	-0.2354
AGO2	0.1032	0.22148	0.952618	4430	3	0.53515	0.085602	0.18992	0.956279	3783	2	0.32824
AGO3	0.1969	0.34862	0.996283	6666	2	0.063695	0.059441	0.14138	0.929523	2904	1	-0.26722
AGO4	0.98075	0.98078	1	17775	0	-0.66344	0.74637	0.76338	1	13711	1	0.051028
AGPAT1	0.91553	0.91533	1	16416	0	-1.6985	0.088655	0.19547	0.957937	3894	1	-0.99732
AGPAT2	0.95286	0.95273	1	17128	0	-1.2904	0.90786	0.90761	1	16288	0	0.057003
AGPAT3	0.85395	0.85342	1	15287	0	-1.3578	0.4033	0.5512	1	10060	2	-0.2444
AGPAT4	0.42487	0.57294	1	10447	2	-0.032422	0.033468	0.090799	0.888108	1946	2	0.28059
AGPAT5	0.10149	0.21855	0.951936	4368	2	0.44348	0.00098913	0.0035917	0.589822	116	4	0.97879
AGPAT6	0.0681	0.15793	0.936182	3219	2	-0.41238	0.20289	0.35284	1	6649	1	-2.0237
AGPAT9	0.28325	0.43314	1	8077	1	-0.58048	0.33358	0.48167	1	8849	2	-0.28963
AGPS	0.77717	0.78649	1	14159	1	-0.27323	0.085797	0.19027	0.956279	3789	2	0.026261
AGR2	0.12365	0.25694	0.967945	5055	2	0.38379	0.22229	0.37206	1	6975	2	0.28019
AGR3	0.97604	0.97602	1	17661	0	-0.58649	0.92306	0.92294	1	16587	0	-0.51857
AGRN	0.22945	0.38061	1	7183	1	-0.96724	0.79899	0.80305	1	14399	1	-0.25309
AGRP	0.0062554	0.021658	0.810321	507	4	0.72642	0.32556	0.47373	1	8723	2	0.11945
AGT	0.093689	0.2047	0.947751	4113	2	0.33649	0.018982	0.060895	0.825005	1401	3	0.69696
AGTPBP1	0.2505	0.40109	1	7544	2	0.45212	0.085408	0.18958	0.956279	3775	2	0.015405
AGTR1	0.11461	0.24143	0.95922	4799	2	0.32087	0.13684	0.27926	0.98007	5431	2	0.40495
AGTR2	0.017502	0.056554	0.83401	1284	4	0.70816	0.080108	0.17992	0.949441	3610	3	0.44985
AGTRAP	0.045548	0.11502	0.907633	2415	2	0.60925	0.10849	0.23065	0.97102	4536	3	0.7978
AGXT	0.6794	0.72277	1	13015	1	-0.084247	0.14564	0.29387	0.985266	5683	1	0.033623
AGXT2	0.85581	0.85529	1	15315	0	-1.1215	0.11392	0.24014	0.972039	4698	2	0.45968
AHCTF1	0.99807	0.99809	1	18443	0	-1.8558	0.86605	0.86561	1	15525	0	-0.74339
AHCY	0.38733	0.53575	1	9812	1	-0.15092	0.28418	0.43289	1	8012	2	0.36723
AHCYL1	0.95466	0.95453	1	17164	0	-1.9037	0.9162	0.91599	1	16454	0	-0.81086
AHCYL2	0.81176	0.81417	1	14612	1	-0.19944	0.34923	0.49729	1	9130	2	0.14761
AHDC1	0.52583	0.64739	1	11726	1	-0.70081	0.91483	0.91463	1	16425	0	-0.26237
AHI1	0.4805	0.62791	1	11397	1	-0.093915	0.27624	0.42513	1	7886	2	-0.17278
AHNAK	0.68958	0.72865	1	13133	1	-0.13305	0.15013	0.3007	0.988152	5798	2	0.39678
AHNAK2	0.45685	0.60457	1	11008	2	-0.37708	0.7471	0.76391	1	13719	1	-0.73079
AHR	0.0024604	0.008832	0.731142	229	3	0.84863	0.0001706	0.00065142	0.425583	29	4	0.91839
AHRR	0.14485	0.29262	0.974615	5722	3	0.61798	0.072922	0.16668	0.940853	3377	2	0.31856
AHSA1	0.016314	0.053008	0.83401	1206	4	0.80287	0.010596	0.035432	0.793919	851	4	0.62205
AHSA2	0.39872	0.54709	1	10008	2	0.31018	0.4088	0.55667	1	10150	2	-0.14038
AHSG	0.60507	0.68361	1	12336	1	-0.60479	0.5265	0.64499	1	11663	1	-0.13338
AHSP	0.090519	0.19903	0.947224	4005	2	0.44736	0.0067293	0.023192	0.767641	572	4	0.70146
AICDA	0.048254	0.11622	0.907633	2521	2	0.96381	0.043742	0.10632	0.899189	2361	3	0.50635
AIDA	0.34352	0.49241	1	9057	2	0.23539	0.32833	0.47648	1	8774	2	0.21629
AIF1	0.081532	0.18278	0.942616	3697	3	0.54908	0.08223	0.18381	0.954557	3678	3	0.62578
AIF1L	0.77968	0.78839	1	14189	1	-0.0012628	0.71997	0.74572	1	13410	1	-0.19891
AIFM1	0.86403	0.86361	1	15456	0	-0.42979	0.79141	0.79682	1	14284	1	-0.050249
AIFM2	0.37865	0.52719	1	9657	2	0.10873	0.24985	0.39913	1	7446	1	-0.091646
AIFM3	0.59251	0.67749	1	12225	1	0.2526	0.26823	0.41718	1	7751	1	0.19105
AIG1	0.096182	0.20919	0.948862	4197	3	0.50832	0.01638	0.053195	0.816363	1236	3	1.0193
AIM1	0.35014	0.49896	1	9168	2	0.27504	0.84939	0.84879	1	15235	0	-0.31761
AIM1L	0.40496	0.55321	1	10113	1	-0.60886	0.085051	0.18893	0.956279	3764	3	0.44816
AIM2	0.34341	0.4923	1	9054	2	0.32984	0.36439	0.51237	1	9404	1	-0.17243
AIMP1	0.63989	0.7012	1	12623	1	0.041533	0.010356	0.034681	0.790853	833	2	0.25273
AIMP2	0.64501	0.70388	1	12676	1	-1.0766	0.27918	0.42803	1	7933	2	-0.57084
AIP	0.15122	0.30303	0.978737	5898	1	-0.38964	0.72337	0.74794	1	13443	1	-0.1516
AIPL1	0.12626	0.26133	0.967945	5140	3	0.65225	0.34172	0.48987	1	8996	2	0.10662
AIRE	0.010221	0.027371	0.822455	777	2	0.37409	0.90843	0.90852	1	16304	0	-0.63773
AJAP1	0.076034	0.17272	0.940545	3501	2	0.048006	0.58984	0.67391	1	12127	1	-0.28885
AJUBA	0.14937	0.29999	0.978363	5842	3	0.40595	0.11553	0.24286	0.972039	4755	3	0.40897
AK1	0.62649	0.69436	1	12505	1	0.04016	0.25075	0.40003	1	7456	2	0.22561
AK2	0.63641	0.69936	1	12597	1	-0.21346	0.014008	0.045933	0.813646	1075	3	0.57929
AK3	0.23137	0.38248	1	7211	1	-0.0095008	0.28516	0.43388	1	8032	1	-0.16538
AK4	0.43223	0.58031	1	10606	2	0.077387	0.64331	0.70104	1	12625	1	-0.1076
AK5	0.94398	0.94388	1	16961	0	-0.55081	0.69432	0.7299	1	13129	1	-0.32999
AK6	0.99215	0.99221	1	18122	0	-4.4686	0.97929	0.97932	1	17760	0	-2.2688
AK7	0.15947	0.31181	0.980865	6056	1	0.050053	0.68426	0.72394	1	13032	1	-0.38217
AK8	0.28779	0.43756	1	8154	1	-0.20293	0.085464	0.18968	0.956279	3778	2	0.66028
AK9	0.091924	0.20158	0.947224	4055	3	0.65812	0.0037102	0.013133	0.73853	339	4	0.60106
AKAP1	0.88258	0.88215	1	15775	0	-0.39526	0.12657	0.26176	0.973356	5112	2	0.30652
AKAP10	0.097345	0.21125	0.948862	4238	3	0.45368	0.27447	0.42338	1	7855	2	0.22003
AKAP11	0.65209	0.70756	1	12753	1	-0.16613	0.060416	0.14317	0.930978	2933	3	0.70128
AKAP12	0.71886	0.74633	1	13443	1	-0.086506	0.11711	0.24559	0.972798	4814	2	0.11758
AKAP13	0.44581	0.59361	1	10829	1	-0.42858	0.20859	0.3585	1	6746	2	0.41631
AKAP14	0.0015608	0.0056488	0.731142	146	4	0.90657	0.007925	0.027036	0.777944	660	4	0.42576
AKAP17A	0.011443	0.038071	0.832432	870	4	0.60925	0.12233	0.25454	0.973356	4983	2	0.29595
AKAP2	0.17314	0.32529	0.988893	6263	2	0.43874	0.43591	0.58363	1	10624	2	-0.093628
AKAP3	0.069021	0.15968	0.936504	3252	3	0.60219	0.032567	0.088963	0.883357	1919	3	0.85153
AKAP4	0.028162	0.080488	0.866682	1770	2	0.16001	0.18131	0.33158	1	6297	1	-0.19987
AKAP5	0.067377	0.15661	0.93514	3198	2	0.44316	0.42065	0.56844	1	10365	1	-0.041414
AKAP6	0.0038136	0.013483	0.797698	321	4	0.52292	0.06006	0.14251	0.930874	2922	1	0.14692
AKAP7	0.051816	0.12712	0.916152	2641	3	0.48915	0.88867	0.88833	1	15935	0	-0.45325
AKAP8	0.70765	0.73935	1	13322	1	-0.028732	0.01653	0.053647	0.816363	1250	4	0.52288
AKAP8L	0.81842	0.81987	1	14706	1	-0.75116	0.12998	0.2676	0.975468	5228	3	0.3142
AKAP9	0.070706	0.16286	0.936936	3318	3	0.52535	0.28912	0.43781	1	8094	2	0.36871
AKIP1	0.05956	0.14191	0.920419	2935	3	0.56194	0.79686	0.80128	1	14366	1	-0.41857
AKIRIN1	0.99545	0.99549	1	18257	0	-2.4051	0.39688	0.54475	1	9955	1	0.046322
AKIRIN2	0.35959	0.50831	1	9323	1	-1.8365	0.73812	0.75772	1	13604	1	-1.6546
AKNA	0.048144	0.11999	0.909566	2517	3	0.72725	0.97247	0.97243	1	17600	0	-1.2112
AKNAD1	0.56036	0.66247	1	11983	1	-0.49574	0.24576	0.3951	1	7369	2	0.41896
AKR1A1	0.81734	0.81895	1	14684	1	-0.09114	0.30323	0.45169	1	8341	2	0.22026
AKR1B1	0.035114	0.094498	0.885324	2037	3	0.67504	0.0059303	0.020591	0.765971	506	2	0.76693
AKR1B10	0.086021	0.1909	0.94697	3837	3	0.55876	0.04195	0.10764	0.899525	2283	3	0.67067
AKR1B15	0.0034474	0.012231	0.780479	298	3	0.82884	0.090422	0.19866	0.960025	3948	3	0.31928
AKR1C1	0.33609	0.48499	1	8946	1	-0.93477	0.55018	0.65535	1	11820	1	-0.23065
AKR1C2	0.72523	0.75043	1	13513	1	0.086908	0.069631	0.16057	0.936721	3263	3	0.48341
AKR1C3	0.36922	0.51782	1	9486	2	0.27454	0.07457	0.16969	0.944184	3424	3	0.60009
AKR1C4	0.46776	0.61534	1	11200	2	0.24916	0.5123	0.63891	1	11555	1	-0.079961
AKR1D1	0.066079	0.15418	0.931506	3157	3	0.54795	0.40633	0.55416	1	10115	2	-0.22486
AKR1E2	0.11202	0.23699	0.95922	4701	2	0.24721	0.070124	0.16153	0.936721	3284	2	0.071921
AKR7A2	0.9092	0.90896	1	16294	0	-0.55398	0.42615	0.5739	1	10460	1	0.082372
AKR7A3	0.44721	0.59501	1	10855	2	0.22865	0.10041	0.21646	0.967684	4270	2	0.2309
AKT1	0.89251	0.89217	1	15972	0	-0.5772	0.97779	0.97784	1	17713	0	-0.4586
AKT1S1	0.0083965	0.028533	0.822455	659	4	0.93164	0.84589	0.84526	1	15165	0	0.084892
AKT2	0.88145	0.88153	1	15760	0	-0.54023	0.97832	0.97846	1	17740	0	-0.83907
AKT3	0.060636	0.1439	0.920419	2975	1	-0.54556	0.013921	0.045679	0.813435	1070	3	0.91755
AKTIP	0.41918	0.56729	1	10345	2	0.21084	0.19939	0.34937	1	6592	2	0.18895
ALAD	0.56095	0.66274	1	11989	1	0.11864	0.073415	0.16761	0.943925	3385	3	0.72811
ALAS1	0.53825	0.65266	1	11818	1	-0.18611	0.518	0.64136	1	11604	1	-0.85973
ALAS2	0.0085094	0.028887	0.822455	667	3	0.77858	0.46142	0.609	1	11021	2	-0.1859
ALB	0.36409	0.51271	1	9407	2	0.18398	0.85127	0.85069	1	15264	0	-0.042061
ALCAM	0.67889	0.72247	1	13009	1	-0.17104	0.80397	0.80712	1	14466	1	-0.24322
ALDH16A1	0.20722	0.35876	0.999903	6836	2	0.43113	0.83949	0.83888	1	15041	1	-0.99839
ALDH18A1	0.24179	0.39258	1	7379	2	0.36235	0.39863	0.54654	1	9982	2	0.1435
ALDH1A1	0.010725	0.035836	0.832432	816	4	0.6319	0.64577	0.70232	1	12647	1	0.086982
ALDH1A2	0.057813	0.13856	0.918589	2871	3	0.54931	0.081806	0.18304	0.954085	3662	2	0.3884
ALDH1A3	0.21652	0.36795	1	6984	2	0.30384	0.56732	0.66318	1	11960	1	-0.82788
ALDH1B1	0.58718	0.67487	1	12189	1	-0.18403	0.10602	0.22636	0.969669	4455	2	0.075287
ALDH1L1	0.0044862	0.015738	0.797698	370	2	0.48264	0.25633	0.40556	1	7533	2	0.31124
ALDH1L2	0.50148	0.63733	1	11560	1	0.014703	0.89546	0.89515	1	16058	0	-0.041351
ALDH2	0.90387	0.90353	1	16201	0	-0.12584	0.9557	0.95562	1	17233	0	-0.13779
ALDH3A1	0.62731	0.69478	1	12510	1	-0.82227	0.39244	0.54032	1	9882	2	0.21665
ALDH3A2	0.0055045	0.015115	0.797698	449	3	1.2607	0.73415	0.73482	1	13561	1	-0.14168
ALDH3B1	0.034332	0.092976	0.883683	2006	3	0.87429	0.81908	0.8201	1	14684	1	-0.55728
ALDH3B2	0.75347	0.76942	1	13864	1	0.0061993	0.79384	0.79879	1	14325	1	-0.57442
ALDH4A1	0.84175	0.84112	1	15089	1	-0.17407	0.197	0.34705	1	6557	1	-0.41544
ALDH5A1	0.72046	0.74738	1	13456	1	-0.053874	0.097865	0.21198	0.966922	4180	2	0.18022
ALDH6A1	0.5266	0.6477	1	11732	1	-0.024841	0.36924	0.51721	1	9485	1	0.051331
ALDH7A1	0.74898	0.76628	1	13808	1	-0.32555	0.85543	0.85492	1	15343	0	-0.1331
ALDH8A1	0.047921	0.11957	0.909566	2509	1	-0.99517	0.96537	0.96531	1	17441	0	-0.29287
ALDH9A1	0.078967	0.17811	0.940647	3605	3	0.49881	0.62429	0.69119	1	12446	1	-0.032577
ALDOA	1	1	1	19110	0	-8.1511	1	1	1	19076	0	-3.9646
ALDOB	0.54031	0.65355	1	11828	1	-0.12141	0.63517	0.69674	1	12548	1	-0.0057038
ALDOC	0.82277	0.8237	1	14775	1	-0.81003	0.87015	0.86972	1	15598	0	-0.24532
ALG1	0.9927	0.99276	1	18147	0	-4.1043	0.99997	0.99997	1	18901	0	-4.1103
ALG10	0.83335	0.83322	1	14952	1	-0.4492	0.94035	0.94029	1	16921	0	-1.0231
ALG10B	0.18852	0.34034	0.993789	6524	1	-0.63807	0.35374	0.50183	1	9210	1	-0.44734
ALG11	0.99979	0.99979	1	18746	0	-5.3943	0.99872	0.99871	1	18501	0	-4.3509
ALG12	0.80934	0.81211	1	14579	1	-0.14657	0.025395	0.074489	0.858929	1649	3	0.79266
ALG13	0.99821	0.99823	1	18450	0	-3.8115	0.83904	0.83843	1	15032	1	-6.5868
ALG14	0.9065	0.90621	1	16252	0	-0.62418	0.94177	0.9417	1	16956	0	-3.5546
ALG1L	0.70895	0.74012	1	13333	1	-0.68968	0.99964	0.99964	1	18670	0	-1.753
ALG1L2	0.049071	0.12174	0.910641	2554	2	-2.1988	0.31862	0.46683	1	8594	2	-0.44728
ALG2	0.99991	0.99991	1	18817	0	-7.1226	0.99991	0.99991	1	18800	0	-6.5391
ALG3	0.39988	0.54823	1	10028	2	0.2687	0.94966	0.94959	1	17117	0	-0.1596
ALG5	0.99651	0.99651	1	18327	0	-4.5157	0.9775	0.97753	1	17702	0	-1.3784
ALG6	0.99346	0.9935	1	18175	0	-1.4744	0.99934	0.99934	1	18589	0	-2.1932
ALG8	0.76517	0.7777	1	14008	1	-0.1089	0.93059	0.93036	1	16748	0	-1.2047
ALG9	0.30127	0.45077	1	8380	1	-0.96959	0.59202	0.67499	1	12149	1	-0.38996
ALK	0.11073	0.23473	0.959023	4671	2	0.73733	0.98787	0.9879	1	17979	0	-1.0937
ALKBH1	0.061228	0.14501	0.920419	3003	3	0.64513	0.50377	0.63545	1	11498	1	-0.60477
ALKBH2	0.2282	0.37934	1	7163	2	0.19063	0.46556	0.61311	1	11101	1	0.13289
ALKBH3	0.32	0.46908	1	8693	1	-0.74374	0.056787	0.13631	0.926501	2809	2	0.33719
ALKBH4	0.0088703	0.030025	0.822455	689	3	0.57682	0.2833	0.43207	1	7994	1	-0.12817
ALKBH5	0.0067035	0.023105	0.813244	538	1	0.012258	0.38318	0.53115	1	9724	1	0.11199
ALKBH6	0.57727	0.6702	1	12114	1	-0.22122	0.14877	0.29903	0.987042	5770	3	0.35117
ALKBH7	0.11256	0.23792	0.95922	4721	1	-3.6161	0.43769	0.58538	1	10658	2	0.11777
ALKBH8	0.38653	0.53494	1	9798	2	-0.056966	0.011296	0.037633	0.796547	901	4	0.71897
ALLC	0.80987	0.81255	1	14586	1	0.079654	0.051308	0.12578	0.917841	2615	3	0.76169
ALMS1	0.75224	0.76859	1	13846	1	-0.158	0.36181	0.50984	1	9356	2	-0.017899
ALOX12	0.086881	0.19239	0.94697	3870	3	0.50011	0.018488	0.059452	0.824356	1372	4	0.61092
ALOX12B	0.32966	0.47868	1	8851	2	0.088816	0.8575	0.85704	1	15373	0	-0.011102
ALOX15	0.91489	0.91469	1	16401	0	-0.1551	0.092424	0.20228	0.962772	4006	3	0.39297
ALOX15B	0.84608	0.84546	1	15162	1	-0.94224	0.30794	0.45631	1	8426	2	0.068497
ALOX5	0.012988	0.04281	0.832432	972	2	0.27396	0.33588	0.48397	1	8893	2	0.32285
ALOX5AP	0.1499	0.30084	0.978546	5859	2	0.25819	0.11517	0.24225	0.972039	4737	3	0.35564
ALOXE3	0.95365	0.95354	1	17147	0	-0.26774	0.97955	0.9796	1	17767	0	-0.61361
ALPI	0.41864	0.56678	1	10338	2	-0.40905	0.90249	0.90213	1	16190	0	-0.39574
ALPK1	0.76563	0.77803	1	14015	1	-0.1751	0.87451	0.87407	1	15667	0	-0.18326
ALPK2	0.61582	0.68894	1	12414	1	-1.2344	0.057382	0.13743	0.927106	2830	2	0.063071
ALPK3	0.14591	0.29433	0.975421	5748	2	0.47997	0.32341	0.47154	1	8692	2	0.31191
ALPL	0.75624	0.77133	1	13889	1	-0.012562	0.007204	0.024717	0.770746	608	4	0.46165
ALPP	0.46105	0.60872	1	11076	1	-0.12689	0.058289	0.13915	0.927106	2866	3	0.35264
ALPPL2	0.58415	0.67344	1	12163	1	-0.42422	0.89327	0.89295	1	16019	0	-0.19724
ALS2	0.16508	0.31735	0.984124	6145	2	0.49131	0.94266	0.94258	1	16974	0	-0.34686
ALS2CL	0.53614	0.65175	1	11801	1	-0.88708	0.41777	0.56559	1	10307	2	0.052442
ALS2CR11	0.052913	0.12927	0.916152	2692	2	0.12668	0.77167	0.78164	1	14022	1	-0.039897
ALS2CR12	0.48613	0.63125	1	11455	1	-0.053843	0.93108	0.93084	1	16759	0	-0.26283
ALX1	0.039874	0.10396	0.894625	2213	2	0.20977	0.47502	0.62251	1	11266	2	-0.23682
ALX3	0.15213	0.30454	0.979646	5923	3	0.32517	0.10494	0.22447	0.969669	4419	2	0.2948
ALX4	0.9428	0.94271	1	16933	0	-0.07634	0.4547	0.60229	1	10918	2	0.27474
ALYREF	0.00085599	0.0031234	0.64644	90	1	-3.5968	0.03631	0.096477	0.892532	2056	1	-1.7143
AMACR	0.15356	0.30604	0.980801	5946	2	0.16652	0.071898	0.16478	0.938474	3346	3	0.72095
AMBN	0.26577	0.41604	1	7801	1	0.0068646	0.047488	0.11836	0.907906	2479	3	0.64307
AMBP	0.37799	0.52654	1	9648	1	-1.2798	0.016424	0.053328	0.816363	1241	2	-0.44419
AMBRA1	0.14219	0.28819	0.973176	5644	2	0.50966	0.55038	0.65544	1	11824	1	-0.53151
AMD1	0.95099	0.9509	1	17093	0	-0.62078	0.73167	0.75341	1	13535	1	-0.34801
AMDHD1	0.12084	0.25211	0.966498	4979	3	0.42887	0.27059	0.41949	1	7793	2	0.19254
AMDHD2	0.30566	0.45501	1	8442	1	-0.81251	0.41427	0.56206	1	10252	2	0.22553
AMELX	0.95063	0.95057	1	17084	0	-0.42197	0.23338	0.38297	1	7165	2	0.34617
AMELY	0.2698	0.41992	1	7869	2	0.26689	0.11686	0.24513	0.972798	4807	3	0.44548
AMER1	0.46534	0.61296	1	11147	2	0.31947	0.53243	0.64752	1	11702	1	-0.85128
AMER2	0.27767	0.42769	1	7988	2	0.011575	0.17793	0.32821	1	6244	2	0.52443
AMER3	0.63857	0.70051	1	12612	1	-0.70292	0.14458	0.29215	0.984793	5654	1	-1.2654
AMFR	0.60762	0.68482	1	12356	1	-0.058622	0.88306	0.88263	1	15825	0	-0.025654
AMH	0.17074	0.32289	0.987423	6230	2	0.26527	0.054227	0.13147	0.922831	2719	3	0.69254
AMHR2	0.94883	0.94877	1	17047	0	-0.74691	0.36504	0.51302	1	9411	1	-0.46839
AMICA1	0.37999	0.5285	1	9681	2	0.23565	0.34535	0.49348	1	9059	2	0.12171
AMIGO1	0.47312	0.62063	1	11280	1	-0.37258	0.55193	0.65614	1	11839	1	-0.25872
AMIGO2	0.30915	0.45848	1	8508	2	0.039127	0.8188	0.81986	1	14681	1	-0.27972
AMIGO3	0.73197	0.75482	1	13576	1	-0.12966	0.69666	0.73123	1	13149	1	-0.18427
AMMECR1	0.98345	0.98347	1	17849	0	-0.77299	0.39498	0.54289	1	9924	1	-0.22887
AMMECR1L	0.92834	0.92814	1	16655	0	-0.28753	0.74202	0.76038	1	13668	1	-0.80359
AMN	0.84109	0.84049	1	15075	1	-0.26031	0.41529	0.56308	1	10266	2	0.12424
AMN1	0.39148	0.53983	1	9892	2	0.23072	0.59744	0.67764	1	12192	1	0.11587
AMOT	0.0057502	0.019993	0.799	474	4	1.1227	0.13584	0.27757	0.979534	5403	3	0.40084
AMOTL1	0.11272	0.23822	0.95922	4729	2	0.068316	0.022254	0.067986	0.847392	1527	3	0.66235
AMOTL2	0.00094365	0.003442	0.64644	100	4	0.93722	0.11509	0.24211	0.972039	4735	3	0.56036
AMPD1	0.35909	0.50782	1	9314	1	-0.84928	0.35131	0.49941	1	9166	1	-0.40107
AMPD2	0.0007004	0.0025702	0.643371	75	1	-0.37076	0.00033723	0.0012409	0.539041	44	2	0.15811
AMPD3	0.72366	0.74942	1	13496	1	-0.42129	0.89228	0.89196	1	16005	0	-0.52245
AMPH	0.047371	0.11849	0.908144	2490	2	0.41418	0.011162	0.037225	0.796547	887	4	0.92553
AMT	0.013502	0.044391	0.832432	1008	3	0.47981	0.30961	0.45797	1	8460	2	0.16888
AMTN	0.005172	0.018066	0.797698	428	4	0.60265	0.44706	0.5947	1	10795	2	0.2228
AMY1A	0.82557	0.82614	1	14817	1	-0.83975	0.70456	0.736	1	13220	1	-1.2788
AMY1B	0.7901	0.79643	1	14314	1	-1.5981	0.70802	0.73815	1	13258	1	-0.6716
AMY1C	0.22543	0.37663	1	7120	1	0.18374	0.89019	0.88988	1	15959	0	-0.85444
AMY2A	0.56207	0.66327	1	11998	1	-2.0541	0.058077	0.13874	0.927106	2855	1	-0.82926
AMY2B	0.45478	0.60251	1	10974	2	-0.98248	0.80458	0.80767	1	14472	1	-0.82241
AMZ1	0.14727	0.29655	0.975421	5786	2	0.38152	0.37626	0.52424	1	9598	2	0.26722
AMZ2	0.38223	0.53075	1	9717	1	-0.44337	0.20137	0.35133	1	6625	2	0.34711
ANAPC1	0.60503	0.68359	1	12334	1	-1.5084	0.32755	0.4757	1	8761	1	-1.5237
ANAPC10	0.80337	0.80714	1	14499	1	-1.6108	0.59737	0.67761	1	12191	1	-0.68432
ANAPC11	1	1	1	19111	0	-8.2812	1	1	1	19113	0	-8.2884
ANAPC13	0.98589	0.98589	1	17921	0	-0.99604	0.7759	0.78473	1	14075	1	-0.44168
ANAPC15	0.70961	0.74055	1	13338	1	-2.7027	0.9877	0.98772	1	17974	0	-2.5669
ANAPC16	0.70899	0.74015	1	13334	1	0.080986	0.2201	0.3699	1	6940	2	0.326
ANAPC2	0.49501	0.63474	1	11517	1	-3.4219	0.81828	0.8194	1	14673	1	-3.9831
ANAPC4	0.44479	0.59262	1	10813	2	-0.44935	0.74742	0.76413	1	13726	1	-1.3266
ANAPC5	0.99998	0.99998	1	18967	0	-4.4065	0.61658	0.68723	1	12382	1	-6.5272
ANAPC7	0.4067	0.55494	1	10148	1	0.01307	0.8811	0.88062	1	15789	0	-0.45741
ANG	0.093851	0.20499	0.947751	4118	3	0.42141	0.62596	0.69206	1	12462	1	0.028161
ANGEL1	0.34009	0.48901	1	9006	2	0.24399	0.83365	0.83334	1	14932	1	-0.80785
ANGEL2	0.016423	0.053317	0.83401	1212	3	0.88273	0.41547	0.56325	1	10269	1	-0.2412
ANGPT1	0.65541	0.70935	1	12785	1	-0.12375	0.83167	0.8315	1	14893	1	-0.4193
ANGPT2	0.0064327	0.022246	0.813244	516	4	1.014	0.0053229	0.018578	0.765971	460	2	0.73468
ANGPT4	0.12078	0.25202	0.966498	4975	1	-0.068657	0.71584	0.74306	1	13360	1	0.11107
ANGPTL1	0.42022	0.56831	1	10358	2	0.16468	0.39594	0.54381	1	9942	2	0.29133
ANGPTL2	0.0040158	0.014167	0.797698	338	2	0.34964	0.58771	0.67286	1	12113	1	-0.087529
ANGPTL3	0.9374	0.93736	1	16831	0	-0.32976	0.79375	0.79872	1	14322	1	-0.010813
ANGPTL4	0.3483	0.49713	1	9143	2	0.19593	0.4195	0.56728	1	10347	1	-2.1198
ANGPTL5	0.42196	0.57007	1	10388	2	0.23541	0.74076	0.7595	1	13646	1	-0.027107
ANGPTL6	0.80966	0.81238	1	14583	1	-0.17404	0.93871	0.93867	1	16898	0	-0.40424
ANGPTL7	0.56964	0.66667	1	12058	1	-0.17132	0.37092	0.51888	1	9512	1	-0.11789
ANHX	0.98276	0.98279	1	17827	0	-0.69426	0.10047	0.21657	0.967684	4271	2	0.37258
ANK1	0.20457	0.35608	0.998848	6791	2	0.29716	0.26827	0.41722	1	7752	2	0.11472
ANK2	0.98311	0.98314	1	17841	0	-0.49813	0.94347	0.94337	1	16996	0	-1.4626
ANK3	0.18599	0.33791	0.992977	6484	2	-0.18233	0.26547	0.41451	1	7710	2	-0.090819
ANKAR	0.72306	0.74903	1	13490	1	-0.31107	0.17629	0.32663	1	6221	1	-0.17008
ANKDD1A	0.89448	0.89416	1	16010	0	-1.175	0.93859	0.93855	1	16896	0	-1.239
ANKDD1B	0.32442	0.47348	1	8774	2	0.35422	0.14066	0.28564	0.981139	5545	3	0.33527
ANKEF1	0.58383	0.67329	1	12162	1	-0.028075	0.25884	0.40803	1	7586	2	-0.013873
ANKFN1	0.38477	0.53323	1	9767	1	-0.0060788	0.37279	0.52077	1	9538	2	-0.40313
ANKFY1	0.64739	0.70512	1	12700	1	-0.49632	0.67785	0.72016	1	12963	1	-0.33027
ANKH	0.078019	0.17637	0.940631	3564	2	0.38701	0.093438	0.20407	0.963893	4039	2	0.27037
ANKHD1	0.26969	0.41982	1	7865	1	-0.40591	0.96626	0.9662	1	17464	0	-0.58321
ANKHD1-EIF4EBP3	0.86136	0.8609	1	15409	0	-0.75869	0.85271	0.85213	1	15291	0	-0.75091
ANKIB1	0.15741	0.3098	0.980865	6014	2	0.49075	0.007302	0.025031	0.770746	618	4	0.68273
ANKK1	0.291	0.44072	1	8201	2	-0.29275	0.91189	0.91171	1	16376	0	-0.27382
ANKLE1	0.84559	0.84496	1	15144	1	0.10848	0.94766	0.94762	1	17083	0	-0.43318
ANKLE2	0.9994	0.99941	1	18603	0	-4.6083	0.99844	0.99846	1	18463	0	-3.5205
ANKMY1	0.82233	0.82331	1	14772	1	-0.3579	0.4129	0.56071	1	10226	1	-0.17006
ANKMY2	0.0025257	0.0090279	0.731142	236	4	0.79096	0.078975	0.17789	0.949441	3573	3	0.70606
ANKRA2	0.088714	0.19576	0.94697	3939	2	-0.16132	0.077619	0.17537	0.94894	3522	3	0.60218
ANKRD1	0.017078	0.055303	0.83401	1256	2	0.90667	0.2929	0.44149	1	8165	2	0.31386
ANKRD10	0.82662	0.82711	1	14830	1	-2.2562	0.9086	0.90833	1	16312	0	-0.3621
ANKRD11	0.7539	0.76972	1	13869	1	0.1459	0.40906	0.55691	1	10156	1	0.05441
ANKRD12	0.38553	0.53396	1	9783	1	0.049201	0.014309	0.046865	0.816363	1093	3	0.72154
ANKRD13A	0.32867	0.47769	1	8835	2	0.46399	0.36384	0.51181	1	9399	1	-0.11705
ANKRD13B	0.71507	0.7439	1	13396	1	-1.0093	0.75853	0.77193	1	13862	1	-0.39021
ANKRD13C	0.44514	0.59298	1	10818	2	0.023757	0.20384	0.35373	1	6666	2	0.04091
ANKRD13D	0.7658	0.77817	1	14017	1	0.19356	0.35684	0.50486	1	9258	1	-0.58592
ANKRD16	0.33033	0.47934	1	8861	2	0.38923	0.3083	0.45667	1	8431	2	0.15461
ANKRD17	0.027451	0.079095	0.864939	1741	3	0.64116	0.066581	0.15482	0.936721	3150	3	0.60491
ANKRD18A	0.5799	0.67145	1	12131	1	-0.7086	0.073951	0.16857	0.944184	3402	1	-0.17212
ANKRD18B	0.91327	0.91306	1	16374	0	-0.22908	0.88915	0.88882	1	15944	0	-0.076607
ANKRD2	0.72161	0.74811	1	13472	1	-0.13746	0.06628	0.15427	0.936721	3135	3	0.6827
ANKRD20A1	0.99961	0.99961	1	18662	0	-2.6827	0.99479	0.99484	1	18240	0	-6.0578
ANKRD20A2	0.95328	0.95316	1	17138	0	-0.61706	0.76457	0.77635	1	13936	1	-0.76636
ANKRD20A3	0.97071	0.97065	1	17530	0	-3.1118	0.98625	0.98624	1	17931	0	-1.6299
ANKRD20A4	0.73992	0.76006	1	13676	1	-1.9394	0.96518	0.96512	1	17437	0	-1.7631
ANKRD22	0.43928	0.58717	1	10730	2	0.080232	0.16402	0.31437	0.99578	6017	1	-0.56444
ANKRD23	0.61066	0.68634	1	12374	1	-0.13431	0.55871	0.65921	1	11895	1	-0.4893
ANKRD24	0.59862	0.68044	1	12270	1	-0.54213	0.75338	0.76834	1	13809	1	-0.33691
ANKRD26	0.0027704	0.0098645	0.748581	251	3	0.90612	0.38833	0.53622	1	9816	1	0.12197
ANKRD27	0.52897	0.6487	1	11750	1	-0.070407	0.87839	0.87797	1	15739	0	-0.35188
ANKRD28	0.30175	0.45124	1	8384	1	-0.11407	0.80171	0.80524	1	14436	1	-0.11683
ANKRD30A	0.017975	0.057908	0.83401	1320	4	0.90174	0.025668	0.075044	0.858929	1664	2	0.25343
ANKRD30B	0.82973	0.82987	1	14879	1	-0.091222	0.36148	0.50949	1	9346	2	0.12089
ANKRD31	0.71884	0.74632	1	13442	1	-0.31663	0.20245	0.35241	1	6644	2	0.2143
ANKRD32	0.81312	0.81534	1	14625	1	-0.90911	0.60587	0.6818	1	12272	1	-0.60599
ANKRD33	0.46539	0.61301	1	11148	2	0.19923	0.83862	0.83802	1	15024	1	-0.61534
ANKRD33B	0.022817	0.069633	0.847685	1564	2	0.51273	0.048902	0.12106	0.909015	2544	3	0.70062
ANKRD34A	0.010467	0.035033	0.832432	799	3	0.47187	0.57764	0.66801	1	12031	1	-0.53604
ANKRD34B	0.96379	0.96374	1	17354	0	-0.49508	0.94898	0.94892	1	17105	0	-0.66818
ANKRD34C	0.15145	0.3034	0.978737	5905	2	0.043477	0.075767	0.17196	0.94593	3461	3	0.57356
ANKRD35	0.25791	0.40838	1	7676	2	0.1137	0.12733	0.26306	0.973356	5145	2	0.35602
ANKRD36	0.95361	0.9535	1	17145	0	-0.96592	0.51719	0.64102	1	11592	1	-1.5106
ANKRD36B	0.013193	0.043422	0.832432	988	2	-0.16127	0.12037	0.25118	0.973356	4915	1	-0.54305
ANKRD37	0.7348	0.75668	1	13611	1	-0.1563	0.51357	0.63943	1	11566	1	-0.19735
ANKRD39	0.40566	0.55392	1	10125	1	-1.1439	0.58889	0.67344	1	12118	1	-0.17792
ANKRD40	0.85087	0.85029	1	15242	0	-0.2412	0.98697	0.98699	1	17950	0	-0.6849
ANKRD42	0.096238	0.18339	0.943249	4199	1	-0.043814	0.29879	0.43499	1	8269	2	0.19516
ANKRD44	0.96922	0.96915	1	17490	0	-0.44004	0.82987	0.8298	1	14858	1	-0.23703
ANKRD45	0.14117	0.28649	0.973176	5608	3	0.3006	0.024316	0.072279	0.855009	1611	3	0.54419
ANKRD46	0.95807	0.95802	1	17238	0	-0.19528	0.21816	0.36798	1	6906	1	-0.94588
ANKRD49	0.95026	0.9502	1	17076	0	-0.60683	0.18994	0.34008	1	6444	1	-0.9498
ANKRD50	0.88412	0.88369	1	15806	0	0.025812	0.94812	0.94809	1	17088	0	-0.14938
ANKRD52	0.075428	0.17153	0.940545	3478	2	0.69783	0.0025559	0.0091289	0.710486	245	4	0.97413
ANKRD53	0.35747	0.50618	1	9288	2	0.19465	0.78584	0.79241	1	14212	1	0.13023
ANKRD54	0.71472	0.74366	1	13391	1	-0.37471	0.31944	0.46763	1	8613	2	0.061057
ANKRD55	0.27085	0.42096	1	7887	2	0.4434	0.30929	0.45766	1	8450	1	-0.88479
ANKRD6	0.70691	0.7389	1	13307	1	-0.22983	0.74955	0.76562	1	13755	1	-0.067681
ANKRD60	0.90225	0.90189	1	16170	0	-0.92174	0.81736	0.81862	1	14656	1	-0.20799
ANKRD61	0.059873	0.14248	0.920419	2949	2	0.43704	0.136	0.27784	0.97966	5406	3	0.2154
ANKRD62	0.073739	0.16843	0.938823	3424	2	0.45622	0.25203	0.40127	1	7474	2	0.24282
ANKRD63	0.89514	0.89485	1	16025	0	-0.27086	0.82802	0.8281	1	14823	1	-0.60942
ANKRD65	0.43809	0.586	1	10709	1	0.27555	0.11027	0.23378	0.972039	4575	3	0.76773
ANKRD66	0.022359	0.068682	0.847461	1546	3	0.79482	0.13185	0.27081	0.977173	5284	3	0.45158
ANKRD7	0.26373	0.41404	1	7769	2	0.42936	0.30274	0.4512	1	8333	1	0.12681
ANKRD9	0.52974	0.64902	1	11758	1	-0.14157	0.17296	0.32328	0.999369	6168	2	0.31729
ANKS1A	0.38109	0.52961	1	9697	2	0.12343	0.029814	0.083398	0.874375	1817	3	0.60443
ANKS1B	0.44359	0.59142	1	10796	2	0.20056	0.15228	0.30285	0.9896	5830	2	0.29029
ANKS3	0.29735	0.44685	1	8310	1	-0.27212	0.04461	0.11286	0.903343	2385	1	-0.47438
ANKS4B	0.74734	0.76516	1	13781	1	-0.46295	0.5413	0.65136	1	11760	1	0.024355
ANKS6	0.16545	0.31771	0.984124	6150	2	0.43604	0.86957	0.86914	1	15585	0	-0.32733
ANKUB1	0.39895	0.54732	1	10011	2	-0.049761	0.2739	0.42283	1	7845	1	0.1252
ANKZF1	0.10453	0.22383	0.954627	4471	3	0.48093	0.60281	0.68032	1	12237	1	-0.040223
ANLN	0.36579	0.51442	1	9431	1	-0.38146	0.1211	0.25247	0.973356	4941	2	0.042378
ANO1	0.11163	0.2363	0.95922	4693	3	0.62042	0.4307	0.5785	1	10531	2	-0.21537
ANO10	0.43827	0.58616	1	10712	1	0.24335	0.97771	0.97775	1	17709	0	-0.41972
ANO2	0.16996	0.32214	0.987173	6217	2	0.42893	0.038218	0.10032	0.892532	2141	3	0.63792
ANO3	0.76016	0.77411	1	13944	1	-0.33599	0.71079	0.73986	1	13290	1	0.11618
ANO4	0.95688	0.95681	1	17213	0	-0.69407	0.36975	0.51773	1	9493	1	0.0020218
ANO5	0.14685	0.29588	0.975421	5774	2	0.086608	0.044456	0.11257	0.903343	2378	2	0.19541
ANO6	0.1799	0.33193	0.992178	6373	1	-0.71896	0.45866	0.60623	1	10972	2	0.20384
ANO7	0.90635	0.90606	1	16250	0	-0.30863	0.50758	0.63705	1	11522	1	0.13333
ANO8	0.36993	0.51852	1	9499	1	-0.30279	0.38486	0.53278	1	9753	2	0.20521
ANO9	0.36566	0.5143	1	9430	1	0.14562	0.235	0.38458	1	7193	2	0.37477
ANOS1	0.53136	0.64969	1	11765	1	0.14126	0.35303	0.50111	1	9192	2	0.20519
ANP32A	0.38538	0.53383	1	9775	2	-1.0931	0.82909	0.82907	1	14843	1	-1.0592
ANP32B	0.1356	0.27723	0.971114	5443	1	0.019811	0.85733	0.85685	1	15369	0	0.10936
ANP32C	0.57248	0.66795	1	12076	1	0.19324	0.2265	0.37621	1	7035	2	-0.13804
ANP32D	0.10346	0.22196	0.952618	4440	2	0.57414	0.23206	0.38171	1	7134	2	0.088848
ANP32E	0.57368	0.66853	1	12086	1	-0.43821	0.77606	0.78485	1	14078	1	0.032202
ANPEP	0.31278	0.46211	1	8587	1	-0.047735	0.0045608	0.016001	0.756877	401	4	1.0219
ANTXR1	0.078433	0.17712	0.940631	3585	3	0.8204	0.60266	0.68024	1	12233	1	0.14748
ANTXR2	0.63863	0.70055	1	12613	1	-0.070107	0.32169	0.46984	1	8660	2	0.064161
ANTXRL	0.11077	0.2348	0.959087	4672	2	0.60369	0.012437	0.04109	0.802373	965	4	0.86745
ANXA1	0.043792	0.11166	0.90504	2356	3	0.70669	0.058877	0.14026	0.928223	2884	2	0.49167
ANXA10	0.078443	0.17714	0.940631	3587	3	0.61423	0.28832	0.437	1	8078	2	0.14503
ANXA11	0.0014348	0.0051862	0.703427	139	3	1.2464	9.5546e-05	0.00036391	0.347772	20	4	1.5102
ANXA13	0.055603	0.13438	0.917943	2783	2	0.43118	0.29989	0.44838	1	8292	1	0.028472
ANXA2	0.14002	0.28461	0.973176	5569	3	0.43719	0.94731	0.94729	1	17071	0	-0.15179
ANXA2R	0.17773	0.28725	0.973176	6344	2	0.71568	0.87972	0.8798	1	15761	0	-1.1162
ANXA3	0.32912	0.47816	1	8844	1	-2.9242	0.33072	0.47887	1	8812	2	0.43001
ANXA4	0.038835	0.10192	0.892748	2178	2	0.33501	0.090637	0.19906	0.960025	3955	3	0.47419
ANXA5	0.80496	0.80848	1	14516	1	-0.075158	0.13095	0.26923	0.975468	5260	3	0.4283
ANXA6	0.18091	0.33293	0.992242	6391	2	0.059597	0.6717	0.71667	1	12904	1	-0.93174
ANXA7	0.0063348	0.021915	0.813244	511	4	0.90968	0.11679	0.24502	0.972795	4805	3	0.35708
ANXA8	0.35993	0.50864	1	9331	1	-0.72923	0.32709	0.47525	1	8752	2	0.076548
ANXA8L1	0.004581	0.016064	0.797698	380	2	-0.021866	0.21252	0.36245	1	6810	2	0.2554
ANXA9	0.090604	0.19919	0.947224	4010	3	0.52182	0.86314	0.86272	1	15478	0	-0.051202
AOAH	0.62313	0.69268	1	12481	1	-0.68291	0.125	0.25912	0.973356	5065	2	0.1904
AOC1	0.07234	0.16588	0.937428	3379	3	0.82273	0.75965	0.77276	1	13879	1	-0.40229
AOC2	0.13054	0.26859	0.969911	5277	3	0.35646	0.02526	0.074214	0.858929	1646	2	0.17627
AOC3	0.15422	0.30666	0.980865	5957	2	0.27334	0.42571	0.57348	1	10454	2	0.38887
AOX1	0.42766	0.57573	1	10517	1	-1.2789	0.39797	0.54587	1	9971	2	0.11446
AP1AR	0.066799	0.15553	0.933318	3182	3	0.45048	0.71385	0.74176	1	13331	1	-0.22253
AP1B1	0.80556	0.809	1	14527	1	-0.33786	0.87034	0.86993	1	15602	0	-0.63776
AP1G1	0.88283	0.8824	1	15779	0	-1.1842	0.73457	0.75535	1	13564	1	-0.15358
AP1G2	0.12726	0.263	0.967945	5183	3	0.56489	0.072033	0.16504	0.93934	3348	3	0.67024
AP1M1	0.17171	0.32386	0.988642	6240	1	-1.0168	0.71198	0.74057	1	13306	1	-0.13353
AP1M2	0.89043	0.89009	1	15933	0	-0.16682	0.45973	0.60732	1	10992	1	-0.45285
AP1S1	0.061552	0.14564	0.92205	3011	2	0.42414	0.99336	0.99341	1	18174	0	-2.0343
AP1S2	0.46742	0.615	1	11190	1	-0.1623	0.032229	0.088269	0.883357	1903	3	0.71243
AP1S3	0.89443	0.89412	1	16008	0	0.068065	0.50037	0.63408	1	11475	1	-0.43284
AP2A1	0.012713	0.041954	0.832432	953	3	1.0649	0.010715	0.035802	0.794067	858	4	0.66201
AP2A2	0.3737	0.52228	1	9573	2	0.28493	0.053781	0.13062	0.922831	2698	3	0.72021
AP2B1	0.87642	0.87598	1	15673	0	-0.89301	0.8681	0.86768	1	15562	0	-0.48821
AP2M1	0.99011	0.99012	1	18051	0	-1.1599	0.087251	0.19286	0.956577	3846	1	-0.23819
AP2S1	0.99959	0.9996	1	18653	0	-1.8061	0.21016	0.36004	1	6768	2	-0.18274
AP3B1	0.78082	0.78925	1	14204	1	-0.28142	0.558	0.6589	1	11889	1	-0.39522
AP3B2	0.095471	0.2079	0.948862	4173	2	0.24088	0.41083	0.55867	1	10183	2	0.3015
AP3D1	0.87981	0.87934	1	15729	0	-0.1558	0.26129	0.4104	1	7631	2	0.2899
AP3M1	0.83933	0.83881	1	15044	1	0.0054987	0.79272	0.79787	1	14304	1	-0.24196
AP3M2	0.93971	0.93968	1	16869	0	-0.34283	0.9839	0.98389	1	17868	0	-1.0267
AP3S1	0.43947	0.58736	1	10736	2	0.12598	0.12456	0.25839	0.973356	5052	2	0.12123
AP3S2	0.2098	0.36126	1	6870	2	0.43583	0.46342	0.61097	1	11062	2	-0.44868
AP4B1	0.60213	0.68217	1	12304	1	-0.050037	0.81536	0.81689	1	14619	1	0.057664
AP4E1	0.91692	0.91672	1	16440	0	-0.64016	0.4084	0.55626	1	10144	2	0.039816
AP4M1	0.059805	0.14235	0.920419	2946	3	0.79227	0.86874	0.86831	1	15569	0	-0.013332
AP4S1	0.14062	0.2856	0.973176	5591	3	0.55312	0.0075801	0.025956	0.777528	636	1	-0.072758
AP5B1	0.45816	0.60587	1	11030	2	-0.46925	0.9152	0.91499	1	16432	0	-0.62471
AP5M1	0.34897	0.49776	1	9153	2	0.12135	0.029529	0.082806	0.871519	1810	2	-0.19112
AP5S1	0.22925	0.38043	1	7178	2	0.18737	0.07772	0.17556	0.94894	3525	3	0.38278
AP5Z1	0.12666	0.26198	0.967945	5160	2	0.42356	0.015933	0.051813	0.816363	1201	4	0.56095
APAF1	0.12322	0.25617	0.967945	5038	3	0.58767	0.0028465	0.010141	0.717387	267	4	0.78263
APBA1	0.19445	0.34619	0.996283	6608	2	0.13955	0.3795	0.52747	1	9665	2	0.14227
APBA2	0.28875	0.4385	1	8167	2	-0.12927	0.82996	0.82988	1	14862	1	-1.0177
APBA3	0.12349	0.25665	0.967945	5051	2	0.24725	0.059685	0.14183	0.930339	2910	3	0.56245
APBB1	0.28278	0.43269	1	8069	2	0.3996	0.024131	0.071911	0.853684	1605	3	0.71638
APBB1IP	0.019406	0.062177	0.835939	1413	3	1.0014	0.0056661	0.019702	0.765971	483	3	1.0158
APBB2	0.39868	0.54704	1	10007	2	0.1463	0.053163	0.1294	0.922496	2679	2	0.50507
APBB3	0.71795	0.74574	1	13431	1	-0.19923	0.45287	0.60045	1	10888	2	0.06599
APC	0.12825	0.26476	0.969486	5212	3	0.37991	0.87581	0.87537	1	15691	0	-0.041968
APC2	0.0084063	0.028566	0.822455	660	1	-0.098216	0.048715	0.1207	0.9086	2538	3	0.55182
APCDD1	0.011529	0.038343	0.832432	873	2	0.63463	0.020528	0.064403	0.838512	1462	3	0.64004
APCDD1L	0.77207	0.78279	1	14090	1	-0.021009	0.086863	0.19216	0.956279	3833	2	0.16009
APCS	0.10997	0.23337	0.95885	4642	3	0.44672	0.0053531	0.018675	0.765971	462	4	0.71455
APEH	0.76326	0.77637	1	13983	1	-0.12555	0.20522	0.35512	1	6695	2	0.20895
APELA	0.87554	0.87509	1	15654	0	-0.25369	0.47985	0.62578	1	11332	1	-0.24896
APEX1	0.9111	0.91088	1	16331	0	-0.75806	0.30717	0.45556	1	8406	2	0.32085
APEX2	0.14632	0.29503	0.975421	5762	3	0.35799	0.61032	0.684	1	12316	1	-1.3298
APH1A	0.089402	0.197	0.94697	3966	3	0.91462	0.39409	0.54197	1	9907	2	0.0045506
APH1B	0.20616	0.35769	0.999054	6821	2	0.16386	0.94829	0.94826	1	17090	0	-0.50198
API5	0.94127	0.9412	1	16901	0	-0.23288	0.92943	0.92923	1	16718	0	-0.31382
APIP	0.66162	0.71274	1	12844	1	-0.82736	0.74791	0.76448	1	13733	1	-0.39118
APITD1	0.99355	0.99359	1	18185	0	-0.72204	0.9121	0.91192	1	16382	0	-0.77325
APITD1-CORT	0.36306	0.51171	1	9382	2	0.17923	0.91816	0.91795	1	16495	0	-0.12736
APLF	0.040693	0.10558	0.894625	2252	2	0.084172	0.0012623	0.0045817	0.628713	138	4	1.1279
APLN	0.38549	0.49291	1	9780	1	0.24304	0.3206	0.4562	1	8634	1	0.18214
APLNR	0.10281	0.22079	0.952375	4421	1	-0.13495	0.9056	0.9053	1	16244	0	0.088141
APLP1	0.071311	0.16398	0.936936	3340	1	-0.2685	0.12744	0.26325	0.973356	5148	2	0.51269
APLP2	0.18576	0.33769	0.992977	6478	2	0.46453	0.39604	0.54391	1	9944	2	0.016624
APMAP	0.13533	0.27675	0.971114	5435	2	0.012671	0.054209	0.13145	0.922831	2717	3	0.59535
APOA1	0.18337	0.33534	0.992479	6440	2	0.10736	0.29349	0.44206	1	8173	1	-0.0093433
APOA1BP	0.52346	0.64641	1	11709	1	-0.071405	0.45053	0.59815	1	10857	2	0.32862
APOA2	0.13857	0.2822	0.973176	5523	2	0.42898	0.20531	0.3552	1	6697	2	0.18502
APOA4	0.22508	0.37629	1	7113	2	0.13575	0.88641	0.88609	1	15892	0	-0.12483
APOA5	0.87158	0.8712	1	15590	0	-0.26954	0.18831	0.33843	1	6407	2	0.33171
APOB	0.0016036	0.0057985	0.731142	151	3	1.0255	0.002119	0.0076333	0.685702	212	3	0.95038
APOBEC1	0.78728	0.79426	1	14279	1	0.20256	0.12316	0.25598	0.973356	5013	2	0.26783
APOBEC2	0.99639	0.99641	1	18314	0	-1.2051	0.025031	0.073748	0.858929	1634	2	0.55167
APOBEC3A	0.13686	0.27934	0.973019	5476	2	0.58068	0.29984	0.44832	1	8288	2	0.41304
APOBEC3B	0.074012	0.16895	0.940059	3431	3	0.45463	0.95062	0.95056	1	17136	0	-0.2251
APOBEC3C	0.71584	0.74441	1	13405	1	-0.24504	0.72483	0.74889	1	13461	1	-0.091325
APOBEC3D	0.35602	0.50469	1	9265	2	-0.48978	0.74288	0.76096	1	13674	1	-0.052427
APOBEC3F	0.43262	0.58068	1	10616	2	0.040462	0.85529	0.85477	1	15338	0	-0.33459
APOBEC3G	0.9965	0.9965	1	18326	0	-1.2318	0.99222	0.99229	1	18130	0	-0.68544
APOBEC3H	0.91895	0.91876	1	16479	0	0.0099052	0.37089	0.51885	1	9511	2	0.12885
APOBEC4	0.91373	0.91352	1	16378	0	-0.17747	0.84976	0.84917	1	15242	0	-0.19607
APOBR	0.35494	0.50369	1	9246	2	-0.0086543	0.0013624	0.0049339	0.637176	148	3	0.89206
APOC1	0.42522	0.57329	1	10455	2	0.051622	0.036796	0.097452	0.892532	2081	3	0.68032
APOC2	0.085906	0.19068	0.94697	3830	3	0.93844	0.11276	0.23817	0.972039	4660	2	0.33926
APOC3	0.94384	0.94375	1	16955	0	-0.34263	0.69257	0.72883	1	13107	1	0.16153
APOC4	0.09758	0.21166	0.948862	4251	3	0.41702	0.15896	0.30941	0.992676	5942	2	0.21912
APOD	0.74072	0.76061	1	13688	1	-0.36361	0.097662	0.21162	0.966922	4175	3	0.45738
APOE	0.012304	0.040694	0.832432	925	2	0.60388	0.0021107	0.0075997	0.685702	210	4	1.1307
APOF	0.75391	0.76973	1	13870	1	-0.60067	0.59017	0.67408	1	12130	1	-0.47559
APOH	0.52389	0.64657	1	11712	1	-0.1348	0.15834	0.30881	0.992551	5928	2	0.27044
APOL1	0.92516	0.92495	1	16594	0	-0.086779	0.34969	0.49775	1	9138	2	-0.30891
APOL2	0.60568	0.68389	1	12338	1	-0.57814	0.16504	0.31544	0.996668	6034	2	0.15936
APOL3	0.89829	0.898	1	16093	0	-0.085093	0.11281	0.23825	0.972039	4663	3	0.36215
APOL4	0.020009	0.063794	0.83974	1447	3	0.59036	0.2049	0.35481	1	6689	2	0.4056
APOL5	0.083531	0.18643	0.94672	3756	3	0.47372	0.23445	0.38403	1	7177	1	-0.28684
APOL6	0.82871	0.82896	1	14863	1	-0.39329	0.0074347	0.025482	0.775549	627	4	0.99807
APOLD1	0.0014865	0.005367	0.712356	143	3	1.4368	0.086129	0.19089	0.956279	3800	3	0.53657
APOM	0.044214	0.11249	0.905272	2372	2	0.24234	0.012264	0.040579	0.802373	956	4	0.62552
APOO	0.10597	0.22642	0.958264	4508	2	0.338	0.40216	0.55009	1	10039	1	0.0015716
APOOL	0.005919	0.02055	0.8081	482	4	0.65616	0.0028551	0.010168	0.717387	269	3	1.1366
APOPT1	0.30115	0.45066	1	8378	2	0.37471	0.35729	0.50532	1	9267	2	0.0689
APP	0.0010812	0.0039233	0.659191	110	4	1.4127	1.2624e-05	4.4809e-05	0.171287	5	4	1.4371
APPBP2	0.56599	0.66505	1	12034	1	-0.49855	0.246	0.39535	1	7373	1	-0.18799
APPL1	0.48732	0.63173	1	11464	1	-0.50334	0.29039	0.43906	1	8117	1	-0.092551
APPL2	0.09426	0.20571	0.947751	4137	3	0.72764	0.038659	0.10118	0.892532	2165	3	0.87123
APRT	0.35329	0.5021	1	9219	1	-0.15449	0.14146	0.28695	0.981139	5569	3	0.27488
APTX	0.94846	0.94841	1	17039	0	-0.31316	0.095125	0.20711	0.964655	4096	3	0.33943
AQP1	0.73339	0.75577	1	13592	1	0.21003	0.68827	0.72628	1	13071	1	-0.016771
AQP10	0.42043	0.56852	1	10363	2	-0.36901	0.35284	0.50091	1	9190	2	-0.040237
AQP11	0.41494	0.5631	1	10283	2	-0.021857	0.28549	0.43422	1	8038	2	0.22227
AQP12A	0.14754	0.29699	0.975421	5800	1	-0.59011	0.072775	0.16641	0.940748	3371	1	-0.47965
AQP12B	0.5662	0.66514	1	12036	1	-0.41618	0.63416	0.69623	1	12540	1	-0.31131
AQP2	0.96914	0.96907	1	17486	0	-0.29922	0.93998	0.93996	1	16913	0	-0.46914
AQP3	0.95073	0.95066	1	17088	0	-0.64558	0.50014	0.63399	1	11474	1	-0.32742
AQP4	0.11211	0.23715	0.95922	4707	2	-0.27237	0.19807	0.34807	1	6572	2	0.39049
AQP5	0.72434	0.74986	1	13502	1	-0.68156	0.84445	0.84379	1	15136	1	-0.41591
AQP6	0.99823	0.99825	1	18452	0	-1.5064	0.72013	0.74584	1	13411	1	-0.36598
AQP7	0.98388	0.98387	1	17866	0	-1.2915	0.55355	0.65689	1	11858	1	-1.0245
AQP8	0.37847	0.527	1	9655	2	0.17361	0.016715	0.054186	0.816363	1260	3	0.77104
AQP9	0.3145	0.46375	1	8604	2	0.19863	0.32732	0.47547	1	8756	2	0.040183
AQR	0.99887	0.99885	1	18522	0	-6.8088	0.99961	0.99962	1	18661	0	-2.7437
AR	0.34981	0.49861	1	9163	2	0.29376	0.90845	0.90818	1	16306	0	-0.055008
ARAF	0.81884	0.82024	1	14710	1	-0.057867	0.037268	0.098402	0.892532	2099	1	-0.11483
ARAP1	0.83819	0.83774	1	15024	1	0.096827	0.88301	0.88258	1	15822	0	-0.55085
ARAP2	0.00035158	0.0012912	0.627173	39	3	1.6458	0.047044	0.11752	0.907906	2460	3	0.78158
ARAP3	0.73637	0.75769	1	13636	1	-0.3234	0.012321	0.04074	0.802373	960	2	0.74409
ARC	0.0093019	0.031391	0.825289	724	4	0.69233	0.22673	0.37643	1	7037	2	0.2232
ARCN1	0.89935	0.89904	1	16115	0	-1.7536	0.99519	0.99521	1	18266	0	-2.556
AREG	0.63782	0.7001	1	12606	1	0.021697	0.82831	0.82837	1	14829	1	0.017788
AREL1	0.38336	0.53186	1	9735	2	0.30184	0.82355	0.8241	1	14757	1	-0.13361
ARF1	0.1747	0.32683	0.988893	6290	1	-0.14071	0.19995	0.34992	1	6603	1	-1.4877
ARF3	0.44307	0.59092	1	10789	1	0.051588	0.013786	0.045242	0.813236	1059	3	0.794
ARF4	0.42437	0.57242	1	10434	2	0.1063	0.19432	0.34438	1	6516	2	0.15458
ARF5	0.02994	0.084079	0.875015	1829	3	0.84677	0.19043	0.34055	1	6452	1	-0.15747
ARF6	0.0091925	0.03104	0.822846	718	3	1.009	0.15213	0.30271	0.9896	5827	2	0.0080857
ARFGAP1	0.87992	0.87945	1	15730	0	0.12552	0.00047907	0.0017652	0.569227	58	3	1.3946
ARFGAP2	0.053125	0.12966	0.916152	2701	3	0.54817	0.89406	0.89374	1	16029	0	-0.41271
ARFGAP3	0.91139	0.91119	1	16341	0	-0.83009	0.88281	0.88238	1	15819	0	-0.71951
ARFGEF1	0.15872	0.31108	0.980865	6039	2	0.17436	0.34875	0.49681	1	9122	2	0.33451
ARFGEF2	0.68317	0.68959	1	13058	1	-0.716	0.92899	0.92912	1	16703	0	-0.69802
ARFGEF3	0.083316	0.18605	0.945979	3752	3	0.56581	0.52598	0.64477	1	11658	1	-0.020131
ARFIP1	0.050835	0.12524	0.916152	2609	2	0.80585	0.010801	0.036086	0.794067	866	4	0.94322
ARFIP2	0.095361	0.20769	0.948862	4169	3	0.48845	0.21611	0.366	1	6869	2	0.10699
ARFRP1	0.99565	0.99568	1	18267	0	-3.8742	0.98442	0.98443	1	17885	0	-0.56594
ARG1	0.3003	0.44982	1	8362	2	0.14487	0.44279	0.59044	1	10720	2	-0.1306
ARG2	0.5395	0.6532	1	11826	1	0.047993	0.14047	0.28531	0.981139	5538	3	0.38113
ARGFX	0.7765	0.78599	1	14150	1	-0.83289	0.81761	0.81882	1	14663	1	-0.14814
ARGLU1	0.83988	0.83932	1	15051	1	-3.0065	0.71881	0.74497	1	13398	1	-0.93925
ARHGAP1	0.016927	0.054835	0.83401	1245	4	0.67708	0.12661	0.26181	0.973356	5115	3	0.45095
ARHGAP10	0.090692	0.19935	0.947224	4014	2	0.1054	0.96898	0.96891	1	17523	0	-0.25242
ARHGAP11A	0.93939	0.93936	1	16863	0	-0.42897	0.12429	0.25795	0.973356	5042	3	0.58181
ARHGAP11B	0.061503	0.14555	0.921775	3010	2	0.3842	0.29685	0.44532	1	8235	2	0.25361
ARHGAP12	0.031507	0.087286	0.875015	1904	2	0.65828	0.068289	0.15802	0.936721	3211	2	0.58088
ARHGAP15	0.23022	0.38137	1	7193	2	0.18746	0.34353	0.49166	1	9031	2	0.11155
ARHGAP17	0.11158	0.23621	0.95922	4692	3	0.39628	0.35749	0.50552	1	9274	1	-0.72488
ARHGAP18	0.2641	0.41441	1	7775	1	0.13896	0.014648	0.04793	0.816363	1113	3	0.66363
ARHGAP19	0.052238	0.12794	0.916152	2663	3	0.70884	0.097164	0.21077	0.966922	4160	3	0.46357
ARHGAP20	0.063655	0.14961	0.927713	3074	3	0.53653	0.53824	0.65005	1	11742	1	0.19609
ARHGAP21	0.11715	0.24574	0.96251	4874	3	0.43764	0.17117	0.32149	0.998277	6139	2	0.22494
ARHGAP22	0.19341	0.34516	0.996283	6591	2	0.13567	0.6804	0.72166	1	12989	1	-0.25594
ARHGAP23	0.71066	0.74119	1	13356	1	0.33598	0.3932	0.54104	1	9892	1	-0.43891
ARHGAP24	0.76678	0.77891	1	14033	1	-0.030748	0.77568	0.78459	1	14072	1	-0.031526
ARHGAP25	0.31676	0.46597	1	8645	2	0.24366	0.017632	0.056925	0.818448	1322	4	0.53857
ARHGAP26	0.087927	0.19432	0.94697	3910	3	0.49343	0.71984	0.74564	1	13407	1	-0.21955
ARHGAP27	0.9501	0.95004	1	17070	0	-0.29018	0.31118	0.45956	1	8482	1	-0.29925
ARHGAP28	0.19003	0.34187	0.995036	6546	2	0.32199	0.67139	0.71648	1	12902	1	-0.11186
ARHGAP29	0.88762	0.88728	1	15881	0	-0.21487	0.99934	0.99934	1	18591	0	-3.6622
ARHGAP30	0.87428	0.87385	1	15630	0	-0.41558	0.21139	0.36132	1	6789	1	0.073171
ARHGAP31	0.32018	0.46926	1	8698	2	0.22713	0.0081475	0.027734	0.779521	680	3	0.75185
ARHGAP32	0.74203	0.7615	1	13710	1	-0.20315	0.12164	0.25339	0.973356	4959	3	0.45957
ARHGAP33	0.98858	0.98864	1	18002	0	-1.1512	0.9212	0.92102	1	16552	0	-1.4108
ARHGAP35	0.079434	0.17897	0.940647	3618	2	-0.8091	0.34268	0.49081	1	9015	2	0.2717
[truncated: 18,157 more rows]

## Sheet: Resistance screen - repeat 2
id	Day 21 control v Baseline|pos|score	Day 21 control v Baseline|pos|p-value	Day 21 control v Baseline|pos|fdr	Day 21 control v Baseline|pos|rank	Day 21 control v Baseline|pos|goodsgrna	Day 21 control v Baseline|pos|lfc	Day 21 LuTate v Baseline|pos|score	Day 21 LuTate v Baseline|pos|p-value	Day 21 LuTate v Baseline|pos|fdr	Day 21 LuTate v Baseline|pos|rank	Day 21 LuTate v Baseline|pos|goodsgrna	Day 21 LuTate v Baseline|pos|lfc
[truncated: 19,113 more rows]
